# Supplementary material for: Extensive Reannotation of the Genome of the Model Streptomycete Streptomyces lividans TK24 Based on Transcriptome and Proteome Information
Source: Front Microbiol. 2021 Apr 14;12:604034. doi: 10.3389/fmicb.2021.604034 (PMC8079986; doi:10.3389/fmicb.2021.604034)
Supplement: Supplementary Table 1 — Novel coding regions. [file Table_1.XLSX]

## Sheet: novel CDS
Locus	Start	Stop	Strand	Experimentally identified by transcriptomics	Experimentally identified by proteomics
SLIV_00516	102579	103127	Fwd	TSS detected
SLIV_01313	270351	270419	Fwd	TSS detected
SLIV_03405	721854	724100	Fwd
SLIV_04795	1043862	1043993	Fwd
SLIV_05305	1168519	1168647	Fwd	TSS detected
SLIV_07623	1753075	1753158	Fwd	TSS detected
SLIV_07655	1758831	1758962	Fwd
SLIV_07697	1768219	1768106	Rev	TSS detected
SLIV_08072	1859754	1859650	Rev
SLIV_08160	1884118	1883366	Rev	TSS detected
SLIV_08280	1912504	1912638	Fwd
SLIV_08330	1921081	1922349	Fwd	TSS detected
SLIV_08570	1961697	1961804	Fwd
SLIV_09105	2080485	2080598	Fwd
SLIV_09545	2187737	2187838	Fwd
SLIV_09753	2235787	2235873	Fwd	TSS detected
SLIV_10486	2420049	2418709	Rev
SLIV_10562	2436656	2436495	Rev	TSS detected
SLIV_10862	2497258	2497208	Rev	TSS detected
SLIV_10897	2505638	2505507	Rev	TSS detected
SLIV_10947	2517781	2517740	Rev	TSS detected
SLIV_12170	2794068	2794325	Fwd	TSS detected
SLIV_12882	2954042	2953962	Rev	TSS detected
SLIV_12953	2966273	2966392	Fwd	TSS detected
SLIV_13125	3003685	3003578	Rev
SLIV_14132	3212150	3211911	Rev	TSS detected
SLIV_14443	3286911	3286982	Fwd	TSS detected
SLIV_14500	3306345	3306250	Rev	TSS detected
SLIV_14730	3349678	3349565	Rev	TSS detected
SLIV_14735	3349968	3349747	Rev	TSS detected
SLIV_15717	3537974	3538594	Fwd
SLIV_16087	3612531	3612367	Rev
SLIV_16675	3734853	3734737	Rev
SLIV_16795	3762177	3762296	Fwd	TSS detected
SLIV_17325	3869172	3869372	Fwd
SLIV_17485	3897273	3897175	Rev	TSS detected
SLIV_17965	4000903	4001178	Fwd	TSS detected
SLIV_18185	4044548	4044682	Fwd
SLIV_18208	4047069	4047266	Fwd	TSS detected
SLIV_18437	4091647	4091525	Rev	TSS detected
SLIV_18860	4187399	4187262	Rev	TSS detected
SLIV_18955	4212585	4212713	Fwd	TSS detected	Detected
SLIV_19412	4312812	4312756	Rev	TSS detected
SLIV_20538	4540306	4540488	Fwd	TSS detected
SLIV_20547	4541571	4541708	Fwd
SLIV_20903	4616859	4617110	Fwd	TSS detected
SLIV_21112	4665006	4664965	Rev	TSS detected
SLIV_21160	4676266	4676364	Fwd	TSS detected
SLIV_21355	4719669	4719794	Fwd	TSS detected
SLIV_21430	4738544	4738654	Fwd
SLIV_21543	4798759	4798878	Fwd
SLIV_22107	4924204	4927029	Fwd	TSS detected
SLIV_22522	5020540	5020445	Rev	TSS detected
SLIV_22703	5068117	5068518	Fwd	TSS detected
SLIV_23098	5172226	5172288	Fwd
SLIV_23108	5173337	5173212	Rev
SLIV_23132	5178308	5178403	Fwd	TSS detected
SLIV_23142	5179954	5179787	Rev	TSS detected
SLIV_23292	5207105	5207016	Rev	TSS detected
SLIV_23298	5210311	5210012	Rev
SLIV_23338	5217487	5217155	Rev
SLIV_23755	5298719	5297439	Rev	TSS detected
SLIV_24642	6186057	6186215	Fwd	TSS detected
SLIV_24643	6186300	6186082	Rev
SLIV_24663	5510628	5510984	Fwd
SLIV_24828	5555105	5555143	Fwd
SLIV_25043	5606355	5606402	Fwd
SLIV_25058	5609800	5609934	Fwd	TSS detected
SLIV_26657	5965718	5965590	Rev
SLIV_26868	6009140	6009253	Fwd	TSS detected
SLIV_27027	6044554	6044649	Fwd	TSS detected
SLIV_27077	6056341	6056454	Fwd
SLIV_27122	6065805	6065749	Rev
SLIV_27722	6207384	6207172	Rev
SLIV_27818	6223301	6223429	Fwd	TSS detected
SLIV_28187	6301399	6301689	Fwd
SLIV_28417	6348304	6348513	Fwd
SLIV_28418	6348534	6348998	Fwd	TSS detected
SLIV_28446	6355754	6354942	Rev	TSS detected
SLIV_28665	6401172	6401288	Fwd	TSS detected
SLIV_28670	6401472	6401678	Fwd	TSS detected
SLIV_29085	6491632	6491498	Rev	TSS detected
SLIV_29928	6668039	6668128	Fwd	TSS detected
SLIV_29953	6673344	6673550	Fwd	TSS detected
SLIV_30063	6691265	6691131	Rev	TSS detected
SLIV_30610	6812006	6812197	Fwd	TSS detected
SLIV_30648	6819318	6819518	Fwd	TSS detected
SLIV_31183	6942910	6943011	Fwd
SLIV_31597	7028337	7027831	Rev
SLIV_31920	7101220	7101321	Fwd
SLIV_32113	7143657	7143761	Fwd
SLIV_32582	7241694	7241479	Rev
SLIV_32685	7262788	7262366	Rev	TSS detected
SLIV_32742	7275982	7275779	Rev
SLIV_32777	7285955	7285749	Rev
SLIV_32823	7294575	7293859	Rev
SLIV_33568	7452559	7452711	Fwd
SLIV_34545	7651167	7651021	Rev	TSS detected
SLIV_34780	7697198	7697335	Fwd
SLIV_35102	7760785	7760432	Rev	TSS detected
SLIV_35260	7801914	7802015	Fwd
SLIV_35675	7897661	7897554	Rev
SLIV_36398	8072723	8072968	Fwd
SLIV_36413	8075471	8075578	Fwd	TSS detected
SLIV_36482	8092236	8092168	Rev
SLIV_36740	8148615	8147917	Rev
SLIV_36867	8175783	8175980	Fwd
SLIV_36933	8188376	8188531	Fwd	TSS detected
SLIV_37055	8214606	8214514	Rev
SLIV_37277	8261264	8261953	Fwd
SLIV_37364	8293002	8293526	Fwd	TSS detected
SLIV_37365	8293133	8293020	Rev
SLIV_37370	8294006	8293755	Rev
SLIV_37392	8298577	8298131	Rev
SLIV_37402	8299120	8298671	Rev
SLIV_37403	8300909	8301289	Fwd	TSS detected
