# Supplementary material for: Extensive Reannotation of the Genome of the Model Streptomycete Streptomyces lividans TK24 Based on Transcriptome and Proteome Information
Source: Front Microbiol. 2021 Apr 14;12:604034. doi: 10.3389/fmicb.2021.604034 (PMC8079986; doi:10.3389/fmicb.2021.604034)
Supplement: Supplementary Table 2 — Corrections of translation start sites. [file Table_2.XLSX]

## Sheet: TLS  shift
Locus	old TLS	new TLS	TLS shift
SLIV_00175	35887	35926	39
SLIV_00310	65751	65754	3
SLIV_00395	80586	80535	-51
SLIV_00655	130547	130538	-9
SLIV_00775	151962	152010	48
SLIV_00780	152796	152703	-93
SLIV_00890	187794	187761	-33
SLIV_01060	218331	218316	15
SLIV_01260	259616	259652	36
SLIV_01550	323216	323207	9
SLIV_01900	403453	403468	-15
SLIV_01955	414802	414883	81
SLIV_02000	422590	422599	-9
SLIV_02100	442913	442949	36
SLIV_02725	578146	578008	-138
SLIV_02875	608632	608644	12
SLIV_02970	622583	622490	93
SLIV_03275	691793	691679	-114
SLIV_03305	697018	697060	-42
SLIV_03325	701961	701802	-159
SLIV_03580	766604	766637	33
SLIV_03585	766936	767074	138
SLIV_03590	767268	767247	21
SLIV_03790	811201	811306	-105
SLIV_03810	817611	817644	33
SLIV_03905	839791	839569	-222
SLIV_04005	860384	860393	9
SLIV_04055	867303	867267	36
SLIV_04275	933473	933512	-39
SLIV_04300	942287	942143	144
SLIV_04640	1012090	1011973	117
SLIV_04645	1013631	1013598	-33
SLIV_04770	1040204	1040168	-36
SLIV_04845	1057680	1057632	48
SLIV_04870	1064662	1064698	36
SLIV_04895	1067579	1067510	-69
SLIV_04905	1069217	1068980	-237
SLIV_05195	1142752	1142758	-6
SLIV_05225	1151331	1151370	-39
SLIV_05310	1170823	1170844	21
SLIV_05395	1188605	1188554	51
SLIV_05650	1261375	1261348	-27
SLIV_05790	1299286	1299232	-54
SLIV_06055	1351425	1351275	150
SLIV_06180	1382629	1382620	-9
SLIV_06185	1383660	1383669	9
SLIV_06230	1392946	1393006	-60
SLIV_06285	1411378	1411387	-9
SLIV_06875	1579631	1579685	54
SLIV_07025	1611551	1611533	-18
SLIV_07135	1640742	1640733	9
SLIV_07485	1724179	1724116	-63
SLIV_07520	1729058	1729085	-27
SLIV_07595	1746003	1745964	-39
SLIV_07690	1767138	1767189	51
SLIV_07730	1775001	1775088	-87
SLIV_07740	1781043	1781016	-27
SLIV_07830	1801321	1801312	-9
SLIV_07915	1816762	1816789	-27
SLIV_07990	1835441	1835594	153
SLIV_08005	1837448	1837580	-132
SLIV_08040	1851485	1851461	-24
SLIV_08680	1982696	1982744	-48
SLIV_08705	1987229	1987220	9
SLIV_09240	2116351	2116384	33
SLIV_09515	2179635	2179689	54
SLIV_09710	2226964	2226988	24
SLIV_09865	2259700	2259736	36
SLIV_10345	2389388	2389448	-60
SLIV_10440	2411543	2411501	-42
SLIV_10525	2424898	2425150	-252
SLIV_10645	2456370	2456379	9
SLIV_10950	2521153	2520937	-216
SLIV_10965	2523363	2523498	-135
SLIV_11215	2575736	2575787	51
SLIV_11280	2595202	2595145	57
SLIV_11370	2621049	2621040	9
SLIV_11455	2638899	2638830	69
SLIV_11915	2734267	2734024	-243
SLIV_11995	2761210	2761195	-15
SLIV_12440	2851317	2851467	150
SLIV_12510	2874738	2874843	105
SLIV_12645	2902651	2902666	15
SLIV_12675	2906689	2906701	-12
SLIV_12690	2909851	2909914	-63
SLIV_12975	2972135	2972213	-78
SLIV_13095	2998119	2998128	9
SLIV_13105	3000216	2999979	237
SLIV_13145	3007949	3007940	-9
SLIV_13240	3031266	3031203	-63
SLIV_13285	3041549	3041609	60
SLIV_13305	3043714	3044158	-444
SLIV_13510	3080813	3080804	9
SLIV_13545	3090309	3090399	-90
SLIV_13775	3137827	3137770	-57
SLIV_13780	3139445	3139454	9
SLIV_13805	3143831	3143837	-6
SLIV_13830	3150066	3150099	-33
SLIV_13840	3151884	3151737	147
SLIV_13960	3176418	3176406	-12
SLIV_14030	3194453	3194429	-24
SLIV_14075	3203185	3203134	-51
SLIV_14135	3212242	3211951	291
SLIV_14175	3220496	3220502	6
SLIV_14265	3239828	3239786	42
SLIV_14535	3312816	3312798	18
SLIV_14935	3378563	3378554	9
SLIV_15330	3463120	3463042	-78
SLIV_15385	3476111	3476123	-12
SLIV_15800	3558980	3558893	-87
SLIV_15865	3570723	3570732	-9
SLIV_15875	3573649	3573655	-6
SLIV_16115	3618294	3618234	-60
SLIV_16205	3632825	3632906	-81
SLIV_16225	3636923	3636893	-30
SLIV_16250	3644944	3644959	-15
SLIV_16345	3666729	3666714	-15
SLIV_16370	3672349	3672334	-15
SLIV_16420	3680988	3680994	6
SLIV_16445	3686817	3686814	3
SLIV_16455	3690305	3690173	-132
SLIV_16580	3717572	3717512	-60
SLIV_16665	3734163	3734187	24
SLIV_16710	3742601	3742496	-105
SLIV_16855	3771733	3771760	-27
SLIV_16965	3792390	3792360	-30
SLIV_16970	3792499	3792538	-39
SLIV_16980	3794711	3794768	-57
SLIV_16995	3798843	3798960	-117
SLIV_17005	3800419	3800428	9
SLIV_17105	3825299	3825011	-288
SLIV_17205	3850487	3850493	6
SLIV_17215	3853088	3853397	309
SLIV_17315	3868671	3868599	-72
SLIV_17430	3889560	3889539	-21
SLIV_17590	3912122	3912116	6
SLIV_17760	3949396	3949369	-27
SLIV_17805	3962462	3962513	51
SLIV_17925	3993029	3992993	-36
SLIV_17995	4007820	4007886	66
SLIV_18020	4012236	4012215	-21
SLIV_18225	4048585	4048540	45
SLIV_18340	4071145	4071139	6
SLIV_18445	4092836	4092926	-90
SLIV_18455	4095889	4095778	-111
SLIV_18540	4114893	4114920	27
SLIV_18640	4141985	4141850	-135
SLIV_18670	4145206	4145155	51
SLIV_18835	4183584	4183473	-111
SLIV_18890	4195064	4195040	24
SLIV_18935	4209062	4209008	54
SLIV_18970	4216626	4216575	-51
SLIV_19045	4231641	4231593	-48
SLIV_19080	4237607	4237625	-18
SLIV_19085	4237972	4238536	-564
SLIV_19415	4314005	4314029	24
SLIV_19420	4314330	4314369	39
SLIV_19495	4330322	4330355	-33
SLIV_19980	4423676	4423703	27
SLIV_19985	4423879	4424041	-162
SLIV_20085	4446117	4446099	18
SLIV_20230	4473023	4473122	-99
SLIV_20240	4475978	4475987	9
SLIV_20335	4497370	4497247	-123
SLIV_20440	4515051	4515213	-162
SLIV_20495	4531450	4531411	-39
SLIV_20530	4537407	4537647	-240
SLIV_20555	4544427	4544409	18
SLIV_20565	4546649	4546850	-201
SLIV_20620	4564273	4564087	-186
SLIV_20715	4577540	4577645	-105
SLIV_20720	4580289	4580262	-27
SLIV_20730	4580953	4581025	-72
SLIV_20745	4585121	4585124	-3
SLIV_20755	4588001	4588052	-51
SLIV_20885	4614429	4614465	-36
SLIV_20915	4623511	4623448	-63
SLIV_20980	4636042	4636012	30
SLIV_21010	4641917	4641839	78
SLIV_21025	4645985	4645988	-3
SLIV_21095	4661348	4661306	42
SLIV_21155	4675911	4675944	-33
SLIV_21195	4682840	4683044	-204
SLIV_21275	4702220	4702148	72
SLIV_21730	4844263	4844260	-3
SLIV_21905	4880495	4880543	-48
SLIV_21930	4887018	4886961	57
SLIV_22005	4905767	4905779	12
SLIV_22015	4907254	4907404	150
SLIV_22035	4910579	4910591	12
SLIV_22070	4919363	4919306	-57
SLIV_22290	4966127	4966157	-30
SLIV_22390	4987913	4987850	-63
SLIV_22485	5012630	5012606	-24
SLIV_22530	5021460	5021526	-66
SLIV_22540	5027277	5027202	-75
SLIV_22545	5027617	5027569	48
SLIV_22730	5079801	5079732	69
SLIV_22885	5118087	5118309	-222
SLIV_22925	5129157	5129193	-36
SLIV_23110	5174770	5174689	-81
SLIV_23115	5174889	5174880	9
SLIV_23205	5190555	5190546	-9
SLIV_23295	5210229	5209431	-798
SLIV_23320	5213182	5213170	12
SLIV_23390	5223874	5223856	18
SLIV_23505	5244764	5244863	99
SLIV_23650	5273820	5273835	-15
SLIV_23960	5345128	5345086	42
SLIV_24180	5391369	5391456	-87
SLIV_24240	5403413	5403377	36
SLIV_24320	5427098	5427107	9
SLIV_24495	5470346	5470226	-120
SLIV_24540	5481821	5481776	-45
SLIV_24580	5487983	5488025	-42
SLIV_24655	5507767	5508061	-294
SLIV_24660	5510166	5510115	-51
SLIV_24670	5513219	5513213	6
SLIV_24740	5540254	5540275	-21
SLIV_24890	5573986	5573911	75
SLIV_24895	5575239	5575323	-84
SLIV_24935	5582251	5582278	-27
SLIV_24940	5582840	5582834	6
SLIV_25180	5634147	5634156	-9
SLIV_25495	5714149	5714161	12
SLIV_25835	5788179	5788365	-186
SLIV_26010	5820863	5821070	-207
SLIV_26125	5850154	5850055	-99
SLIV_26180	5863164	5863200	36
SLIV_26215	5869138	5869045	93
SLIV_26425	5910402	5910366	36
SLIV_26670	5968486	5968429	-57
SLIV_26685	5970670	5970712	42
SLIV_26740	5979128	5979047	-81
SLIV_26785	5989069	5989066	-3
SLIV_26810	5997904	5997832	-72
SLIV_26865	6009048	6009204	156
SLIV_26870	6009359	6009281	78
SLIV_26920	6022420	6022204	-216
SLIV_26950	6027963	6027954	9
SLIV_27055	6051900	6051942	-42
SLIV_27065	6053482	6053380	102
SLIV_27175	6077757	6077838	-81
SLIV_27245	6093713	6093740	-27
SLIV_27260	6097530	6097440	90
SLIV_27330	6115552	6115681	-129
SLIV_27340	6117203	6117143	60
SLIV_27400	6132514	6132559	-45
SLIV_27425	6137699	6137753	54
SLIV_27500	6150259	6150244	15
SLIV_27675	6193101	6193080	-21
SLIV_27750	6211626	6211638	-12
SLIV_27815	6223133	6223142	9
SLIV_28000	6264774	6264822	-48
SLIV_28045	6275860	6275956	-96
SLIV_28065	6280241	6280298	57
SLIV_28420	6350090	6350159	69
SLIV_28505	6371054	6371204	-150
SLIV_28510	6372918	6373083	165
SLIV_28660	6399705	6399693	12
SLIV_28835	6436483	6436471	12
SLIV_28950	6462350	6462410	-60
SLIV_28960	6465209	6465131	-78
SLIV_29005	6473715	6473775	-60
SLIV_29105	6493894	6493855	39
SLIV_29260	6525373	6525376	3
SLIV_29700	6622563	6623163	-600
SLIV_29725	6628322	6628367	-45
SLIV_30140	6708386	6708329	57
SLIV_30225	6726013	6726067	-54
SLIV_30510	6789791	6789932	-141
SLIV_30695	6829041	6829053	-12
SLIV_30855	6876171	6876438	-267
SLIV_30870	6878479	6878662	-183
SLIV_30900	6886537	6886396	-141
SLIV_30960	6897026	6897020	6
SLIV_31135	6934549	6934711	-162
SLIV_31205	6947376	6947391	-15
SLIV_31230	6951038	6951071	-33
SLIV_31325	6972947	6972935	-12
SLIV_31410	6993817	6993607	-210
SLIV_31650	7037433	7037397	-36
SLIV_31895	7096748	7096736	-12
SLIV_31905	7097646	7097667	-21
SLIV_31925	7101427	7101436	-9
SLIV_31970	7114417	7114567	-150
SLIV_32110	7143611	7143818	207
SLIV_32155	7154743	7154689	-54
SLIV_32170	7156783	7156873	-90
SLIV_32460	7212527	7212491	-36
SLIV_32550	7235213	7235261	-48
SLIV_32700	7266147	7266120	-27
SLIV_32705	7266205	7266148	57
SLIV_32715	7268751	7268682	-69
SLIV_32825	7296668	7296650	-18
SLIV_32975	7325015	7324907	108
SLIV_33280	7394048	7394102	-54
SLIV_33310	7401250	7401226	24
SLIV_33400	7420601	7420676	-75
SLIV_33420	7425416	7425425	9
SLIV_33520	7443392	7443380	-12
SLIV_33655	7469785	7469767	18
SLIV_34050	7547167	7547134	33
SLIV_34265	7595981	7595969	12
SLIV_34280	7598976	7598922	54
SLIV_34300	7601734	7601725	9
SLIV_34310	7603940	7603907	-33
SLIV_34495	7642084	7642012	-72
SLIV_34540	7649445	7649520	-75
SLIV_34560	7655334	7655181	-153
SLIV_34585	7660810	7660813	-3
SLIV_34700	7682215	7682257	42
SLIV_34765	7696305	7696173	-132
SLIV_34835	7710067	7710076	9
SLIV_35035	7748153	7748159	6
SLIV_35550	7871590	7871650	-60
SLIV_35560	7874022	7874031	9
SLIV_35585	7879505	7879421	-84
SLIV_35640	7889086	7889056	30
SLIV_35855	7935848	7935962	-114
SLIV_35900	7942704	7942746	42
SLIV_36060	7980119	7980128	9
SLIV_36135	8004654	8004630	24
SLIV_36215	8022119	8022050	-69
SLIV_36230	8027106	8027097	9
SLIV_36490	8094909	8094837	-72
SLIV_36660	8132011	8132035	24
SLIV_36800	8158580	8158394	-186
SLIV_36890	8180486	8180441	45
SLIV_36970	8198332	8198299	-33
SLIV_37035	8210822	8210738	84
SLIV_37255	8254190	8254340	-150
SLIV_37260	8255123	8255543	-420
SLIV_37360	8291406	8291421	-15
SLIV_37440	8310578	8310506	-72
