# Supplementary material for: Extensive Reannotation of the Genome of the Model Streptomycete Streptomyces lividans TK24 Based on Transcriptome and Proteome Information
Source: Front Microbiol. 2021 Apr 14;12:604034. doi: 10.3389/fmicb.2021.604034 (PMC8079986; doi:10.3389/fmicb.2021.604034)
Supplement: Supplementary Table 3 — Protein-coding genes validated by proteome data. [file Table_3.XLSX]

## Sheet: N-terminal identified proteins
Number	Protein ID (Uniprot)	Gene ID	Protein Name	SToPS Sub-cellular Location (Full Name)	Detection Start position	Detection End position	Posterior error probability (PEP)	Score
1	D6EFE6_STRLI	SLIV_15075	50S ribosomal protein L10	Ribosomal	2	18	0.00063803	47.222
2	D6EFV6_STRLI	SLIV_25755	Acyl carrier protein (ACP)	Peripheral plasma membrane protein facing the cytoplasm	1	31	4.7863e-06	41.601
3	D6EK02_STRLI	SLIV_17330	2,3-bisphosphoglycerate-dependent phosphoglycerate mutase (BPG-dependent PGAM) (PGAM) (Phosphoglyceromutase) (dPGM) (EC 5.4.2.11)	Peripheral plasma membrane protein facing the cytoplasm	2	12	2.0078e-07	113.69
4	D6ET07_STRLI	SLIV_11185	Calcium-binding protein (Uncharacterized protein)	Cytoplasmic	2	28	1.3362e-40	148.97
5	A0A076M1S7_STRLI	SLIV_16595	Phosphoserine aminotransferase (EC 2.6.1.52) (Phosphohydroxythreonine aminotransferase)	Cytoplasmic	2	23	1.3084e-19	106.35
6	D6EWG2_STRLI	SLIV_23160	Phosphotransferase system IIB component (Uncharacterized protein)	Cytoplasmic	5	27	4.1568e-17	97.124
7	D6EE98_STRLI	SLIV_24945	Hit-family protein	Peripheral plasma membrane protein facing the cytoplasm	2	25	1.0294e-06	41.911
8	A0A076MAN8_STRLI	SLIV_18730	Single-stranded DNA-binding protein (SSB)	Nucleoid	2	30	2.4301e-15	130.16
9	D6EK45_STRLI	SLIV_17550	Uncharacterized protein	Cytoplasmic	6	37	6.1622e-159	227.74
10	D6EVQ3_STRLI	SLIV_02095	Phosphoglucomutase (EC 5.4.2.2)	Cytoplasmic	6	20	3.7531e-15	88.561
11	D6EWF6_STRLI	SLIV_23135	ThiamineS/Molybdopterin converting factor subunit 1 (IPR003749)	Cytoplasmic	2	12	1.1472e-07	121.02
12	D6EFX4_STRLI	SLIV_25840	Thiol-specific antioxidant protein	Cytoplasmic	2	23	2.5126e-90	145.02
13	D6ECR4_STRLI	SLIV_14320	Succinyl-CoA ligase [ADP-forming] subunit alpha (EC 6.2.1.5)	Peripheral plasma membrane protein facing the cytoplasm	2	10	0.0039677	132.39
14	D6EIQ5_STRLI	SLIV_16915	60 kDa chaperonin 2 (GroEL protein) (Protein Cpn60)	Peripheral plasma membrane protein facing the cytoplasm	2	17	0.0018709	53.096
15	D6ENF7_STRLI	SLIV_19470	Tellurium resistance protein (Uncharacterized protein)	Nucleoid	2	21	2.4983e-06	66.137
16	D6ERG0_STRLI	SLIV_10425	Elongation factor Ts (EF-Ts)	Cytoplasmic	2	24	0.00250905	109.662
17	A0A076M5Z5_STRLI	SLIV_16920	Potential cold shock, CspA (IPR012156)	Cytoplasmic	2	13	0.00060207	62.799
18	D6EI56_STRLI	SLIV_06015	Polyketide cyclase/dehydrase (IPR019587)	Nucleoid	2	30	7.403e-06	42.709
19	D6EPF7_STRLI	SLIV_19945	Chaperone protein DnaK (HSP70)	Peripheral plasma membrane protein facing the cytoplasm	2	34	1.7345e-208	186.76
20	D6ENJ1_STRLI	SLIV_19650	Potential cold shock protein 5	Cytoplasmic	2	40	1.0061e-71	174.26
21	D6EEN8_STRLI	SLIV_35310	Potential cold shock protein scoF	Cytoplasmic	2	13	1.2939e-33	210.91
22	D6ED49_STRLI	SLIV_24915	Chaperone protein DnaJ 2	Peripheral plasma membrane protein facing the cytoplasm	2	13	7.7139e-12	124.67
23	D6EGX3_STRLI	SLIV_15750	Potential cold shock protein 1	Cytoplasmic	2	40	5.9917e-177	218.92
24	D6EV85_STRLI	SLIV_32725	Mut-like protein	Cytoplasmic	2	11	2.7003e-05	85.533
25	D6EE95_STRLI	SLIV_15030	Elongation factor G (EF-G)	Peripheral plasma membrane protein facing the cytoplasm	2	10	0.00073283	80.688
26	D6EQ64_STRLI	SLIV_09980	Secreted protein (T7SS) - ESAT-6-like protein (EsxA) (IPR010310)	Extracellular	2	17	6.8635e-90	157.74
27	D6EIS5_STRLI	SLIV_17010	TerE-lik protein	Cytoplasmic	2	15	2.4112e-15	116.11
28	A0A076MBH9_STRLI	SLIV_26805	Dihydrolipoamide succinyltransferase	Peripheral plasma membrane protein facing the cytoplasm	2	21	2.4186e-06	118.52
29	D6ECR5_STRLI	SLIV_14325	Succinyl-CoA ligase [ADP-forming] subunit beta (EC 6.2.1.5) (Succinyl-CoA synthetase subunit beta)	Peripheral plasma membrane protein facing the cytoplasm	1	37	1.5844e-56	161.73
30	D6EMC0_STRLI	SLIV_18870	DNA polymerase III subunit beta (EC 2.7.7.7)	Cytoplasmic	8	19	6.0487e-14	225.87
31	D6EIZ6_STRLI	SLIV_27165	Thiamine biosynthesis protein ThiS (Uncharacterized protein)	Cytoplasmic	1	43	0.0045493	69.9525
32	D6EHK3_STRLI	SLIV_26725	Glutamine synthetase (EC 6.3.1.2)	Cytoplasmic	1	23	9.02058e-06	114.671
33	D6ED80_STRLI	SLIV_34735	TerD-like protein	Cytoplasmic	2	32	3.00395e-14	121.185
34	D6EFX5_STRLI	SLIV_25845	Tellurium resistance protein TerE	Cytoplasmic, Extracellular vesicle	2	32	3.6009e-11	103.089
35	D6EUM5_STRLI	SLIV_12055	Dehydrogenase	Cytoplasmic	9	38	2.9769e-12	65.766
36	D6EE38_STRLI	SLIV_14745	Adenylate kinase (AK) (EC 2.7.4.3) (ATP-AMP transphosphorylase) (ATP:AMP phosphotransferase) (Adenylate monophosphate kinase)	Peripheral plasma membrane protein facing the cytoplasm	1	19	5.0602e-08	82.609
37	D6ER48_STRLI	SLIV_31270	co-factor binding (IPR003781. CoA-bd./IPR016040. NAD(P)-bd_dom)	Cytoplasmic	1	28	0.00193644	106.038
38	A0A076M1H1_STRLI	SLIV_09285	Uncharacterized protein	Cytoplasmic	10	26	5.1639e-34	140.2
39	D6EQ86_STRLI	SLIV_10090	Ribosome-binding factor A	Peripheral plasma membrane protein facing the cytoplasm	10	24	3.2382e-17	112.17
40	D6EQF7_STRLI	SLIV_20385	Aspartyl/glutamyl-tRNA amidotransferase	Cytoplasmic	8	23	9.5086e-25	125.98
41	D6EKI2_STRLI	SLIV_28035	Transaldolase (EC 2.2.1.2)	Cytoplasmic	7	22	3.7642e-06	77.221
42	D6EHG2_STRLI	SLIV_26535	Lyase	Cytoplasmic	1	19	8.3776e-13	102.89
43	D6EMC1_STRLI	SLIV_18875	6-phosphogluconate dehydrogenase	Peripheral plasma membrane protein facing the cytoplasm	1	10	0.00033517	134.48
44	D6ERF8_STRLI	SLIV_10415	Ribosome-recycling factor (RRF) (Ribosome-releasing factor)	Peripheral plasma membrane protein facing the cytoplasm	1	15	3.5844e-31	174.68
45	D6EKH2_STRLI	SLIV_27985	Phosphoglycerate kinase (EC 2.7.2.3)	Peripheral plasma membrane protein facing the cytoplasm	1	16	1.8103e-24	124.84
46	D6EGJ9_STRLI	SLIV_05220	6-phosphogluconate dehydrogenase	Peripheral plasma membrane protein facing the cytoplasm	1	10	0.0022565	58.592
47	D6EW05_STRLI	SLIV_12445	Glutaredoxin-like protein	Cytoplasmic	1	18	1.177e-24	118.31
48	D6EQG2_STRLI	SLIV_20410	Uncharacterized protein	Cytoplasmic	1	17	0.00010107	61.757
49	D6ELF0_STRLI	SLIV_28365	Uncharacterised conserved protein UCP022704 (IPR015987)	Cytoplasmic	1	20	0.0004518	82.59
50	D6EQV1_STRLI	SLIV_30810	PTS system sugar phosphotransferase component IIA	Cytoplasmic	1	11	0.0034107	51.979
51	D6EFE4_STRLI	SLIV_15065	DNA-directed RNA polymerase subunit beta (RNAP subunit beta) (EC 2.7.7.6) (RNA polymerase subunit beta) (Transcriptase subunit beta)	Peripheral plasma membrane protein facing the cytoplasm	6	22	0.00021211	125.84
52	D6ECN5_STRLI	SLIV_14185	Serine hydroxymethyltransferase (SHMT) (Serine methylase) (EC 2.1.2.1)	Peripheral plasma membrane protein facing the cytoplasm	2	20	0.00011884	42.633
53	D6EG84_STRLI	SLIV_36045	Catalase (EC 1.11.1.6)	Cytoplasmic, Extracellular vesicle	2	29	4.3459e-56	144.95
54	D6ECV7_STRLI	SLIV_24460	Aminopeptidase N (EC 3.4.11.2)	Cytoplasmic	2	14	1.1934e-22	116.51
55	D6EPH8_STRLI	SLIV_20045	Fructose-bisphosphate aldolase (EC 4.1.2.13)	Peripheral plasma membrane protein facing the cytoplasm	2	17	6.2071e-76	156.17
56	A0A076M5F1_STRLI	SLIV_15730	Secreted protein (T7SS) - ESAT-6-like protein (EsxA) (IPR010310)	Extracellular	2	17	1.0292e-151	206.81
57	D6EJ26_STRLI	SLIV_27320	cell division related (IPR019933. DivIVA_domain/IPR007793. DivIVA_fam)	Peripheral plasma membrane protein facing the cytoplasm	2	17	2.5406e-54	135.72
58	D6ETM3_STRLI	SLIV_22205	Enolase	Cytoplasmic	2	10	0.0017899	176.09
59	D6EFD8_STRLI	SLIV_15035	30S ribosomal protein S7	Ribosomal	10	29	1.3489e-52	234.63
60	D6EVW6_STRLI	SLIV_02415	Uncharacterized protein	Cytoplasmic	2	12	0.00067199	65.278
61	D6EP31_STRLI	SLIV_09400	Phosphocarrier protein HPr	Cytoplasmic	5	24	9.3512e-72	207.1
62	D6ELR5_STRLI	SLIV_07930	Putative heme-dependent peroxidase/Chlorite dismutase (IPR010644)	Cytoplasmic	2	18	0.0035008	89.624
63	D6ERS6_STRLI	SLIV_11010	Glutamyl-tRNA(Gln) amidotransferase subunit A (Glu-ADT subunit A) (EC 6.3.5.7)	Cytoplasmic	2	15	1.9892e-20	155.57
64	D6EQ66_STRLI	SLIV_09990	Uncharacterized protein	Cytoplasmic	2	15	1.5429e-122	196.95
65	D6EY17_STRLI	SLIV_23990	Citrate synthase	Peripheral plasma membrane protein facing the cytoplasm	2	35	1.42608e-10	121.835
66	A0A076M742_STRLI	SLIV_30030	Thioredoxin-like protein	Cytoplasmic	2	33	5.6462e-22	59.048
67	D6ET73_STRLI	SLIV_11515	Cellulose-binding protein	Cytoplasmic	2	14	2.8294e-14	113.24
68	D6EE50_STRLI	SLIV_14805	30S ribosomal protein S17	Ribosomal	2	14	1.0037e-13	205.07
69	D6ELF4_STRLI	SLIV_28385	L-ectoine synthase (EC 4.2.1.108) (N-acetyldiaminobutyrate dehydratase)	Cytoplasmic	5	17	1.0037e-60	155.09
70	D6ENC8_STRLI	SLIV_19325	Aspartate-tRNA ligase (EC 6.1.1.12)	Peripheral plasma membrane protein facing the cytoplasm	6	22	9.5261e-08	81.346
71	D6EJ54_STRLI	SLIV_27460	Phosphoribosyl isomerase A (1-(5-phosphoribosyl)-5-[(5-phosphoribosylamino)methylideneamino] imidazole-4-carboxamide isomerase) (N-(5'-phosphoribosyl)anthranilate isomerase) (Phosphoribosylformimino-5-aminoimidazole carboxamide ribotide isomerase)	Cytoplasmic	2	19	6.3376e-12	100.97
72	D6EE69_STRLI	SLIV_14900	Uncharacterized protein	Cytoplasmic	2	22	9.0032e-27	122.65
73	D6ERQ1_STRLI	SLIV_10895	3-isopropylmalate dehydrogenase (EC 1.1.1.85) (3-IPM-DH) (Beta-IPM dehydrogenase)	Cytoplasmic	4	25	1.7107e-11	133.96
74	D6EW14_STRLI	SLIV_12490	Putative adenylyltransferase/sulfurtransferase MoeZ (EC 2.7.7.-)	Cytoplasmic	2	20	4.6807e-05	64.249
75	D6ECY6_STRLI	SLIV_24615	Nucleoside diphosphate kinase (NDK) (NDP kinase) (EC 2.7.4.6) (Nucleoside-2-P kinase)	Peripheral plasma membrane protein facing the cytoplasm	5	16	0.0016859	100.88
76	D6EQ63_STRLI	SLIV_09975	Secreted protein (T7SS) - ESAT-6-like protein (EsxA protein)	Extracellular	2	27	9.5946e-36	125.83
77	D6ETJ5_STRLI	SLIV_22045	Phosphoenolpyruvate carboxylase (PEPC) (PEPCase) (EC 4.1.1.31)	Peripheral plasma membrane protein facing the cytoplasm	2	17	2.3958e-41	291.75
78	A0A076M787_STRLI	SLIV_30215	Uncharacterized protein	Cytoplasmic	2	18	3.0522e-76	152.94
79	D6EXY3_STRLI	SLIV_23825	Guanidinobutyrase (EC 3.5.3.7)	Cytoplasmic, Extracellular vesicle	2	15	0.00055235	127.52
80	D6EPQ5_STRLI	SLIV_30160	Pyridoxal 5'-phosphate synthase subunit PdxS (PLP synthase subunit PdxS) (EC 4.3.3.6) (Pdx1)	Cytoplasmic	2	17	4.4421e-80	316.05
81	D6EPF9_STRLI	SLIV_19955	Chaperone protein DnaJ 1	Peripheral plasma membrane protein facing the cytoplasm	2	13	8.8459e-14	165.54
82	D6EKI3_STRLI	SLIV_28040	Transketolase (EC 2.2.1.1)	Peripheral plasma membrane protein facing the cytoplasm	2	24	1.6607e-06	54.559
83	A0A076M340_STRLI	SLIV_22960	Uncharacterized protein	Cytoplasmic	2	31	6.8333e-52	134.66
84	D6EE58_STRLI	SLIV_14845	50S ribosomal protein L4	Ribosomal	2	28	1.0792e-96	186.34
85	D6EUN8_STRLI	SLIV_12120	Nucleotide-binding protein	Cytoplasmic, Extracellular vesicle	2	24	9.6947e-41	141.45
86	D6EK77_STRLI	SLIV_27515	Indole-3-glycerol phosphate synthase (EC 4.1.1.48)	Cytoplasmic	2	12	1.8861e-08	192.91
87	D6EIU2_STRLI	SLIV_26900	FeS cluster insertion protein (IPR016092)	Cytoplasmic	2	25	7.6178e-27	95.153
88	D6EIQ7_STRLI	SLIV_16925	ThiamineS/Molybdopterin converting factor subunit 1 (IPR003749)	Cytoplasmic	2	12	6.2802e-16	182.92
89	A0A076MCA9_STRLI	SLIV_28200	Transport associated protein	Cytoplasmic	2	16	2.7199e-21	203.88
90	D6EKA4_STRLI	SLIV_27650	Putative transcriptional regulatory protein pdtaR	Nucleoid	2	26	4.007e-08	48.286
91	D6ECP9_STRLI	SLIV_14250	Bifunctional protein FolD	Cytoplasmic	2	22	3.7422e-192	206.85
92	D6EDR8_STRLI	SLIV_04245	Isocitrate dehydrogenase [NADP] (EC 1.1.1.42)	Cytoplasmic	2	27	1.3785e-17	205.66
93	D6EY90_STRLI	SLIV_33990	Uncharacterized protein	Cytoplasmic	2	13	8.3349e-10	110.92
94	D6EDY9_STRLI	SLIV_14505	Putative oxidoreductase (EC 1.-.-.-)	Cytoplasmic	2	8	0.0045984	128.86
95	D6ERR1_STRLI	SLIV_10945	Acetolactate synthase (EC 2.2.1.6)	Cytoplasmic	2	15	1.3487e-06	66.989
96	A0A076M0Z6_STRLI	SLIV_15025	Elongation factor Tu (EF-Tu)	Peripheral plasma membrane protein facing the cytoplasm	9	34	6.6075e-115	217.26
97	D6EE45_STRLI	SLIV_14780	30S ribosomal protein S8	Ribosomal	2	13	1.5168e-07	161.67
98	D6EKH3_STRLI	SLIV_27990	Triosephosphate isomerase (TIM) (TPI) (EC 5.3.1.1) (Triose-phosphate isomerase)	Peripheral plasma membrane protein facing the cytoplasm	2	13	0.00020189	70.563
99	D6EKJ8_STRLI	SLIV_28110	Cysteine desulfurase (EC 2.8.1.7)	Peripheral plasma membrane protein facing the cytoplasm	2	22	9.8696e-20	112.36
100	D6EVU1_STRLI	SLIV_02290	S-adenosyl-L-methionine dependent methyltransferase, SAV2177 type (IPR006764)	Cytoplasmic	2	20	0.0010751	41.513
101	D6EUR3_STRLI	SLIV_12235	Integral membrane protein - Ribonucleoside-diphosphate reductase subunit beta (EC 1.17.4.1)	Integral membrane	2	12	1.1444e-08	208.63
102	D6ERQ0_STRLI	SLIV_10890	Branched-chain-amino-acid aminotransferase (EC 2.6.1.42)	Cytoplasmic	2	20	9.7815e-12	92.474
103	D6EDZ9_STRLI	SLIV_14555	10 kDa chaperonin (GroES protein) (Protein Cpn10)	Peripheral plasma membrane protein facing the cytoplasm	2	16	1.9003e-14	83.37
104	D6ET97_STRLI	SLIV_11625	ATP synthase subunit beta (EC 3.6.3.14) (ATP synthase F1 sector subunit beta) (F-ATPase subunit beta)	Peripheral plasma membrane protein facing the cytoplasm	2	13	9.8254e-30	251.64
105	D6EUY9_STRLI	SLIV_22580	Adenosylhomocysteinase (EC 3.3.1.1) (S-adenosyl-L-homocysteine hydrolase)	Cytoplasmic	2	11	0.00031392	159.79
106	D6ERY2_STRLI	SLIV_21240	Delta-aminolevulinic acid dehydratase (EC 4.2.1.24)	Cytoplasmic	2	13	0.0062936	89.029
107	A0A076M4N6_STRLI	SLIV_21725	Peptidase S58, DmpA-like protein	Cytoplasmic	2	19	3.4138e-17	108.71
108	D6EW58_STRLI	SLIV_12705	Ferredoxin	Cytoplasmic	2	31	1.2878e-117	153.12
109	D6EE49_STRLI	SLIV_14800	50S ribosomal protein L14	Ribosomal	10	23	1.4958e-38	282.05
110	D6EM98_STRLI	SLIV_18770	Inositol 1-phosphate synthase (Uncharacterized protein)	Cytoplasmic	6	33	2.3609e-14	116.45
111	A0A076M390_STRLI	SLIV_19190	Transcriptional regulatory protein luxR-type	Nucleoid	9	19	0.00011528	75.819
112	D6EPW2_STRLI	SLIV_30445	Ribulose-phosphate 3-epimerase (EC 5.1.3.1)	Cytoplasmic	2	16	1.1558e-18	212.1
113	D6EQ51_STRLI	SLIV_09915	4-hydroxy-tetrahydrodipicolinate synthase (HTPA synthase)	Cytoplasmic	2	13	0.00026056	125.23
114	A0A076M7S3_STRLI	SLIV_13715	Histidine ammonia-lyase (Histidase) (EC 4.3.1.3)	Cytoplasmic	1	23	3.7765e-07	103.31
115	D6ENR2_STRLI	SLIV_29755	Phenylalanine--tRNA ligase beta subunit (EC 6.1.1.20) (Phenylalanyl-tRNA synthetase beta subunit)	Peripheral plasma membrane protein facing the cytoplasm	10	26	1.94e-28	212.68
116	D6EXV0_STRLI	SLIV_13725	Enoyl-CoA hydratase	Cytoplasmic	2	13	0.00034507	113.61
117	D6ETI5_STRLI	SLIV_22000	Galactokinase (EC 2.7.1.6) (Galactose kinase)	Cytoplasmic	2	12	3.557e-06	89.805
118	D6EE48_STRLI	SLIV_14795	50S ribosomal protein L24	Ribosomal	5	17	0.0037862	101.43
119	D6EKH6_STRLI	SLIV_28005	Glucose-6-phosphate isomerase (GPI) (EC 5.3.1.9) (Phosphoglucose isomerase) (Phosphohexose isomerase)	Cytoplasmic	7	20	0.0029348	111.31
120	D6EL77_STRLI	SLIV_18230	Stress response related protein (Uncharacterized protein)	Cytoplasmic	10	20	0.0055527	101.46
121	D6ERQ3_STRLI	SLIV_10905	Delta-1-pyrroline-5-carboxylate dehydrogenase (EC 1.2.1.88)	Cytoplasmic	1	25	1.0098e-12	126.26
122	D6EXX5_STRLI	SLIV_23785	Hydroxymethylglutaryl-CoA lyase (EC 4.1.3.4)	Cytoplasmic	1	20	1.5455e-16	168.67
123	D6EQY5_STRLI	SLIV_30970	Pyridoxamine 5'-phosphate oxidase-related (IPR024747)	Cytoplasmic	1	20	3.9442e-75	244
124	D6EGV1_STRLI	SLIV_05725	Putative pterin-4-alpha-carbinolamine dehydratase (PHS) (EC 4.2.1.96) (4-alpha-hydroxy-tetrahydropterin dehydratase) (Pterin carbinolamine dehydratase)	Cytoplasmic	2	14	0.0099134	79.744
125	D6EQB7_STRLI	SLIV_10245	Secreted protein (Tat) - 4-aminobutyrate aminotransferase (EC 2.6.1.19)	Extracellular	9	18	0.0047615	123.75
126	D6EHR4_STRLI	SLIV_36695	Uncharacterized protein	Cytoplasmic	2	11	0.00015716	139.98
127	D6EUM6_STRLI	SLIV_12060	Putative NAD-dependent malic enzyme 4 (EC 1.1.1.38)	Cytoplasmic	2	36	0.00323705	131.877
128	D6EJQ4_STRLI	SLIV_06910	Allantoinase (EC 3.5.2.5) (Allantoin-utilizing enzyme)	Cytoplasmic	2	20	0.0037155	84.6655
129	A0A076M7H2_STRLI	SLIV_30645	Amidohydrolase 3-like protein (IPR013108)	Cytoplasmic	2	14	8.9969e-14	184.71
130	D6EHD2_STRLI	SLIV_26390	Methionine aminopeptidase (MAP) (MetAP) (EC 3.4.11.18) (Peptidase M)	Peripheral plasma membrane protein facing the cytoplasm	2	16	3.4805e-05	130.19
131	D6EPG8_STRLI	SLIV_19995	Putative sensory transduction regulator YbjN (IPR019660)	Cytoplasmic	2	35	0.0094223	42.341
132	D6ET80_STRLI	SLIV_11550	Uncharacterized protein	Cytoplasmic	2	28	4.4156e-17	134.66
133	D6ETY2_STRLI	SLIV_32425	Peptidase M20 (IPR002933)	Cytoplasmic	2	16	8.4613e-24	228.61
134	D6ELH1_STRLI	SLIV_28470	Aerobic cobaltochelatase subunit CobN (EC 6.6.1.2)	Cytoplasmic	2	18	5.5204e-33	286.19
135	D6EX25_STRLI	SLIV_33905	Proline iminopeptidase (EC 3.4.11.5)	Cytoplasmic	2	16	0.0090446	81.185
136	D6ECW7_STRLI	SLIV_24510	Superoxide dismutase (EC 1.15.1.1)	Cytoplasmic, Extracellular vesicle	2	38	0.0070041	39.473
137	D6EEV5_STRLI	SLIV_35635	Putative hydrolase (EC 3.1.-.-)	Cytoplasmic	9	26	0.00014764	109.07
138	D6EP11_STRLI	SLIV_09305	SuhB protein	Cytoplasmic	2	15	0.0028088	110.08
139	D6ELF3_STRLI	SLIV_28380	Ectoine hydroxylase (EC 1.17.-.-)	Cytoplasmic	2	15	0.00082611	108.72
140	D6ERN8_STRLI	SLIV_10830	Propionyl-CoA carboxylase beta chain (EC 6.4.1.3)	Cytoplasmic	2	17	8.2919e-13	77.42
141	D6EE37_STRLI	SLIV_14740	Methionine aminopeptidase (MAP) (MetAP) (EC 3.4.11.18) (Peptidase M)	Peripheral plasma membrane protein facing the cytoplasm	2	12	2.3887e-07	150.81
142	D6EFG9_STRLI	SLIV_15200	UPF0234 protein SLIV_15200	Nucleoid	2	14	7.3397e-12	85.837
143	D6EQ60_STRLI	SLIV_09960	BldB	Cytoplasmic	2	12	0.00011259	69.721
144	A0A076MGW5_STRLI	SLIV_29725	Translation initiation factor IF-3	Peripheral plasma membrane protein facing the cytoplasm	7	17	0.0021495	51.286
145	D6EJZ3_STRLI	SLIV_17280	Glyoxalase/Bleomycin resistance protein/Dihydroxybiphenyl dioxygenase (IPR029068)	Cytoplasmic	5	20	1.7984e-17	86.497
146	A0A076MDZ2_STRLI	SLIV_24500	Aminopeptidase N (EC 3.4.11.2)	Peripheral plasma membrane protein facing the cytoplasm	2	14	0.0011595	50.897
147	D6EV66_STRLI	SLIV_22945	DNA-binding protein HU (Hs1)	Nucleoid	4	13	0.00015967	69.721
148	A0A076M905_STRLI	SLIV_30570	Phosphoribosyl-ATP pyrophosphatase (PRA-PH) (EC 3.6.1.31)	Cytoplasmic	2	16	6.525e-05	51.03
149	D6EVZ4_STRLI	SLIV_12390	Hydrolase (Uncharacterized protein)	Cytoplasmic	2	12	1.2669e-05	82.008
150	D6ELF6_STRLI	SLIV_28395	L-2,4-diaminobutyric acid acetyltransferase (EC 2.3.1.178)	Cytoplasmic	2	14	0.00029675	54.199
151	D6EWA5_STRLI	SLIV_12940	Actinorhodin polyketide synthase ACP	Peripheral plasma membrane protein facing the cytoplasm	2	12	3.4448e-88	182.93
152	A0A076M9R7_STRLI	SLIV_17255	Uncharacterized protein	Cytoplasmic	2	24	0.0011637	37.688
153	#N/A	SLIV_10935;SLIV_03510	#N/A	#N/A	2	19	1.4882e-07	82.01
154	D6ERY4_STRLI	SLIV_21250	Integral membrane protein - Putative transcriptional regulator Cro/C1-type	Integral membrane	2	11	0.00021094	110.47
155	D6EE51_STRLI	SLIV_14810	50S ribosomal protein L29	Ribosomal	7	21	0.0012516	53.168
156	D6EDZ8_STRLI	SLIV_14550	60 kDa chaperonin 1 (GroEL protein) (Protein Cpn60)	Peripheral plasma membrane protein facing the cytoplasm	7	17	0.0020554	60.255
157	D6EIT2_STRLI	SLIV_26850	Uncharacterized protein	Cytoplasmic	8	43	1.0099e-138	193.15
158	D6ERT5_STRLI	SLIV_11055	Uncharacterized protein	Cytoplasmic	7	20	2.8367e-07	79.337
159	D6EMA8_STRLI	SLIV_18820	Thioredoxin-1	Peripheral plasma membrane protein facing the cytoplasm	7	37	5.9752e-43	120.93
160	D6ET71_STRLI	SLIV_11505	Methylmalonyl-CoA epimerase (Uncharacterized protein)	Cytoplasmic	5	23	5.4743e-08	83.423
161	D6EJ49_STRLI	SLIV_27435	Histidinol dehydrogenase (HDH) (EC 1.1.1.23)	Cytoplasmic	5	24	1.5126e-06	68.088
162	D6EIT7_STRLI	SLIV_26875	Uncharacterized protein	Cytoplasmic	5	17	9.8435e-05	69.92
163	D6EPV1_STRLI	SLIV_30390	S-adenosylmethionine synthase (AdoMet synthase) (EC 2.5.1.6) (MAT) (Methionine adenosyltransferase)	Peripheral plasma membrane protein facing the cytoplasm	5	39	5.1153e-08	50.224
164	D6EE31_STRLI	SLIV_14710	50S ribosomal protein L17	Ribosomal	10	26	0.0024274	40.693
165	D6EL14_STRLI	SLIV_17855	Oxidoreductase	Cytoplasmic	7	32	4.7287e-11	68.309
166	D6EQ91_STRLI	SLIV_10110	Ribosome maturation factor RimP	Peripheral plasma membrane protein facing the cytoplasm	9	34	3.6e-35	117.03
167	D6ERN2_STRLI	SLIV_10800	ATP/GTP-binding protein - GPN-loop GTPase (IPR004130)	Cytoplasmic	1	16	1.6515e-24	123.59
168	D6EQ90_STRLI	SLIV_10105	Transcription termination/antitermination protein NusA	Nucleoid	1	9	0.0046068	57.785
169	D6EQI8_STRLI	SLIV_20540	Anti-sigma factor antagonist	Cytoplasmic	1	8	0.0024826	100.98
170	D6EF59_STRLI	SLIV_04750	Nucleotide sugar-1-phosphate transferase	Cytoplasmic	1	13	5.1478e-05	72.817
171	D6EIW3_STRLI	SLIV_27005	Transcriptional regulator AsnC/Lrp subfamily	Nucleoid	1	9	0.0090573	54.066
172	D6EET9_STRLI	SLIV_35555	Glyoxalase/bleomycin resistance protein/dioxygenase (Uncharacterized protein)	Cytoplasmic	1	18	8.742e-12	99.092
173	D6ERL5_STRLI	SLIV_10695	Uncharacterized protein	Cytoplasmic	1	13	0.00097849	56.29
174	D6ETV0_STRLI	SLIV_32260	Regulatory protein	Cytoplasmic	1	11	0.0072307	40.496
175	A0A076LVU9_STRLI	SLIV_10100	Translation initiation factor IF-2	Cytoplasmic	2	13	0.0011593	59.975
176	D6EQG7_STRLI	SLIV_20435	cAMP receptor protein	Nucleoid	7	23	0.0021835	42.679
177	D6ELI6_STRLI	SLIV_28535	Stress-like protein	Cytoplasmic	2	21	0.00026169	49.188
178	D6EIX6_STRLI	SLIV_27070	Uncharacterized protein	Cytoplasmic	2	29	1.1266e-05	43.732
179	A0A076M3Z6_STRLI	SLIV_24505	Thioredoxin-like protein (IPR012336)	Cytoplasmic	2	23	0.00016065	45.099
180	D6EQK9_STRLI	SLIV_20645	Nucleotide binding protein (Uncharacterized protein)	Cytoplasmic	2	23	0.00015885	43.768
181	D6EUE1_STRLI	SLIV_01760	Peptidyl-prolyl cis-trans isomerase (PPIase) (Putative PpiA homologue) (EC 5.2.1.8)	Cytoplasmic	2	31	5.6448e-13	76.002
182	D6ERQ8_STRLI	SLIV_10930	D-3-phosphoglycerate dehydrogenase (EC 1.1.1.95)	Cytoplasmic	2	28	1.5872e-22	96.793
183	A0A076M5M6_STRLI	SLIV_27170	Integral membrane protein - Glycine oxidase ThiO (IPR012727)	Integral membrane	2	13	7.211e-07	89.189
184	D6ELV9_STRLI	SLIV_08140	Aconitate hydratase (Aconitase) (EC 4.2.1.3)	Cytoplasmic	10	32	7.8537e-11	76.21
185	D6EQ32_STRLI	SLIV_09820	Protein with activator of Hsp90 ATPase homologue 1-like (IPR013538)	Cytoplasmic	2	27	4.5651e-11	68.657
186	A0A076MFQ1_STRLI	SLIV_27340	Pseudouridine synthase (EC 5.4.99.-)	Cytoplasmic	9	27	5.8036e-06	72.21
187	D6ECP6_STRLI	SLIV_14235	Malate dehydrogenase (EC 1.1.1.37)	Peripheral plasma membrane protein facing the cytoplasm	2	24	2.6496e-76	170.04
188	D6EH67_STRLI	SLIV_16210	Glutathione peroxidase	Cytoplasmic	2	35	3.4474e-07	45.276
189	D6EKJ6_STRLI	SLIV_28100	Dioxygenase ferredoxin subunit	Cytoplasmic	6	31	9.8337e-17	83.312
190	D6EN81_STRLI	SLIV_19100	Phenylacetic acid degradation protein paaN	Cytoplasmic	2	13	6.1254e-07	152.04
191	D6ENS6_STRLI	SLIV_29825	N-acetyl-gamma-glutamyl-phosphate reductase (AGPR) (EC 1.2.1.38) (N-acetyl-glutamate semialdehyde dehydrogenase)	Cytoplasmic	5	20	1.2886e-27	210.44
192	D6EW54_STRLI	SLIV_12685	Succinyl-diaminopimelate desuccinylase (EC 3.5.1.18)	Cytoplasmic	2	18	3.1638e-50	279.75
193	D6EM38_STRLI	SLIV_18470	Xaa-Pro aminopeptidase 1 (EC 3.4.11.9)	Cytoplasmic	2	26	1.7449e-12	118.76
194	D6EPI0_STRLI	SLIV_20055	Uncharacterized protein	Cytoplasmic	2	23	0.00098323	69.07
195	D6EDK9_STRLI	SLIV_03965	Cephalosporin-C deacetylase (EC 3.1.1.41)	Cytoplasmic	2	15	0.0029655	101.53
196	D6ER36_STRLI	SLIV_31215	Siderophore binding protein	Cytoplasmic	5	16	0.0096071	97.813
197	A0A076M601_STRLI	SLIV_16945	Trehalose-phosphate synthase	Cytoplasmic	2	16	2.1453e-21	199.96
198	D6EP91_STRLI	SLIV_09700	Potassium/proton antiporter subunit KhtT (IPR026278)	Nucleoid	8	23	0.00076982	105.19
199	D6EMZ4_STRLI	SLIV_08735	Ornithine carbamoyltransferase (OTCase) (EC 2.1.3.3)	Cytoplasmic	2	11	0.00017139	138.06
200	D6ERG1_STRLI	SLIV_10430	30S ribosomal protein S2	Ribosomal	8	21	5.9297e-09	160.86
201	D6EE99_STRLI	SLIV_24950	Ribonuclease Z (RNase Z) (EC 3.1.26.11) (tRNA 3 endonuclease) (tRNase Z)	Cytoplasmic	5	18	4.6299e-09	161.93
202	D6EKX1_STRLI	SLIV_07715	Aminoglycoside phosphotransferase	Cytoplasmic	8	24	2.0729e-14	179.59
203	D6EJT3_STRLI	SLIV_07050	Phosphatase	Cytoplasmic	2	8	0.0057003	114.02
204	D6EYD8_STRLI	SLIV_34225	S-(Hydroxymethyl)mycothiol dehydrogenase (EC 1.1.1.306)	Cytoplasmic	7	35	6.2352e-05	78.752
205	D6EI93_STRLI	SLIV_06200	Inositol monophosphatase	Peripheral plasma membrane protein facing the cytoplasm	2	14	0.0087771	96.756
206	D6EE44_STRLI	SLIV_14775	50S ribosomal protein L6	Ribosomal	4	22	4.741e-15	169.67
207	D6ET45_STRLI	SLIV_11375	ATP-dependent 6-phosphofructokinase (ATP-PFK) (Phosphofructokinase) (EC 2.7.1.11) (Phosphohexokinase)	Peripheral plasma membrane protein facing the cytoplasm	3	20	2.1601e-09	155.39
208	D6EE40_STRLI	SLIV_14755	50S ribosomal protein L15	Ribosomal	9	19	0.00075218	145.9
209	D6EVS8_STRLI	SLIV_02225	Cytochrome P450-family protein	Cytoplasmic	10	25	0.0029917	95.273
210	D6ESA1_STRLI	SLIV_31520	Adenylosuccinate lyase (ASL) (EC 4.3.2.2) (Adenylosuccinase)	Peripheral plasma membrane protein facing the cytoplasm	10	17	0.0065993	148.21
211	D6EPT3_STRLI	SLIV_30300	3-dehydroquinate synthase (EC 4.2.3.4)	Cytoplasmic	8	25	1.1716e-38	217.2
212	D6EE55_STRLI	SLIV_14830	30S ribosomal protein S19	Ribosomal	7	17	0.003637	107.11
213	D6ERK1_STRLI	SLIV_10625	Uncharacterized protein	Cytoplasmic	7	22	0.0049647	76.85
214	A0A076MEV4_STRLI	SLIV_32600	Glyoxalase/Bleomycin resistance protein/Dihydroxybiphenyl dioxygenase-like protein	Cytoplasmic	4	16	2.1963e-05	135.86
215	D6EWI1_STRLI	SLIV_23260	Alkyl hydroperoxide reductase AhpD (EC 1.11.1.15)	Cytoplasmic	5	15	8.868e-09	205.36
216	A0A076LTE4_STRLI	SLIV_05215	Glucose-6-phosphate isomerase (GPI) (EC 5.3.1.9) (Phosphoglucose isomerase) (Phosphohexose isomerase)	Cytoplasmic	7	21	1.3641e-13	175.6
217	D6EI01_STRLI	SLIV_37110	Regulator	Cytoplasmic	1	8	0.0079708	84.244
218	D6ET57_STRLI	SLIV_11430	Isobutyryl-CoA mutase A	Cytoplasmic	1	10	0.0098523	80.706
219	D6EHD1_STRLI	SLIV_26385	Heme oxygenase	Cytoplasmic	1	9	0.0091731	95.815
220	D6EQ58_STRLI	SLIV_09950	Polyribonucleotide nucleotidyltransferase (EC 2.7.7.8) (Polynucleotide phosphorylase)	Cytoplasmic	1	20	2.1565e-24	198.61
221	D6ESC1_STRLI	SLIV_31620	Urease subunit beta (EC 3.5.1.5) (Urea amidohydrolase subunit beta)	Cytoplasmic	1	23	0.0068491	50.938
222	D6EKI0_STRLI	SLIV_28025	OpcA protein (Uncharacterized protein)	Cytoplasmic	1	12	4.3338e-09	171.49
223	D6EE32_STRLI	SLIV_14715	DNA-directed RNA polymerase subunit alpha (RNAP subunit alpha) (EC 2.7.7.6) (RNA polymerase subunit alpha) (Transcriptase subunit alpha)	Peripheral plasma membrane protein facing the cytoplasm, Nucleoid	1	18	3.6815e-05	120.77
224	A0A076LUQ2_STRLI	SLIV_03890	Dihydroxyacetone kinase subunit DhaK	Cytoplasmic	1	15	1.9288e-06	147.26
225	A0A076M4A8_STRLI	SLIV_13795	Putative phosphomannomutase (EC 5.4.2.8)	Cytoplasmic	1	11	0.0048865	97.452
226	D6EQH6_STRLI	SLIV_20475	Integral membrane protein - SLC26A/SulP transporter	Integral membrane	1	15	0.0040999	95.618
227	A0A076LUZ7_STRLI	SLIV_08265	Uncharacterized protein	Cytoplasmic	1	24	0.0029725	71.344
228	A0A076MKN5_STRLI	SLIV_36345	Decarboxylase	Cytoplasmic	1	19	0.0017682	74.78
229	D6ECF7_STRLI	SLIV_13790	Purine nucleoside phosphorylase (EC 2.4.2.1) (Inosine-guanosine phosphorylase)	Cytoplasmic	2	24	2.6629e-58	276.14
230	D6EWK8_STRLI	SLIV_23410	Luciferase-like, F420-dependent oxidoreductase, MSMEG4141, predicted (IPR019922)	Cytoplasmic	2	14	0.00091783	118.77
231	D6EWY3_STRLI	SLIV_33700	Putative thioesterase/thiol ester dehydratase-isomerase (Uncharacterized protein)	Cytoplasmic	2	14	1.6027e-14	208.33
232	D6EMA7_STRLI	SLIV_18815	Thioredoxin reductase A	Cytoplasmic	6	25	4.7391e-71	268.13
233	D6EPJ9_STRLI	SLIV_20150	Adenylosuccinate synthetase (AMPSase) (AdSS) (EC 6.3.4.4) (IMP--aspartate ligase)	Peripheral plasma membrane protein facing the cytoplasm	2	18	5.2673e-05	135.02
234	D6ETP0_STRLI	SLIV_22300	3-oxoadipyl-CoA/3-oxo-5, 6-dehydrosuberyl-CoAthiolase (EC 2.3.1.174)	Cytoplasmic	2	11	0.00518	93.598
235	A0A076M047_STRLI	SLIV_13165	Fumarate hydratase class I, anaerobic (EC 4.2.1.2)	Cytoplasmic	2	20	0.00057057	94.023
236	D6EX60_STRLI	SLIV_02675	Regulatory protein	Cytoplasmic	2	14	8.1416e-30	215.77
237	D6EFK3_STRLI	SLIV_15370	Fumarylacetoacetase	Cytoplasmic	2	30	2.4846e-05	79.021
238	D6EHH6_STRLI	SLIV_26595	Isomerase	Cytoplasmic	2	11	0.0010726	112.36
239	D6EFD9_STRLI	SLIV_15040	30S ribosomal protein S12	Ribosomal	2	9	1.3652e-24	282.2
240	D6EMS6_STRLI	SLIV_29415	Phosphatase	Cytoplasmic	2	8	0.0045781	133.47
241	D6EJY7_STRLI	SLIV_17250	Phosphate-specific transport system accessory protein PhoU	Peripheral plasma membrane protein facing the cytoplasm, Nucleoid	2	21	3.1794e-07	128.38
242	A0A076MCI3_STRLI	SLIV_22070	Bifunctional protein GlmU	Peripheral plasma membrane protein facing the cytoplasm	2	19	0.0013101	133.86
243	D6EIV6_STRLI	SLIV_26970	Anthranilate phosphoribosyltransferase (EC 2.4.2.18)	Peripheral plasma membrane protein facing the cytoplasm	2	15	0.0012646	103.31
244	A0A076M8A2_STRLI	SLIV_14705	tRNA pseudouridine synthase A (EC 5.4.99.12) (tRNA pseudouridine(38-40) synthase) (tRNA pseudouridylate synthase I) (tRNA-uridine isomerase I)	Cytoplasmic	2	11	0.0016089	107.15
245	A0A076LUJ3_STRLI	SLIV_07400	Putative xylitol oxidase (EC 1.1.3.41)	Cytoplasmic	2	18	2.0122e-05	153
246	D6EDG1_STRLI	SLIV_35140	Catalase-peroxidase (CP) (EC 1.11.1.21) (Peroxidase/catalase)	Cytoplasmic	2	26	0.0002374	76.049
247	D6EJT5_STRLI	SLIV_07060	Putative thioesterase/thiol ester dehydratase-isomerase (Uncharacterized protein)	Cytoplasmic	2	12	0.0047935	101.66
248	D6ED31_STRLI	SLIV_24830	Leucine--tRNA ligase (EC 6.1.1.4) (Leucyl-tRNA synthetase)	Cytoplasmic	2	20	0.00045095	111.11
249	D6EK69_STRLI	SLIV_17680	Integral membrane protein - Phosphate transport system permease protein PstA	Integral membrane	2	11	0.00062431	109.11
250	D6ERH4_STRLI	SLIV_10495	50S ribosomal protein L19	Ribosomal	2	14	6.7526e-30	252.97
251	D6EW07_STRLI	SLIV_12455	Peptidase	Cytoplasmic	2	13	0.00012998	133.89
252	D6EFW2_STRLI	SLIV_25785	Putative serine hydrolase	Cytoplasmic	5	23	3.9823e-16	181.75
253	D6EDU2_STRLI	SLIV_04360	Aldolase (Uncharacterized protein)	Cytoplasmic	2	15	5.8618e-09	160.91
254	D6ED50_STRLI	SLIV_24920	2-Nitropropane dioxygenase (Oxidoreductase)	Cytoplasmic	2	26	3.7993e-17	147.02
255	D6ET70_STRLI	SLIV_11500	Putative acetyl-CoA acetyltransferase (EC 2.3.1.9)	Cytoplasmic	2	17	1.3252e-31	251.91
256	D6EWK9_STRLI	SLIV_23415	UPF0303 protein SLIV_23415	Cytoplasmic	2	18	6.0745e-06	133.04
257	A0A076MA76_STRLI	SLIV_24540	UPFUPF0256-like protein	Cytoplasmic	4	21	1.3038e-14	175.29
258	D6ECL5_STRLI	SLIV_14090	Integral membrane protein - Succinate dehydrogenase	Integral membrane	2	33	2.0702e-07	84.878
259	D6ESP9_STRLI	SLIV_00805	Nucleotide-binding protein	Cytoplasmic	2	26	0.0041785	58.373
260	D6EPX1_STRLI	SLIV_30490	UPF0012 hydrolase in pqqF 5'region (EC 3.5.-.-)	Cytoplasmic	3	28	2.1912e-13	129.78
261	A0A076MFF0_STRLI	SLIV_26815	Probable cytosol aminopeptidase (Leucine aminopeptidase) (Leucyl aminopeptidase)	Peripheral plasma membrane protein facing the cytoplasm	2	15	0.0020764	121.9
262	D6EK25_STRLI	SLIV_17450	UPF0256 protein SLIV_17450 (EC 2.3.1.-)	Cytoplasmic	5	22	0.00026182	126.19
263	D6ESL4_STRLI	SLIV_00650	Yjdj-type Gcn5-related N-acetyltransferase	Cytoplasmic	2	12	8.2329e-05	125.97
264	D6ER59_STRLI	SLIV_31320	Cystathionine gamma-synthase	Cytoplasmic	6	15	0.0039874	85.29
265	D6EVY3_STRLI	SLIV_02495	Alcohol dehydrogenase superfamily, zinc-type (IPR002085)	Cytoplasmic	8	31	1.9579e-07	119.45
266	D6EPK6_STRLI	SLIV_20185	Aminotransferase class-III (IPR005814)	Cytoplasmic	2	14	0.00026821	119.03
267	D6EWG3_STRLI	SLIV_23165	Ribonuclease PH (RNase PH) (EC 2.7.7.56) (tRNA nucleotidyltransferase)	Cytoplasmic	8	19	0.0053473	134.75
268	D6EWE0_STRLI	SLIV_23060	4-hydroxyphenylpyruvate dioxygenase (EC 1.13.11.27)	Cytoplasmic	2	13	2.1967e-13	201.09
269	D6EW27_STRLI	SLIV_12545	Ferritin-like superfamily protein	Cytoplasmic	2	35	1.2313e-17	126.62
270	D6EKC0_STRLI	SLIV_27725	30S ribosomal protein S1	Ribosomal	2	34	0.00021483	60.379
271	D6EIU1_STRLI	SLIV_26895	Quinolinate synthase A (EC 2.5.1.72)	Cytoplasmic	2	23	0.00017405	81.003
272	D6ELG1_STRLI	SLIV_28425	Metal binding protein	Cytoplasmic	2	15	0.0012366	123.26
273	D6ETX6_STRLI	SLIV_32395	Citrate lyase beta subunit-like (IPR011206)	Cytoplasmic	7	32	9.7181e-09	100.85
274	D6EEH7_STRLI	SLIV_25340	Reductase	Cytoplasmic	2	19	3.0753e-45	232.13
275	D6ENK3_STRLI	SLIV_29475	Two-component response regulator	Cytoplasmic	5	15	0.00044026	122.94
276	D6ET47_STRLI	SLIV_11385	Acetate kinase (EC 2.7.2.1) (Acetokinase)	Peripheral plasma membrane protein facing the cytoplasm	6	17	1.8199e-13	195.51
277	D6EJ55_STRLI	SLIV_27465	YjgF/YER057c/UK114 family (IPR006175)	Cytoplasmic	9	23	2.7349e-06	144.51
278	D6EE34_STRLI	SLIV_14725	30S ribosomal protein S13	Ribosomal	4	11	0.0065762	130.22
279	D6EK37_STRLI	SLIV_17510	Sulphur relay, DsrE/F-like protein (IPR003787)	Cytoplasmic	9	18	0.0001537	140.45
280	D6EER6_STRLI	SLIV_35445	Formyltransferase	Cytoplasmic	3	14	0.00027925	118.28
281	A0A076M401_STRLI	SLIV_24530	Ribose-5-phosphate isomerase B (EC 5.3.1.6)	Cytoplasmic	3	15	0.00055499	113.38
282	A0A076MJT5_STRLI	SLIV_35080	Uncharacterized protein	Cytoplasmic	4	21	9.7696e-05	113.43
283	A0A076M4C4_STRLI	SLIV_25125	Uncharacterized protein	Cytoplasmic	5	21	0.0016114	40.968
284	D6EGS7_STRLI	SLIV_05605	3-oxoacyl-[acyl-carrier-protein] synthase 3 (EC 2.3.1.180) (3-oxoacyl-[acyl-carrier-protein] synthase III) (Beta-ketoacyl-ACP synthase III)	Cytoplasmic	7	17	0.00035065	56.404
285	D6EUU5_STRLI	SLIV_22360	Anti-sigma factor antagonist	Cytoplasmic	1	13	1.7486e-05	64.798
286	A0A076MBI5_STRLI	SLIV_26685	Arsenate reductase-like protein (IPR006660)	Cytoplasmic	1	11	0.0055827	48.568
287	D6ERS7_STRLI	SLIV_11015	Aspartyl/glutamyl-tRNA(Asn/Gln) amidotransferase subunit C (Asp/Glu-ADT subunit C) (EC 6.3.5.-)	Cytoplasmic	2	14	1.9029e-05	64.104
288	D6ESQ3_STRLI	SLIV_00825	Glyoxalase/Bleomycin resistance protein/Dihydroxybiphenyl dioxygenase (IPR029068)	Cytoplasmic	2	14	0.0074754	41.996
289	D6EMS0_STRLI	SLIV_29385	Uncharacterized protein	Cytoplasmic	2	13	0.0015164	55.261
290	D6EPT8_STRLI	SLIV_30325	DNA-binding protein	Nucleoid	2	12	0.0010446	64.82
291	A0A076M5V6_STRLI	SLIV_27620	Aminopeptidase N	Cytoplasmic	2	12	0.00055495	57.164
292	D6EFZ7_STRLI	SLIV_25955	Hydrolase	Cytoplasmic	2	12	0.00020692	69.721
293	D6ETM6_STRLI	SLIV_22220	Hydrolase	Cytoplasmic	2	15	6.9005e-10	75.764
294	D6EK58_STRLI	SLIV_17620	Mycothiol acetyltransferase (MSH acetyltransferase) (EC 2.3.1.189) (Mycothiol synthase)	Cytoplasmic	2	13	0.00058648	58.172
295	D6EEA7_STRLI	SLIV_24995	Cytidine deaminase-like protein (IPR016193)	Cytoplasmic	2	14	0.0028918	40.475
296	D6ETB1_STRLI	SLIV_11695	50S ribosomal protein L31	Ribosomal	4	25	1.4778e-18	88.09
297	A0A076MDS7_STRLI	SLIV_30805	Phosphoenolpyruvate-protein phosphotransferase (EC 2.7.3.9) (Phosphotransferase system, enzyme I)	Peripheral plasma membrane protein facing the cytoplasm	7	20	0.0094685	37.77
298	D6ESB0_STRLI	SLIV_31565	Adenosylmethionine-8-amino-7-oxononanoate aminotransferase (EC 2.6.1.62) (7,8-diamino-pelargonic acid aminotransferase) (7,8-diaminononanoate synthase) (Diaminopelargonic acid synthase)	Cytoplasmic	2	17	0.00010981	48.899
299	D6EWB7_STRLI	SLIV_13000	PPOX class F420-dependent enzyme, MSMEG_5819/OxyR family (IPR024031)	Cytoplasmic	2	18	1.6815e-43	111.64
300	D6EJQ8_STRLI	SLIV_06930	Malate synthase (EC 2.3.3.9)	Cytoplasmic	2	19	1.5063e-10	75.548
301	D6ET00_STRLI	SLIV_11150	Glycine cleavage system H protein	Cytoplasmic	2	8	9.1127e-12	86.086
302	D6EQG6_STRLI	SLIV_20430	Hydrolase	Cytoplasmic	2	23	1.7799e-05	37.4
303	D6EMG7_STRLI	SLIV_28865	ADP-ribose pyrophosphatase (Uncharacterized protein)	Cytoplasmic	2	23	3.3126e-12	65.438
304	D6EIW5_STRLI	SLIV_27015	Uncharacterized protein	Cytoplasmic	2	11	0.0043952	47.302
305	D6EYD1_STRLI	SLIV_34190	Hydrolase - Isochorismatase-like hydrolase (IPR000868)	Cytoplasmic	2	9	0.00041523	56.432
306	A0A076M401_STRLI	SLIV_24530	Ribose-5-phosphate isomerase B (EC 5.3.1.6)	Cytoplasmic	3	15	0.00055499	113.38
307	A0A076MJT5_STRLI	SLIV_35080	Uncharacterized protein	Cytoplasmic	4	21	9.7696e-05	113.43
