# Supplementary material for: Extensive Reannotation of the Genome of the Model Streptomycete Streptomyces lividans TK24 Based on Transcriptome and Proteome Information
Source: Front Microbiol. 2021 Apr 14;12:604034. doi: 10.3389/fmicb.2021.604034 (PMC8079986; doi:10.3389/fmicb.2021.604034)
Supplement: Supplementary Table 4 — Transcription start sites (TSS). [file Table_4.xlsx]

## Sheet: leaderless TSS
Feature Locus	Position TSS	Strand	Locus Start
SLIV_00025	4387	Fwd	4387
SLIV_00175	35887	Rev	35887
SLIV_00290	62811	Rev	62811
SLIV_00295	62870	Fwd	62870
SLIV_00310	65751	Rev	65751
SLIV_00325	68321	Fwd	68321
SLIV_00450	90614	Fwd	90614
SLIV_00465	92267	Fwd	92267
SLIV_00516	102579	Fwd	102579
SLIV_00545	107712	Fwd	107712
SLIV_00640	127423	Rev	127423
SLIV_00645	128673	Rev	128673
SLIV_00655	130547	Rev	130547
SLIV_00700	138808	Rev	138808
SLIV_00735	144336	Rev	144336
SLIV_00755	148717	Rev	148717
SLIV_00780	152796	Rev	152796
SLIV_00820	162081	Rev	162081
SLIV_00960	201377	Rev	201377
SLIV_00995	206834	Fwd	206834
SLIV_01115	227974	Fwd	227974
SLIV_01120	229399	Rev	229399
SLIV_01135	233202	Rev	233202
SLIV_01145	235834	Rev	235834
SLIV_01225	252947	Rev	252947
SLIV_01265	260629	Rev	260629
SLIV_01290	264581	Fwd	264581
SLIV_01313	270351	Fwd	270351
SLIV_01470	305485	Fwd	305485
SLIV_01550	323216	Fwd	323216
SLIV_01555	323899	Fwd	323899
SLIV_01595	332180	Rev	332180
SLIV_01615	336887	Fwd	336887
SLIV_01715	363137	Fwd	363137
SLIV_01740	369320	Rev	369320
SLIV_01760	372562	Fwd	372562
SLIV_02030	427559	Fwd	427559
SLIV_02100	442913	Rev	442913
SLIV_02140	451830	Rev	451830
SLIV_02175	457212	Rev	457212
SLIV_02475	519668	Rev	519668
SLIV_02505	524630	Fwd	524630
SLIV_02865	606556	Rev	606556
SLIV_02950	619517	Fwd	619517
SLIV_02970	622583	Fwd	622583
SLIV_03050	640664	Rev	640664
SLIV_03145	662808	Rev	662808
SLIV_03265	690118	Rev	690118
SLIV_03285	693385	Rev	693385
SLIV_03485	746513	Rev	746513
SLIV_03545	758508	Rev	758508
SLIV_03565	763495	Rev	763495
SLIV_03580	766604	Rev	766604
SLIV_03585	766936	Rev	766936
SLIV_03590	767268	Fwd	767268
SLIV_03790	811201	Fwd	811201
SLIV_04005	860384	Rev	860384
SLIV_04040	864293	Fwd	864293
SLIV_04065	874821	Rev	874821
SLIV_04205	916897	Rev	916897
SLIV_04275	933473	Fwd	933473
SLIV_04295	941067	Fwd	941067
SLIV_04300	942287	Fwd	942287
SLIV_04390	959129	Fwd	959129
SLIV_04640	1012090	Fwd	1012090
SLIV_04645	1013631	Rev	1013631
SLIV_04665	1016916	Rev	1016916
SLIV_04770	1040204	Rev	1040204
SLIV_04775	1040364	Fwd	1040364
SLIV_04870	1064662	Rev	1064662
SLIV_04885	1065756	Fwd	1065756
SLIV_05290	1167221	Rev	1167221
SLIV_05325	1175005	Rev	1175005
SLIV_05460	1209308	Fwd	1209308
SLIV_05720	1281900	Rev	1281900
SLIV_05835	1306993	Rev	1306993
SLIV_05865	1313819	Rev	1313819
SLIV_05960	1328661	Fwd	1328661
SLIV_05965	1331037	Rev	1331037
SLIV_05975	1332136	Rev	1332136
SLIV_05995	1337251	Rev	1337251
SLIV_06035	1347533	Fwd	1347533
SLIV_06055	1351425	Fwd	1351425
SLIV_06100	1361979	Fwd	1361979
SLIV_06130	1368471	Fwd	1368471
SLIV_06145	1373938	Fwd	1373938
SLIV_06200	1386345	Rev	1386345
SLIV_06305	1421307	Fwd	1421307
SLIV_06380	1438555	Rev	1438555
SLIV_06385	1438654	Fwd	1438654
SLIV_06435	1455210	Fwd	1455210
SLIV_06450	1459017	Rev	1459017
SLIV_06570	1480672	Rev	1480672
SLIV_06870	1577837	Fwd	1577837
SLIV_06875	1579631	Rev	1579631
SLIV_07245	1672236	Fwd	1672236
SLIV_07255	1673619	Fwd	1673619
SLIV_07365	1701014	Rev	1701014
SLIV_07440	1715597	Rev	1715597
SLIV_07450	1716597	Fwd	1716597
SLIV_07485	1724179	Rev	1724179
SLIV_07510	1727874	Rev	1727874
SLIV_07530	1730346	Rev	1730346
SLIV_07540	1731545	Rev	1731545
SLIV_07545	1732506	Rev	1732506
SLIV_07595	1746003	Rev	1746003
SLIV_07605	1747520	Fwd	1747520
SLIV_07623	1753075	Fwd	1753075
SLIV_07690	1767138	Rev	1767138
SLIV_07697	1768219	Rev	1768219
SLIV_07745	1781793	Rev	1781793
SLIV_07775	1789696	Rev	1789696
SLIV_07815	1798706	Rev	1798706
SLIV_07850	1804932	Rev	1804932
SLIV_07895	1814104	Fwd	1814104
SLIV_07910	1815896	Fwd	1815896
SLIV_07915	1816762	Fwd	1816762
SLIV_07930	1821465	Rev	1821465
SLIV_07935	1822954	Rev	1822954
SLIV_07945	1824253	Fwd	1824253
SLIV_07990	1835441	Rev	1835441
SLIV_08005	1837448	Fwd	1837448
SLIV_08055	1855418	Rev	1855418
SLIV_08090	1865014	Rev	1865014
SLIV_08145	1879874	Fwd	1879874
SLIV_08160	1884118	Rev	1884118
SLIV_08300	1916767	Rev	1916767
SLIV_08410	1933380	Fwd	1933380
SLIV_08680	1982696	Fwd	1982696
SLIV_08740	1996756	Rev	1996756
SLIV_08760	2003510	Rev	2003510
SLIV_08770	2004810	Rev	2004810
SLIV_09240	2116351	Rev	2116351
SLIV_09250	2119664	Rev	2119664
SLIV_09275	2122624	Fwd	2122624
SLIV_09310	2129750	Rev	2129750
SLIV_09335	2135922	Rev	2135922
SLIV_09390	2148231	Rev	2148231
SLIV_09395	2151435	Rev	2151435
SLIV_09450	2163309	Fwd	2163309
SLIV_09475	2170210	Rev	2170210
SLIV_09515	2179635	Rev	2179635
SLIV_09525	2182730	Rev	2182730
SLIV_09550	2188633	Rev	2188633
SLIV_09575	2193706	Rev	2193706
SLIV_09650	2216515	Rev	2216515
SLIV_09660	2218131	Rev	2218131
SLIV_09680	2221335	Rev	2221335
SLIV_09695	2224485	Rev	2224485
SLIV_09715	2227038	Fwd	2227038
SLIV_09753	2235787	Fwd	2235787
SLIV_09785	2241377	Rev	2241377
SLIV_09800	2243512	Rev	2243512
SLIV_09805	2244375	Rev	2244375
SLIV_09810	2244568	Fwd	2244568
SLIV_09815	2249659	Fwd	2249659
SLIV_09855	2255688	Rev	2255688
SLIV_09865	2259700	Rev	2259700
SLIV_09915	2279075	Rev	2279075
SLIV_10135	2336298	Rev	2336298
SLIV_10255	2370052	Fwd	2370052
SLIV_10345	2389388	Fwd	2389388
SLIV_10370	2394234	Fwd	2394234
SLIV_10520	2424378	Rev	2424378
SLIV_10562	2436656	Rev	2436656
SLIV_10565	2436945	Fwd	2436945
SLIV_10585	2445888	Rev	2445888
SLIV_10605	2448554	Fwd	2448554
SLIV_10675	2462336	Rev	2462336
SLIV_10695	2465021	Fwd	2465021
SLIV_10705	2466381	Rev	2466381
SLIV_10720	2468895	Fwd	2468895
SLIV_10760	2472388	Rev	2472388
SLIV_10830	2489023	Rev	2489023
SLIV_10855	2495350	Rev	2495350
SLIV_10862	2497258	Rev	2497258
SLIV_10895	2505431	Rev	2505431
SLIV_10920	2510544	Rev	2510544
SLIV_10947	2517781	Rev	2517781
SLIV_10955	2522293	Rev	2522293
SLIV_10985	2529235	Rev	2529235
SLIV_11040	2542954	Rev	2542954
SLIV_11050	2544378	Rev	2544378
SLIV_11070	2546863	Fwd	2546863
SLIV_11150	2563215	Fwd	2563215
SLIV_11205	2573357	Rev	2573357
SLIV_11280	2595202	Fwd	2595202
SLIV_11370	2621049	Fwd	2621049
SLIV_11410	2632176	Rev	2632176
SLIV_11430	2636986	Rev	2636986
SLIV_11435	2637421	Rev	2637421
SLIV_11440	2638009	Rev	2638009
SLIV_11455	2638899	Fwd	2638899
SLIV_11470	2641064	Fwd	2641064
SLIV_11480	2643650	Rev	2643650
SLIV_11505	2648473	Fwd	2648473
SLIV_11575	2666590	Rev	2666590
SLIV_11590	2668250	Fwd	2668250
SLIV_11735	2700003	Rev	2700003
SLIV_11810	2712489	Fwd	2712489
SLIV_11920	2734478	Fwd	2734478
SLIV_12050	2773407	Rev	2773407
SLIV_12055	2774501	Rev	2774501
SLIV_12100	2782267	Rev	2782267
SLIV_12140	2790167	Fwd	2790167
SLIV_12225	2807180	Fwd	2807180
SLIV_12245	2811715	Fwd	2811715
SLIV_12305	2823589	Fwd	2823589
SLIV_12325	2827305	Fwd	2827305
SLIV_12335	2828832	Fwd	2828832
SLIV_12360	2834875	Fwd	2834875
SLIV_12375	2837359	Rev	2837359
SLIV_12430	2848436	Rev	2848436
SLIV_12455	2854359	Rev	2854359
SLIV_12590	2890881	Rev	2890881
SLIV_12685	2909767	Rev	2909767
SLIV_12750	2922923	Rev	2922923
SLIV_12770	2924512	Fwd	2924512
SLIV_12875	2953683	Rev	2953683
SLIV_12882	2954042	Rev	2954042
SLIV_12953	2966273	Fwd	2966273
SLIV_13025	2981813	Rev	2981813
SLIV_13030	2981887	Fwd	2981887
SLIV_13070	2993666	Fwd	2993666
SLIV_13090	2997058	Rev	2997058
SLIV_13095	2998119	Rev	2998119
SLIV_13105	3000216	Fwd	3000216
SLIV_13145	3007949	Rev	3007949
SLIV_13205	3022980	Fwd	3022980
SLIV_13265	3037995	Rev	3037995
SLIV_13425	3064286	Rev	3064286
SLIV_13430	3064998	Rev	3064998
SLIV_13475	3073122	Fwd	3073122
SLIV_13505	3080054	Fwd	3080054
SLIV_13515	3081542	Fwd	3081542
SLIV_13520	3084323	Rev	3084323
SLIV_13550	3093926	Rev	3093926
SLIV_13580	3099369	Rev	3099369
SLIV_13600	3102186	Rev	3102186
SLIV_13605	3102283	Fwd	3102283
SLIV_13620	3105498	Fwd	3105498
SLIV_13665	3115411	Fwd	3115411
SLIV_13705	3123940	Rev	3123940
SLIV_13715	3126072	Rev	3126072
SLIV_13740	3131299	Rev	3131299
SLIV_13760	3133519	Fwd	3133519
SLIV_13775	3137827	Rev	3137827
SLIV_13780	3139445	Rev	3139445
SLIV_13805	3143831	Fwd	3143831
SLIV_13830	3150066	Fwd	3150066
SLIV_13840	3151884	Fwd	3151884
SLIV_13855	3154903	Fwd	3154903
SLIV_13870	3157540	Rev	3157540
SLIV_13885	3159514	Fwd	3159514
SLIV_13895	3161246	Fwd	3161246
SLIV_14015	3189654	Fwd	3189654
SLIV_14075	3203185	Rev	3203185
SLIV_14132	3212150	Rev	3212150
SLIV_14135	3212242	Fwd	3212242
SLIV_14175	3220496	Rev	3220496
SLIV_14195	3224387	Fwd	3224387
SLIV_14265	3239828	Fwd	3239828
SLIV_14390	3276282	Rev	3276282
SLIV_14405	3279780	Rev	3279780
SLIV_14443	3286911	Fwd	3286911
SLIV_14450	3287740	Fwd	3287740
SLIV_14535	3312816	Fwd	3312816
SLIV_14610	3327939	Rev	3327939
SLIV_14890	3372159	Rev	3372159
SLIV_14935	3378563	Fwd	3378563
SLIV_14965	3383448	Rev	3383448
SLIV_15025	3398268	Rev	3398268
SLIV_15115	3419411	Fwd	3419411
SLIV_15120	3420763	Fwd	3420763
SLIV_15185	3430702	Fwd	3430702
SLIV_15205	3435896	Rev	3435896
SLIV_15280	3449931	Fwd	3449931
SLIV_15365	3470600	Rev	3470600
SLIV_15385	3476111	Fwd	3476111
SLIV_15745	3547637	Rev	3547637
SLIV_15795	3558238	Rev	3558238
SLIV_15815	3561526	Rev	3561526
SLIV_15825	3563917	Rev	3563917
SLIV_15915	3582854	Rev	3582854
SLIV_15945	3588190	Rev	3588190
SLIV_16105	3616206	Rev	3616206
SLIV_16150	3623066	Rev	3623066
SLIV_16205	3632825	Fwd	3632825
SLIV_16210	3634086	Fwd	3634086
SLIV_16235	3638121	Fwd	3638121
SLIV_16250	3644944	Fwd	3644944
SLIV_16255	3647008	Rev	3647008
SLIV_16265	3649189	Rev	3649189
SLIV_16280	3650392	Fwd	3650392
SLIV_16330	3664009	Fwd	3664009
SLIV_16345	3666729	Rev	3666729
SLIV_16350	3666829	Fwd	3666829
SLIV_16365	3670521	Fwd	3670521
SLIV_16415	3680446	Rev	3680446
SLIV_16440	3686030	Fwd	3686030
SLIV_16485	3696365	Rev	3696365
SLIV_16590	3721754	Rev	3721754
SLIV_16600	3723622	Rev	3723622
SLIV_16655	3732234	Fwd	3732234
SLIV_16660	3733522	Rev	3733522
SLIV_16715	3743066	Rev	3743066
SLIV_16720	3743223	Fwd	3743223
SLIV_16730	3745098	Fwd	3745098
SLIV_16735	3745458	Fwd	3745458
SLIV_16755	3753975	Fwd	3753975
SLIV_16775	3756624	Fwd	3756624
SLIV_16810	3764485	Rev	3764485
SLIV_16825	3768452	Rev	3768452
SLIV_16840	3769911	Fwd	3769911
SLIV_16865	3773824	Fwd	3773824
SLIV_16880	3775846	Fwd	3775846
SLIV_16905	3779913	Rev	3779913
SLIV_16945	3787601	Fwd	3787601
SLIV_16955	3790484	Rev	3790484
SLIV_16980	3794711	Fwd	3794711
SLIV_16995	3798843	Fwd	3798843
SLIV_17005	3800419	Rev	3800419
SLIV_17030	3804128	Fwd	3804128
SLIV_17050	3808590	Fwd	3808590
SLIV_17055	3809806	Rev	3809806
SLIV_17075	3813804	Fwd	3813804
SLIV_17105	3825299	Rev	3825299
SLIV_17195	3847446	Fwd	3847446
SLIV_17205	3850487	Rev	3850487
SLIV_17215	3853088	Rev	3853088
SLIV_17330	3870223	Rev	3870223
SLIV_17345	3872289	Fwd	3872289
SLIV_17350	3873639	Rev	3873639
SLIV_17390	3880832	Rev	3880832
SLIV_17395	3881614	Rev	3881614
SLIV_17425	3888691	Rev	3888691
SLIV_17430	3889560	Rev	3889560
SLIV_17440	3890810	Rev	3890810
SLIV_17450	3892587	Rev	3892587
SLIV_17465	3894680	Fwd	3894680
SLIV_17470	3896097	Rev	3896097
SLIV_17475	3896555	Rev	3896555
SLIV_17510	3899276	Fwd	3899276
SLIV_17545	3904869	Rev	3904869
SLIV_17585	3910973	Fwd	3910973
SLIV_17590	3912122	Fwd	3912122
SLIV_17620	3918495	Fwd	3918495
SLIV_17725	3941229	Rev	3941229
SLIV_17760	3949396	Rev	3949396
SLIV_17790	3957815	Rev	3957815
SLIV_17820	3969319	Rev	3969319
SLIV_17855	3978747	Rev	3978747
SLIV_17900	3987456	Rev	3987456
SLIV_17975	4003169	Rev	4003169
SLIV_17995	4007820	Rev	4007820
SLIV_18100	4029979	Rev	4029979
SLIV_18170	4042226	Fwd	4042226
SLIV_18190	4044852	Fwd	4044852
SLIV_18195	4045260	Fwd	4045260
SLIV_18200	4046558	Rev	4046558
SLIV_18208	4047069	Fwd	4047069
SLIV_18245	4051675	Rev	4051675
SLIV_18280	4058024	Fwd	4058024
SLIV_18340	4071145	Fwd	4071145
SLIV_18380	4080348	Rev	4080348
SLIV_18440	4091794	Fwd	4091794
SLIV_18485	4102068	Fwd	4102068
SLIV_18490	4102962	Fwd	4102962
SLIV_18510	4107610	Fwd	4107610
SLIV_18540	4114893	Rev	4114893
SLIV_18565	4118934	Fwd	4118934
SLIV_18630	4139008	Fwd	4139008
SLIV_18655	4142911	Fwd	4142911
SLIV_18675	4146182	Fwd	4146182
SLIV_18680	4146743	Fwd	4146743
SLIV_18700	4150175	Fwd	4150175
SLIV_18705	4152087	Rev	4152087
SLIV_18715	4154117	Fwd	4154117
SLIV_18945	4211710	Rev	4211710
SLIV_18970	4216626	Rev	4216626
SLIV_19075	4236759	Fwd	4236759
SLIV_19080	4237607	Fwd	4237607
SLIV_19105	4243124	Fwd	4243124
SLIV_19160	4255395	Fwd	4255395
SLIV_19170	4257381	Fwd	4257381
SLIV_19185	4262173	Rev	4262173
SLIV_19230	4270754	Fwd	4270754
SLIV_19250	4274696	Fwd	4274696
SLIV_19295	4284090	Rev	4284090
SLIV_19305	4286164	Fwd	4286164
SLIV_19340	4296140	Rev	4296140
SLIV_19360	4301475	Rev	4301475
SLIV_19412	4312812	Rev	4312812
SLIV_19520	4334765	Fwd	4334765
SLIV_19635	4357730	Fwd	4357730
SLIV_19660	4362071	Fwd	4362071
SLIV_19700	4369311	Fwd	4369311
SLIV_19725	4374846	Fwd	4374846
SLIV_19745	4380057	Rev	4380057
SLIV_19795	4387178	Fwd	4387178
SLIV_19910	4405991	Fwd	4405991
SLIV_19920	4408149	Rev	4408149
SLIV_20000	4429211	Rev	4429211
SLIV_20015	4430780	Fwd	4430780
SLIV_20020	4432698	Fwd	4432698
SLIV_20030	4434654	Fwd	4434654
SLIV_20035	4435613	Fwd	4435613
SLIV_20055	4439999	Fwd	4439999
SLIV_20085	4446117	Fwd	4446117
SLIV_20185	4464303	Rev	4464303
SLIV_20230	4473023	Fwd	4473023
SLIV_20240	4475978	Rev	4475978
SLIV_20245	4476111	Fwd	4476111
SLIV_20330	4496099	Rev	4496099
SLIV_20335	4497370	Rev	4497370
SLIV_20345	4497458	Fwd	4497458
SLIV_20380	4503943	Rev	4503943
SLIV_20385	4504064	Fwd	4504064
SLIV_20390	4506926	Rev	4506926
SLIV_20405	4510172	Rev	4510172
SLIV_20410	4510325	Fwd	4510325
SLIV_20425	4512307	Fwd	4512307
SLIV_20440	4515051	Fwd	4515051
SLIV_20485	4529249	Rev	4529249
SLIV_20495	4531450	Rev	4531450
SLIV_20538	4540306	Fwd	4540306
SLIV_20560	4545112	Fwd	4545112
SLIV_20575	4550323	Fwd	4550323
SLIV_20585	4555117	Fwd	4555117
SLIV_20610	4562279	Rev	4562279
SLIV_20625	4564631	Rev	4564631
SLIV_20635	4564940	Fwd	4564940
SLIV_20675	4570658	Fwd	4570658
SLIV_20710	4577509	Rev	4577509
SLIV_20720	4580289	Rev	4580289
SLIV_20735	4582670	Fwd	4582670
SLIV_20755	4588001	Fwd	4588001
SLIV_20780	4591869	Rev	4591869
SLIV_20805	4599176	Rev	4599176
SLIV_20820	4601531	Fwd	4601531
SLIV_20880	4614127	Fwd	4614127
SLIV_20885	4614429	Fwd	4614429
SLIV_20900	4616671	Rev	4616671
SLIV_20920	4626167	Rev	4626167
SLIV_20925	4628765	Rev	4628765
SLIV_21010	4641917	Fwd	4641917
SLIV_21020	4645408	Rev	4645408
SLIV_21025	4645985	Fwd	4645985
SLIV_21030	4648663	Rev	4648663
SLIV_21040	4649857	Fwd	4649857
SLIV_21070	4656942	Fwd	4656942
SLIV_21080	4658550	Fwd	4658550
SLIV_21112	4665006	Rev	4665006
SLIV_21145	4673560	Fwd	4673560
SLIV_21190	4682473	Fwd	4682473
SLIV_21235	4692670	Rev	4692670
SLIV_21240	4693194	Fwd	4693194
SLIV_21260	4697678	Fwd	4697678
SLIV_21400	4733881	Fwd	4733881
SLIV_21420	4737997	Rev	4737997
SLIV_21435	4739033	Rev	4739033
SLIV_21565	4804953	Rev	4804953
SLIV_21685	4831928	Fwd	4831928
SLIV_21730	4844263	Rev	4844263
SLIV_21735	4844374	Fwd	4844374
SLIV_21750	4846741	Rev	4846741
SLIV_21805	4858463	Fwd	4858463
SLIV_21825	4862406	Fwd	4862406
SLIV_21830	4863875	Rev	4863875
SLIV_21870	4874651	Fwd	4874651
SLIV_21930	4887018	Fwd	4887018
SLIV_21940	4888513	Fwd	4888513
SLIV_21950	4890892	Fwd	4890892
SLIV_22015	4907254	Rev	4907254
SLIV_22035	4910579	Rev	4910579
SLIV_22090	4920425	Fwd	4920425
SLIV_22185	4945365	Fwd	4945365
SLIV_22290	4966127	Fwd	4966127
SLIV_22380	4985330	Fwd	4985330
SLIV_22455	5000823	Fwd	5000823
SLIV_22490	5013664	Rev	5013664
SLIV_22515	5019758	Rev	5019758
SLIV_22522	5020540	Rev	5020540
SLIV_22540	5027277	Rev	5027277
SLIV_22545	5027617	Fwd	5027617
SLIV_22640	5051301	Fwd	5051301
SLIV_22645	5052460	Fwd	5052460
SLIV_22680	5062035	Rev	5062035
SLIV_22703	5068117	Fwd	5068117
SLIV_22740	5081056	Fwd	5081056
SLIV_22765	5084889	Rev	5084889
SLIV_22865	5113328	Fwd	5113328
SLIV_22925	5129157	Fwd	5129157
SLIV_22955	5137232	Fwd	5137232
SLIV_22960	5137835	Fwd	5137835
SLIV_23005	5150732	Rev	5150732
SLIV_23025	5155569	Fwd	5155569
SLIV_23060	5161729	Fwd	5161729
SLIV_23070	5164452	Fwd	5164452
SLIV_23110	5174770	Rev	5174770
SLIV_23115	5174889	Fwd	5174889
SLIV_23130	5177806	Fwd	5177806
SLIV_23132	5178308	Fwd	5178308
SLIV_23142	5179954	Rev	5179954
SLIV_23165	5184247	Fwd	5184247
SLIV_23175	5185593	Fwd	5185593
SLIV_23185	5186808	Rev	5186808
SLIV_23195	5187259	Fwd	5187259
SLIV_23225	5193525	Fwd	5193525
SLIV_23305	5211420	Rev	5211420
SLIV_23315	5211995	Fwd	5211995
SLIV_23320	5213182	Fwd	5213182
SLIV_23355	5218821	Fwd	5218821
SLIV_23375	5222119	Rev	5222119
SLIV_23390	5223874	Fwd	5223874
SLIV_23420	5229477	Rev	5229477
SLIV_23525	5247995	Rev	5247995
SLIV_23570	5255940	Fwd	5255940
SLIV_23665	5275854	Fwd	5275854
SLIV_23735	5292331	Rev	5292331
SLIV_23740	5293316	Rev	5293316
SLIV_23760	5298719	Rev	5298719
SLIV_23800	5308381	Fwd	5308381
SLIV_23820	5312957	Rev	5312957
SLIV_24025	5358520	Rev	5358520
SLIV_24180	5391369	Fwd	5391369
SLIV_24285	5416140	Rev	5416140
SLIV_24320	5427098	Rev	5427098
SLIV_24325	5427194	Fwd	5427194
SLIV_24435	5454385	Fwd	5454385
SLIV_24530	5479089	Fwd	5479089
SLIV_24540	5481821	Rev	5481821
SLIV_24600	5492117	Fwd	5492117
SLIV_24605	5495099	Fwd	5495099
SLIV_24660	5510166	Rev	5510166
SLIV_24755	5543526	Fwd	5543526
SLIV_24760	5544182	Fwd	5544182
SLIV_24780	5547093	Fwd	5547093
SLIV_24840	5559230	Fwd	5559230
SLIV_24890	5573986	Fwd	5573986
SLIV_24920	5579920	Fwd	5579920
SLIV_24935	5582251	Fwd	5582251
SLIV_24940	5582840	Fwd	5582840
SLIV_24955	5587701	Fwd	5587701
SLIV_24965	5591039	Rev	5591039
SLIV_24995	5597532	Rev	5597532
SLIV_25030	5604736	Rev	5604736
SLIV_25040	5606152	Rev	5606152
SLIV_25200	5642068	Fwd	5642068
SLIV_25240	5653422	Rev	5653422
SLIV_25270	5660759	Rev	5660759
SLIV_25295	5663607	Fwd	5663607
SLIV_25335	5672983	Fwd	5672983
SLIV_25345	5675681	Fwd	5675681
SLIV_25375	5685955	Rev	5685955
SLIV_25765	5774355	Rev	5774355
SLIV_25770	5775650	Rev	5775650
SLIV_25785	5777628	Rev	5777628
SLIV_25790	5778115	Rev	5778115
SLIV_25820	5782902	Fwd	5782902
SLIV_25845	5789604	Fwd	5789604
SLIV_25865	5794029	Rev	5794029
SLIV_25885	5799561	Rev	5799561
SLIV_25920	5804836	Fwd	5804836
SLIV_25985	5817476	Rev	5817476
SLIV_26005	5820659	Rev	5820659
SLIV_26155	5856043	Rev	5856043
SLIV_26180	5863164	Rev	5863164
SLIV_26215	5869138	Fwd	5869138
SLIV_26310	5888560	Fwd	5888560
SLIV_26390	5905667	Rev	5905667
SLIV_26410	5908438	Fwd	5908438
SLIV_26425	5910402	Fwd	5910402
SLIV_26530	5933429	Fwd	5933429
SLIV_26605	5954822	Rev	5954822
SLIV_26625	5959482	Rev	5959482
SLIV_26657	5965712	Rev	5965712
SLIV_26660	5966729	Rev	5966729
SLIV_26685	5970670	Rev	5970670
SLIV_26710	5974439	Rev	5974439
SLIV_26730	5977469	Fwd	5977469
SLIV_26735	5978751	Rev	5978751
SLIV_26740	5979128	Rev	5979128
SLIV_26785	5989069	Rev	5989069
SLIV_26790	5990666	Rev	5990666
SLIV_26835	6003925	Rev	6003925
SLIV_26865	6009048	Rev	6009048
SLIV_26910	6019807	Rev	6019807
SLIV_26920	6022420	Rev	6022420
SLIV_26950	6027963	Fwd	6027963
SLIV_27045	6048533	Fwd	6048533
SLIV_27065	6053482	Fwd	6053482
SLIV_27122	6065805	Rev	6065805
SLIV_27145	6071393	Fwd	6071393
SLIV_27155	6075133	Rev	6075133
SLIV_27175	6077757	Fwd	6077757
SLIV_27180	6079103	Fwd	6079103
SLIV_27190	6080433	Fwd	6080433
SLIV_27200	6083938	Rev	6083938
SLIV_27205	6085067	Rev	6085067
SLIV_27260	6097530	Fwd	6097530
SLIV_27320	6110586	Fwd	6110586
SLIV_27330	6115552	Fwd	6115552
SLIV_27340	6117203	Fwd	6117203
SLIV_27355	6121477	Rev	6121477
SLIV_27360	6121583	Fwd	6121583
SLIV_27365	6123813	Rev	6123813
SLIV_27400	6132514	Fwd	6132514
SLIV_27420	6136611	Rev	6136611
SLIV_27425	6137699	Rev	6137699
SLIV_27435	6139830	Fwd	6139830
SLIV_27475	6145681	Fwd	6145681
SLIV_27485	6148178	Rev	6148178
SLIV_27490	6148260	Fwd	6148260
SLIV_27495	6148658	Fwd	6148658
SLIV_27510	6151397	Fwd	6151397
SLIV_27520	6152791	Fwd	6152791
SLIV_27615	6176641	Fwd	6176641
SLIV_27640	6184592	Fwd	6184592
SLIV_27700	6197972	Fwd	6197972
SLIV_27715	6206276	Rev	6206276
SLIV_27735	6210167	Fwd	6210167
SLIV_27750	6211626	Fwd	6211626
SLIV_27760	6213504	Rev	6213504
SLIV_27815	6223133	Rev	6223133
SLIV_27840	6227060	Fwd	6227060
SLIV_27850	6229084	Fwd	6229084
SLIV_27870	6232878	Rev	6232878
SLIV_27885	6234995	Fwd	6234995
SLIV_27955	6252310	Fwd	6252310
SLIV_27970	6256626	Fwd	6256626
SLIV_28065	6280241	Rev	6280241
SLIV_28075	6282034	Rev	6282034
SLIV_28080	6282899	Rev	6282899
SLIV_28135	6290690	Fwd	6290690
SLIV_28365	6337852	Fwd	6337852
SLIV_28445	6355002	Fwd	6355002
SLIV_28505	6371054	Fwd	6371054
SLIV_28560	6380334	Rev	6380334
SLIV_28570	6382984	Rev	6382984
SLIV_28580	6384412	Rev	6384412
SLIV_28585	6385571	Rev	6385571
SLIV_28665	6401172	Fwd	6401172
SLIV_28735	6415941	Fwd	6415941
SLIV_28790	6429554	Rev	6429554
SLIV_28800	6430803	Fwd	6430803
SLIV_28820	6434258	Fwd	6434258
SLIV_28880	6450684	Fwd	6450684
SLIV_28920	6458669	Rev	6458669
SLIV_28960	6465209	Rev	6465209
SLIV_28975	6466733	Fwd	6466733
SLIV_28980	6468083	Rev	6468083
SLIV_28985	6469525	Rev	6469525
SLIV_29010	6474966	Fwd	6474966
SLIV_29115	6496236	Rev	6496236
SLIV_29240	6522121	Fwd	6522121
SLIV_29350	6544138	Fwd	6544138
SLIV_29415	6555936	Fwd	6555936
SLIV_29430	6558195	Fwd	6558195
SLIV_29490	6576427	Fwd	6576427
SLIV_29540	6587365	Fwd	6587365
SLIV_29620	6603626	Fwd	6603626
SLIV_29660	6613212	Fwd	6613212
SLIV_29695	6622371	Rev	6622371
SLIV_29720	6627938	Rev	6627938
SLIV_29870	6658141	Rev	6658141
SLIV_29928	6668039	Fwd	6668039
SLIV_29935	6669424	Fwd	6669424
SLIV_30015	6684003	Fwd	6684003
SLIV_30030	6687463	Rev	6687463
SLIV_30095	6697713	Fwd	6697713
SLIV_30125	6703352	Fwd	6703352
SLIV_30225	6726013	Fwd	6726013
SLIV_30240	6728974	Fwd	6728974
SLIV_30250	6733472	Rev	6733472
SLIV_30310	6744934	Fwd	6744934
SLIV_30375	6758717	Fwd	6758717
SLIV_30445	6776911	Fwd	6776911
SLIV_30610	6812006	Fwd	6812006
SLIV_30640	6816977	Fwd	6816977
SLIV_30645	6817507	Fwd	6817507
SLIV_30655	6820592	Fwd	6820592
SLIV_30670	6824105	Rev	6824105
SLIV_30715	6833943	Fwd	6833943
SLIV_30765	6852317	Fwd	6852317
SLIV_30865	6877843	Fwd	6877843
SLIV_30955	6896305	Fwd	6896305
SLIV_31075	6922071	Rev	6922071
SLIV_31105	6927571	Rev	6927571
SLIV_31175	6942055	Rev	6942055
SLIV_31195	6946246	Rev	6946246
SLIV_31205	6947376	Fwd	6947376
SLIV_31220	6949260	Fwd	6949260
SLIV_31235	6951687	Fwd	6951687
SLIV_31280	6960736	Fwd	6960736
SLIV_31305	6967021	Fwd	6967021
SLIV_31310	6969699	Rev	6969699
SLIV_31315	6970269	Rev	6970269
SLIV_31320	6970329	Fwd	6970329
SLIV_31490	7009586	Rev	7009586
SLIV_31495	7010755	Rev	7010755
SLIV_31520	7015217	Rev	7015217
SLIV_31545	7019295	Fwd	7019295
SLIV_31610	7029397	Fwd	7029397
SLIV_31675	7045107	Fwd	7045107
SLIV_31685	7047667	Rev	7047667
SLIV_31770	7063250	Rev	7063250
SLIV_31785	7066791	Rev	7066791
SLIV_31795	7067925	Fwd	7067925
SLIV_31900	7096854	Fwd	7096854
SLIV_31905	7097646	Fwd	7097646
SLIV_31990	7118209	Rev	7118209
SLIV_31995	7118380	Fwd	7118380
SLIV_32040	7128850	Rev	7128850
SLIV_32095	7140093	Fwd	7140093
SLIV_32185	7159531	Rev	7159531
SLIV_32220	7166733	Rev	7166733
SLIV_32230	7168544	Rev	7168544
SLIV_32240	7171554	Rev	7171554
SLIV_32290	7180284	Rev	7180284
SLIV_32325	7187392	Rev	7187392
SLIV_32365	7193791	Fwd	7193791
SLIV_32415	7203136	Fwd	7203136
SLIV_32435	7207849	Fwd	7207849
SLIV_32450	7210079	Fwd	7210079
SLIV_32460	7212527	Rev	7212527
SLIV_32550	7235213	Fwd	7235213
SLIV_32600	7245394	Rev	7245394
SLIV_32620	7247960	Rev	7247960
SLIV_32685	7262788	Rev	7262788
SLIV_32700	7266147	Rev	7266147
SLIV_32705	7266205	Fwd	7266205
SLIV_32725	7270656	Fwd	7270656
SLIV_32825	7296668	Rev	7296668
SLIV_32960	7321427	Fwd	7321427
SLIV_33165	7368052	Fwd	7368052
SLIV_33210	7381421	Fwd	7381421
SLIV_33240	7386345	Fwd	7386345
SLIV_33310	7401250	Fwd	7401250
SLIV_33390	7419559	Rev	7419559
SLIV_33475	7436010	Rev	7436010
SLIV_33515	7441229	Fwd	7441229
SLIV_33530	7443942	Fwd	7443942
SLIV_33545	7447526	Rev	7447526
SLIV_33580	7455658	Fwd	7455658
SLIV_33585	7456722	Fwd	7456722
SLIV_33640	7467058	Fwd	7467058
SLIV_33655	7469785	Fwd	7469785
SLIV_33910	7520416	Fwd	7520416
SLIV_33920	7522214	Fwd	7522214
SLIV_33930	7524737	Fwd	7524737
SLIV_33990	7536788	Fwd	7536788
SLIV_34080	7551504	Fwd	7551504
SLIV_34195	7582528	Fwd	7582528
SLIV_34265	7595981	Fwd	7595981
SLIV_34280	7598976	Fwd	7598976
SLIV_34300	7601734	Fwd	7601734
SLIV_34310	7603940	Rev	7603940
SLIV_34350	7611886	Rev	7611886
SLIV_34450	7633899	Rev	7633899
SLIV_34560	7655334	Rev	7655334
SLIV_34835	7710067	Rev	7710067
SLIV_35102	7760785	Rev	7760785
SLIV_35220	7792109	Rev	7792109
SLIV_35340	7817473	Rev	7817473
SLIV_35515	7866543	Rev	7866543
SLIV_35525	7867923	Fwd	7867923
SLIV_35560	7874022	Rev	7874022
SLIV_35565	7874047	Fwd	7874047
SLIV_35645	7890432	Rev	7890432
SLIV_35685	7899990	Rev	7899990
SLIV_35885	7940049	Rev	7940049
SLIV_35900	7942704	Rev	7942704
SLIV_35915	7944528	Fwd	7944528
SLIV_36060	7980119	Rev	7980119
SLIV_36260	8035119	Rev	8035119
SLIV_36405	8073754	Fwd	8073754
SLIV_36413	8075471	Fwd	8075471
SLIV_36425	8078343	Fwd	8078343
SLIV_36605	8121065	Rev	8121065
SLIV_36610	8121155	Fwd	8121155
SLIV_36660	8132011	Rev	8132011
SLIV_36790	8157093	Rev	8157093
SLIV_36820	8165527	Rev	8165527
SLIV_36930	8187301	Fwd	8187301
SLIV_36933	8188376	Fwd	8188376
SLIV_36970	8198332	Rev	8198332
SLIV_36995	8204075	Fwd	8204075
SLIV_37360	8291406	Fwd	8291406
SLIV_37364	8293002	Fwd	8293002
SLIV_37403	8300909	Fwd	8300909

## Sheet: leadered TSS
Feature Locus	Position TSS	Strand	Locus Start	5'-UTR length
SLIV_00030	4442	Fwd	5631	1189
SLIV_00030	4945	Fwd	5631	686
SLIV_00065	14534	Rev	13999	537
SLIV_00065	14886	Rev	13999	889
SLIV_00070	15076	Rev	15012	66
SLIV_00155	29281	Rev	29216	67
SLIV_00155	29283	Rev	29216	69
SLIV_00160	29500	Fwd	29540	40
SLIV_00210	44923	Rev	44503	422
SLIV_00245	53357	Fwd	53785	428
SLIV_00325	68309	Fwd	68321	12
SLIV_00335	70153	Fwd	70200	47
SLIV_00390	79717	Rev	79667	52
SLIV_00390	80082	Rev	79667	417
SLIV_00400	82357	Rev	82243	116
SLIV_00410	84012	Rev	83943	71
SLIV_00415	84031	Fwd	84140	109
SLIV_00465	91775	Fwd	92267	492
SLIV_00470	94688	Rev	94320	370
SLIV_00490	97942	Rev	97622	322
SLIV_00495	98167	Rev	98146	23
SLIV_00500	100111	Rev	100088	25
SLIV_00510	101847	Rev	101724	125
SLIV_00540	107640	Rev	107613	29
SLIV_00540	107654	Rev	107613	43
SLIV_00635	127055	Rev	127025	32
SLIV_00720	141712	Fwd	141742	30
SLIV_00800	157518	Rev	157139	381
SLIV_00805	158745	Rev	158637	110
SLIV_00830	163170	Rev	163153	19
SLIV_00865	171795	Rev	171223	574
SLIV_00890	187847	Rev	187796	53
SLIV_00910	193483	Rev	193072	413
SLIV_00915	194746	Rev	194655	93
SLIV_00920	195030	Rev	194988	44
SLIV_00920	195051	Rev	194988	65
SLIV_00935	196686	Rev	196626	62
SLIV_01010	209462	Rev	209282	182
SLIV_01030	214098	Rev	214031	69
SLIV_01040	216491	Rev	215737	756
SLIV_01050	216858	Fwd	216901	43
SLIV_01075	221280	Fwd	221778	498
SLIV_01080	223213	Rev	223152	63
SLIV_01080	223215	Rev	223152	65
SLIV_01085	223775	Rev	223733	44
SLIV_01085	224464	Rev	223733	733
SLIV_01125	229478	Fwd	229626	148
SLIV_01125	229563	Fwd	229626	63
SLIV_01155	237902	Rev	237791	113
SLIV_01165	240618	Rev	240582	38
SLIV_01170	241964	Rev	241899	67
SLIV_01200	247109	Fwd	247567	458
SLIV_01240	254965	Rev	254941	26
SLIV_01245	255075	Fwd	255113	38
SLIV_01275	261956	Rev	261912	46
SLIV_01305	268700	Rev	268664	38
SLIV_01305	268702	Rev	268664	40
SLIV_01320	272734	Rev	272717	19
SLIV_01365	282483	Fwd	282569	86
SLIV_01375	285916	Rev	285859	59
SLIV_01400	290159	Fwd	290196	37
SLIV_01510	312905	Fwd	313709	804
SLIV_01535	320669	Rev	320523	148
SLIV_01565	325183	Fwd	325250	67
SLIV_01630	342359	Rev	342281	80
SLIV_01695	358268	Rev	358244	26
SLIV_01725	365767	Rev	365653	116
SLIV_01725	365817	Rev	365653	166
SLIV_01725	366311	Rev	365653	660
SLIV_01755	371477	Fwd	371514	37
SLIV_01765	372592	Fwd	373211	619
SLIV_01765	372632	Fwd	373211	579
SLIV_01765	372743	Fwd	373211	468
SLIV_01765	372778	Fwd	373211	433
SLIV_01775	375621	Fwd	375875	254
SLIV_01775	375740	Fwd	375875	135
SLIV_01775	375790	Fwd	375875	85
SLIV_01775	375794	Fwd	375875	81
SLIV_01775	375804	Fwd	375875	71
SLIV_01800	382065	Fwd	382154	89
SLIV_01810	384825	Fwd	384890	65
SLIV_01900	403399	Fwd	403453	54
SLIV_01935	412331	Rev	412158	175
SLIV_01955	414827	Rev	414804	25
SLIV_01980	420322	Rev	420316	8
SLIV_01995	422404	Rev	422259	147
SLIV_02015	425523	Fwd	425558	35
SLIV_02125	446534	Fwd	446555	21
SLIV_02155	453924	Fwd	453955	31
SLIV_02160	454965	Rev	454923	44
SLIV_02165	455059	Fwd	455097	38
SLIV_02180	457252	Fwd	457362	110
SLIV_02295	482774	Rev	482743	33
SLIV_02300	482641	Fwd	482897	256
SLIV_02315	485245	Fwd	485715	470
SLIV_02320	485943	Fwd	486706	763
SLIV_02320	486408	Fwd	486706	298
SLIV_02325	488775	Fwd	489012	237
SLIV_02385	501023	Rev	500967	58
SLIV_02385	501251	Rev	500967	286
SLIV_02395	503426	Rev	503398	30
SLIV_02395	503428	Rev	503398	32
SLIV_02460	515274	Fwd	515468	194
SLIV_02495	521625	Fwd	521758	133
SLIV_02530	529113	Fwd	529666	553
SLIV_02535	533045	Rev	532714	333
SLIV_02545	533639	Rev	533620	21
SLIV_02560	537385	Rev	537233	154
SLIV_02585	542501	Rev	542480	23
SLIV_02605	547190	Rev	546972	220
SLIV_02610	547578	Rev	547484	96
SLIV_02655	558545	Fwd	559081	536
SLIV_02655	558916	Fwd	559081	165
SLIV_02655	559020	Fwd	559081	61
SLIV_02660	559655	Fwd	559786	131
SLIV_02665	562548	Fwd	563778	1230
SLIV_02675	566845	Fwd	566923	78
SLIV_02685	568060	Fwd	568250	190
SLIV_02685	568220	Fwd	568250	30
SLIV_02700	571566	Fwd	571702	136
SLIV_02705	573132	Fwd	573213	81
SLIV_02740	579072	Fwd	579087	15
SLIV_02765	584463	Fwd	584510	47
SLIV_02790	587745	Fwd	588419	674
SLIV_02790	588386	Fwd	588419	33
SLIV_02800	591423	Rev	591298	127
SLIV_02805	591446	Fwd	591506	60
SLIV_02810	593051	Fwd	593194	143
SLIV_02810	593058	Fwd	593194	136
SLIV_02815	594536	Fwd	594669	133
SLIV_02825	598101	Fwd	598147	46
SLIV_02855	605152	Rev	605039	115
SLIV_02880	609655	Rev	609475	182
SLIV_02885	610117	Rev	610091	28
SLIV_02910	613679	Rev	613640	41
SLIV_02935	616940	Fwd	617006	66
SLIV_02940	618512	Rev	618465	49
SLIV_02990	625850	Fwd	625912	62
SLIV_02995	626246	Fwd	626492	246
SLIV_02995	626358	Fwd	626492	134
SLIV_02995	626464	Fwd	626492	28
SLIV_03010	629164	Rev	629123	43
SLIV_03030	633573	Fwd	633632	59
SLIV_03030	633619	Fwd	633632	13
SLIV_03040	636602	Fwd	636773	171
SLIV_03040	636603	Fwd	636773	170
SLIV_03040	636608	Fwd	636773	165
SLIV_03040	636627	Fwd	636773	146
SLIV_03040	636641	Fwd	636773	132
SLIV_03045	638121	Fwd	638208	87
SLIV_03065	642618	Rev	642593	27
SLIV_03095	651257	Rev	651213	46
SLIV_03130	659831	Rev	659825	8
SLIV_03155	663079	Fwd	664034	955
SLIV_03155	663424	Fwd	664034	610
SLIV_03160	666786	Rev	666642	146
SLIV_03165	667095	Rev	667076	21
SLIV_03180	670042	Rev	669970	74
SLIV_03190	670949	Fwd	671152	203
SLIV_03215	678643	Rev	678436	209
SLIV_03275	691865	Rev	691795	72
SLIV_03325	702026	Rev	701963	65
SLIV_03330	702226	Fwd	702280	54
SLIV_03335	704265	Rev	704119	148
SLIV_03415	727991	Rev	727871	122
SLIV_03420	728472	Rev	728413	61
SLIV_03430	732241	Rev	731568	675
SLIV_03435	732812	Rev	732790	24
SLIV_03515	753218	Rev	753179	41
SLIV_03540	757958	Rev	757931	29
SLIV_03560	762955	Rev	762895	62
SLIV_03625	777523	Rev	777436	89
SLIV_03625	777525	Rev	777436	91
SLIV_03715	797226	Fwd	797250	24
SLIV_03730	799322	Fwd	799357	35
SLIV_03735	801101	Fwd	801242	141
SLIV_03755	805385	Rev	805315	72
SLIV_03755	805545	Rev	805315	232
SLIV_03765	806165	Fwd	806237	72
SLIV_03785	810324	Fwd	810382	58
SLIV_03840	825304	Fwd	825533	229
SLIV_03845	826385	Rev	826315	72
SLIV_03845	826387	Rev	826315	74
SLIV_03860	827701	Fwd	829003	1302
SLIV_03875	835279	Rev	835002	279
SLIV_03890	836405	Fwd	836613	208
SLIV_03890	836598	Fwd	836613	15
SLIV_03925	844661	Rev	844346	317
SLIV_03930	844873	Rev	844828	47
SLIV_03940	846073	Fwd	846180	107
SLIV_03955	850478	Fwd	850569	91
SLIV_03960	851401	Fwd	851503	102
SLIV_03965	852163	Fwd	852205	42
SLIV_03985	855433	Fwd	855467	34
SLIV_03995	856753	Fwd	856992	239
SLIV_04005	860550	Rev	860386	166
SLIV_04045	865199	Rev	865146	55
SLIV_04050	865331	Fwd	865356	25
SLIV_04075	877690	Rev	877656	36
SLIV_04080	877794	Fwd	877806	12
SLIV_04090	882675	Rev	882539	138
SLIV_04135	891917	Rev	891418	501
SLIV_04150	894650	Fwd	894745	95
SLIV_04155	899901	Rev	899470	433
SLIV_04180	907770	Fwd	907987	217
SLIV_04200	913160	Fwd	913185	25
SLIV_04215	919722	Rev	919273	451
SLIV_04225	922149	Rev	922109	42
SLIV_04225	922269	Rev	922109	162
SLIV_04230	922285	Fwd	922380	95
SLIV_04240	924715	Fwd	925091	376
SLIV_04245	926240	Fwd	926273	33
SLIV_04250	927937	Fwd	928592	655
SLIV_04250	928184	Fwd	928592	408
SLIV_04250	928233	Fwd	928592	359
SLIV_04320	945745	Fwd	945777	32
SLIV_04350	952657	Rev	952567	92
SLIV_04395	959396	Fwd	959712	316
SLIV_04420	966401	Fwd	966432	31
SLIV_04445	969977	Fwd	970009	32
SLIV_04495	981557	Rev	981452	107
SLIV_04495	981559	Rev	981452	109
SLIV_04515	984362	Rev	984064	300
SLIV_04515	985024	Rev	984064	962
SLIV_04520	985440	Rev	985289	153
SLIV_04520	986007	Rev	985289	720
SLIV_04525	986434	Rev	986357	79
SLIV_04530	987361	Rev	987134	229
SLIV_04535	987946	Rev	987760	188
SLIV_04545	988807	Rev	988549	260
SLIV_04550	990606	Rev	990591	17
SLIV_04550	990609	Rev	990591	20
SLIV_04600	1003566	Fwd	1003646	80
SLIV_04615	1006019	Fwd	1006057	38
SLIV_04635	1011990	Rev	1011940	52
SLIV_04645	1014530	Rev	1013633	899
SLIV_04650	1014984	Rev	1014782	204
SLIV_04655	1015319	Fwd	1015367	48
SLIV_04665	1017872	Rev	1016918	956
SLIV_04675	1020499	Rev	1020347	154
SLIV_04680	1022422	Rev	1021527	897
SLIV_04695	1025333	Rev	1025244	91
SLIV_04695	1025346	Rev	1025244	104
SLIV_04705	1027988	Rev	1027930	60
SLIV_04705	1028025	Rev	1027930	97
SLIV_04705	1028033	Rev	1027930	105
SLIV_04705	1028060	Rev	1027930	132
SLIV_04720	1030030	Rev	1029943	89
SLIV_04720	1030098	Rev	1029943	157
SLIV_04720	1030139	Rev	1029943	198
SLIV_04725	1031902	Rev	1031091	813
SLIV_04730	1032096	Rev	1032013	85
SLIV_04730	1032142	Rev	1032013	131
SLIV_04730	1032248	Rev	1032013	237
SLIV_04740	1033891	Rev	1033676	217
SLIV_04745	1035141	Rev	1034811	332
SLIV_04750	1035800	Rev	1035551	251
SLIV_04765	1039031	Fwd	1039056	25
SLIV_04800	1044078	Fwd	1044108	30
SLIV_04820	1052113	Rev	1052092	23
SLIV_04820	1052143	Rev	1052092	53
SLIV_04830	1053862	Fwd	1053904	42
SLIV_04830	1053883	Fwd	1053904	21
SLIV_04835	1056202	Rev	1055899	305
SLIV_04860	1063086	Rev	1063054	34
SLIV_04890	1067185	Rev	1066393	794
SLIV_04900	1067745	Fwd	1067837	92
SLIV_04900	1067783	Fwd	1067837	54
SLIV_04905	1069277	Rev	1069219	60
SLIV_04920	1073226	Fwd	1073300	74
SLIV_04925	1074206	Fwd	1074285	79
SLIV_04940	1076255	Fwd	1076289	34
SLIV_04945	1078269	Rev	1078249	22
SLIV_05030	1098875	Rev	1098847	30
SLIV_05080	1117997	Rev	1117918	81
SLIV_05105	1125740	Rev	1125715	27
SLIV_05110	1125674	Fwd	1125939	265
SLIV_05135	1129407	Fwd	1129469	62
SLIV_05140	1130163	Fwd	1130221	58
SLIV_05145	1131977	Rev	1131158	821
SLIV_05150	1132195	Rev	1132042	155
SLIV_05155	1132213	Fwd	1132323	110
SLIV_05185	1140129	Fwd	1140215	86
SLIV_05195	1142717	Fwd	1142752	35
SLIV_05210	1146829	Fwd	1147835	1006
SLIV_05210	1147434	Fwd	1147835	401
SLIV_05215	1148661	Fwd	1148763	102
SLIV_05220	1150192	Fwd	1150417	225
SLIV_05255	1159645	Rev	1159507	140
SLIV_05260	1159966	Rev	1159902	66
SLIV_05280	1165142	Rev	1165051	93
SLIV_05285	1166634	Rev	1166560	76
SLIV_05305	1168354	Fwd	1168519	165
SLIV_05305	1168356	Fwd	1168519	163
SLIV_05310	1170903	Rev	1170825	80
SLIV_05310	1171599	Rev	1170825	776
SLIV_05315	1172918	Rev	1172819	101
SLIV_05350	1180369	Rev	1179749	622
SLIV_05355	1180954	Rev	1180843	113
SLIV_05355	1181034	Rev	1180843	193
SLIV_05365	1181570	Fwd	1181625	55
SLIV_05395	1188561	Fwd	1188605	44
SLIV_05395	1188564	Fwd	1188605	41
SLIV_05425	1196004	Fwd	1196079	75
SLIV_05455	1205200	Fwd	1205793	593
SLIV_05455	1205738	Fwd	1205793	55
SLIV_05455	1205740	Fwd	1205793	53
SLIV_05460	1208799	Fwd	1209308	509
SLIV_05520	1225018	Fwd	1225903	885
SLIV_05640	1257194	Fwd	1257322	128
SLIV_05645	1258116	Fwd	1258365	249
SLIV_05650	1261434	Rev	1261377	59
SLIV_05670	1264324	Fwd	1265230	906
SLIV_05685	1269784	Rev	1269763	23
SLIV_05725	1282236	Rev	1282212	26
SLIV_05725	1282238	Rev	1282212	28
SLIV_05735	1283605	Rev	1283527	80
SLIV_05740	1283520	Fwd	1283754	234
SLIV_05740	1283725	Fwd	1283754	29
SLIV_05740	1283741	Fwd	1283754	13
SLIV_05780	1295594	Rev	1295557	39
SLIV_05790	1299335	Rev	1299288	49
SLIV_05790	1299352	Rev	1299288	66
SLIV_05800	1299876	Fwd	1299905	29
SLIV_05815	1303820	Rev	1303690	132
SLIV_05840	1309504	Rev	1309453	53
SLIV_05875	1315536	Fwd	1315559	23
SLIV_05930	1322057	Rev	1322050	9
SLIV_05955	1328660	Rev	1328582	80
SLIV_05970	1331159	Fwd	1331188	29
SLIV_05975	1332573	Rev	1332138	437
SLIV_05990	1336581	Rev	1336427	156
SLIV_06000	1338189	Rev	1338145	46
SLIV_06015	1344085	Rev	1344056	31
SLIV_06035	1347061	Fwd	1347533	472
SLIV_06040	1347642	Fwd	1347928	286
SLIV_06040	1347666	Fwd	1347928	262
SLIV_06085	1358267	Fwd	1358881	614
SLIV_06085	1358456	Fwd	1358881	425
SLIV_06085	1358513	Fwd	1358881	368
SLIV_06085	1358828	Fwd	1358881	53
SLIV_06090	1359071	Fwd	1359560	489
SLIV_06090	1359150	Fwd	1359560	410
SLIV_06090	1359235	Fwd	1359560	325
SLIV_06110	1364261	Rev	1364143	120
SLIV_06110	1364360	Rev	1364143	219
SLIV_06165	1379311	Rev	1378922	391
SLIV_06170	1380607	Rev	1380583	26
SLIV_06195	1385426	Rev	1385395	33
SLIV_06195	1386249	Rev	1385395	856
SLIV_06195	1386333	Rev	1385395	940
SLIV_06205	1388377	Rev	1388307	72
SLIV_06235	1394757	Rev	1394727	32
SLIV_06235	1395395	Rev	1394727	670
SLIV_06260	1399972	Rev	1399781	193
SLIV_06265	1404288	Rev	1404001	289
SLIV_06265	1404307	Rev	1404001	308
SLIV_06310	1422355	Fwd	1422374	19
SLIV_06335	1426663	Fwd	1426715	52
SLIV_06335	1426694	Fwd	1426715	21
SLIV_06340	1427447	Fwd	1427525	78
SLIV_06390	1439440	Fwd	1439583	143
SLIV_06455	1460513	Rev	1460412	103
SLIV_06540	1475228	Fwd	1475267	39
SLIV_06545	1476229	Fwd	1476402	173
SLIV_06600	1486126	Rev	1486056	72
SLIV_06670	1501419	Rev	1501397	24
SLIV_06670	1501597	Rev	1501397	202
SLIV_06675	1501618	Fwd	1501655	37
SLIV_06715	1509583	Fwd	1509632	49
SLIV_06735	1513375	Fwd	1513495	120
SLIV_06745	1518216	Rev	1517989	229
SLIV_06755	1521711	Rev	1521500	213
SLIV_06815	1564949	Rev	1564722	229
SLIV_06815	1565063	Rev	1564722	343
SLIV_06825	1566446	Rev	1566391	57
SLIV_06840	1573057	Rev	1572640	419
SLIV_06860	1576859	Rev	1576730	131
SLIV_06910	1586455	Rev	1586289	168
SLIV_06915	1586515	Fwd	1586543	28
SLIV_06920	1587719	Rev	1587691	30
SLIV_06930	1588470	Fwd	1588654	184
SLIV_06930	1588472	Fwd	1588654	182
SLIV_06945	1592313	Fwd	1592737	424
SLIV_06965	1596053	Fwd	1596110	57
SLIV_06975	1599038	Rev	1598855	185
SLIV_07010	1607053	Fwd	1607160	107
SLIV_07020	1609913	Fwd	1610014	101
SLIV_07055	1624117	Fwd	1624714	597
SLIV_07060	1625387	Fwd	1625421	34
SLIV_07090	1632881	Rev	1632850	33
SLIV_07125	1637958	Fwd	1637988	30
SLIV_07125	1637960	Fwd	1637988	28
SLIV_07145	1647434	Rev	1647285	151
SLIV_07150	1647806	Fwd	1647860	54
SLIV_07240	1672246	Rev	1672108	140
SLIV_07250	1672565	Fwd	1673093	528
SLIV_07275	1681159	Rev	1680833	328
SLIV_07285	1682438	Rev	1682316	124
SLIV_07290	1682533	Fwd	1682631	98
SLIV_07295	1684472	Fwd	1684512	40
SLIV_07320	1688583	Fwd	1688685	102
SLIV_07345	1694636	Fwd	1694680	44
SLIV_07355	1697385	Rev	1697308	79
SLIV_07355	1697486	Rev	1697308	180
SLIV_07370	1701219	Fwd	1701304	85
SLIV_07415	1711278	Fwd	1711305	27
SLIV_07435	1714699	Rev	1714436	265
SLIV_07455	1717540	Fwd	1717585	45
SLIV_07470	1719298	Fwd	1720174	876
SLIV_07480	1722296	Fwd	1722342	46
SLIV_07490	1724216	Fwd	1724292	76
SLIV_07500	1726777	Rev	1726744	35
SLIV_07505	1726853	Fwd	1726885	32
SLIV_07555	1735777	Rev	1734907	872
SLIV_07625	1753191	Fwd	1753309	118
SLIV_07625	1753211	Fwd	1753309	98
SLIV_07635	1755107	Fwd	1755179	72
SLIV_07640	1755575	Fwd	1755999	424
SLIV_07640	1755716	Fwd	1755999	283
SLIV_07640	1755849	Fwd	1755999	150
SLIV_07640	1755857	Fwd	1755999	142
SLIV_07640	1755890	Fwd	1755999	109
SLIV_07645	1756137	Fwd	1756532	395
SLIV_07650	1756714	Fwd	1757473	759
SLIV_07650	1756831	Fwd	1757473	642
SLIV_07650	1757360	Fwd	1757473	113
SLIV_07660	1759038	Fwd	1759089	51
SLIV_07660	1759079	Fwd	1759089	10
SLIV_07665	1759309	Fwd	1760225	916
SLIV_07665	1759492	Fwd	1760225	733
SLIV_07665	1759904	Fwd	1760225	321
SLIV_07670	1760934	Fwd	1761006	72
SLIV_07675	1761797	Fwd	1761926	129
SLIV_07680	1763306	Rev	1763236	72
SLIV_07685	1763421	Fwd	1763583	162
SLIV_07685	1763533	Fwd	1763583	50
SLIV_07715	1771462	Fwd	1771510	48
SLIV_07720	1773205	Rev	1773171	36
SLIV_07730	1774806	Fwd	1775001	195
SLIV_07730	1774812	Fwd	1775001	189
SLIV_07740	1781092	Rev	1781045	49
SLIV_07755	1785759	Rev	1784673	1088
SLIV_07760	1785905	Rev	1785860	47
SLIV_07770	1787554	Rev	1787434	122
SLIV_07785	1792492	Rev	1792277	217
SLIV_07790	1792535	Fwd	1792631	96
SLIV_07800	1796220	Fwd	1796334	114
SLIV_07800	1796248	Fwd	1796334	86
SLIV_07805	1796608	Fwd	1796755	147
SLIV_07805	1796610	Fwd	1796755	145
SLIV_07830	1801385	Rev	1801323	64
SLIV_07835	1802834	Rev	1801971	865
SLIV_07845	1803981	Rev	1803920	63
SLIV_07860	1806512	Fwd	1806597	85
SLIV_07880	1810101	Fwd	1810136	35
SLIV_07925	1818354	Fwd	1819132	778
SLIV_07925	1818629	Fwd	1819132	503
SLIV_07945	1823904	Fwd	1824253	349
SLIV_08010	1838667	Fwd	1838928	261
SLIV_08010	1838865	Fwd	1838928	63
SLIV_08040	1851631	Rev	1851487	146
SLIV_08045	1851787	Fwd	1851890	103
SLIV_08050	1854287	Rev	1854210	79
SLIV_08050	1854447	Rev	1854210	239
SLIV_08065	1857584	Rev	1857541	45
SLIV_08070	1859695	Rev	1859664	33
SLIV_08085	1863917	Rev	1863740	179
SLIV_08085	1864634	Rev	1863740	896
SLIV_08090	1865057	Rev	1865016	43
SLIV_08095	1866360	Rev	1866349	13
SLIV_08115	1870303	Fwd	1870527	224
SLIV_08120	1874446	Fwd	1874516	70
SLIV_08125	1875042	Fwd	1875418	376
SLIV_08135	1876457	Rev	1876271	188
SLIV_08140	1879311	Rev	1879286	27
SLIV_08140	1879313	Rev	1879286	29
SLIV_08140	1879395	Rev	1879286	111
SLIV_08140	1879437	Rev	1879286	153
SLIV_08155	1883603	Rev	1883245	360
SLIV_08165	1884778	Rev	1884505	275
SLIV_08170	1885987	Fwd	1886128	141
SLIV_08185	1889811	Fwd	1889920	109
SLIV_08190	1891002	Fwd	1891403	401
SLIV_08190	1891246	Fwd	1891403	157
SLIV_08200	1893907	Fwd	1894063	156
SLIV_08200	1893985	Fwd	1894063	78
SLIV_08295	1914170	Fwd	1914572	402
SLIV_08330	1920645	Fwd	1921081	436
SLIV_08335	1921704	Fwd	1922346	642
SLIV_08410	1933166	Fwd	1933380	214
SLIV_08425	1935308	Rev	1935283	27
SLIV_08580	1963727	Rev	1963706	23
SLIV_08605	1967899	Fwd	1967966	67
SLIV_08615	1972018	Rev	1971991	29
SLIV_08630	1973977	Fwd	1974084	107
SLIV_08660	1980599	Rev	1980576	25
SLIV_08725	1992416	Fwd	1992462	46
SLIV_08730	1995138	Rev	1994303	837
SLIV_08730	1995193	Rev	1994303	892
SLIV_08755	2002505	Rev	2002417	90
SLIV_08765	2004331	Rev	2004277	56
SLIV_08775	2006488	Rev	2006017	473
SLIV_08780	2006540	Rev	2006505	37
SLIV_08810	2013427	Fwd	2013555	128
SLIV_08810	2013620	Fwd	2013630	10
SLIV_08850	2025067	Rev	2024471	598
SLIV_08855	2025260	Rev	2025241	21
SLIV_08855	2025263	Rev	2025241	24
SLIV_08905	2036591	Rev	2036567	26
SLIV_08965	2047587	Fwd	2047638	51
SLIV_09020	2059601	Rev	2059583	20
SLIV_09030	2061271	Rev	2060900	373
SLIV_09030	2061323	Rev	2060900	425
SLIV_09035	2063230	Rev	2063169	63
SLIV_09040	2063384	Fwd	2063410	26
SLIV_09080	2072420	Fwd	2072476	56
SLIV_09170	2101650	Fwd	2101747	97
SLIV_09200	2106984	Fwd	2107097	113
SLIV_09205	2108263	Rev	2108144	121
SLIV_09225	2113646	Fwd	2113673	27
SLIV_09245	2117434	Rev	2117099	337
SLIV_09255	2120767	Rev	2120492	277
SLIV_09260	2121457	Rev	2121434	25
SLIV_09260	2121463	Rev	2121434	31
SLIV_09285	2124401	Rev	2124367	36
SLIV_09285	2124422	Rev	2124367	57
SLIV_09285	2124445	Rev	2124367	80
SLIV_09285	2124466	Rev	2124367	101
SLIV_09285	2124503	Rev	2124367	138
SLIV_09285	2124511	Rev	2124367	146
SLIV_09285	2124522	Rev	2124367	157
SLIV_09285	2124526	Rev	2124367	161
SLIV_09285	2124570	Rev	2124367	205
SLIV_09295	2126844	Rev	2126677	169
SLIV_09300	2126904	Fwd	2127103	199
SLIV_09300	2126908	Fwd	2127103	195
SLIV_09300	2127012	Fwd	2127103	91
SLIV_09315	2129862	Fwd	2129913	51
SLIV_09320	2130791	Fwd	2131111	320
SLIV_09325	2133300	Rev	2133258	44
SLIV_09325	2133302	Rev	2133258	46
SLIV_09330	2133473	Fwd	2133729	256
SLIV_09330	2133549	Fwd	2133729	180
SLIV_09330	2133584	Fwd	2133729	145
SLIV_09330	2133603	Fwd	2133729	126
SLIV_09330	2133656	Fwd	2133729	73
SLIV_09340	2135980	Fwd	2136158	178
SLIV_09340	2136034	Fwd	2136158	124
SLIV_09365	2143057	Rev	2142409	650
SLIV_09400	2151166	Fwd	2151639	473
SLIV_09400	2151169	Fwd	2151639	470
SLIV_09410	2153868	Rev	2153657	213
SLIV_09415	2155514	Rev	2155414	102
SLIV_09420	2156850	Rev	2156763	89
SLIV_09430	2160684	Rev	2160649	37
SLIV_09435	2160761	Fwd	2160934	173
SLIV_09435	2160849	Fwd	2160934	85
SLIV_09470	2169671	Rev	2169637	36
SLIV_09475	2170535	Rev	2170212	325
SLIV_09495	2175041	Rev	2174979	64
SLIV_09495	2175091	Rev	2174979	114
SLIV_09495	2175093	Rev	2174979	116
SLIV_09495	2175138	Rev	2174979	161
SLIV_09495	2175341	Rev	2174979	364
SLIV_09500	2175187	Fwd	2175418	231
SLIV_09500	2175194	Fwd	2175418	224
SLIV_09500	2175361	Fwd	2175418	57
SLIV_09500	2175380	Fwd	2175418	38
SLIV_09500	2175386	Fwd	2175418	32
SLIV_09500	2175393	Fwd	2175418	25
SLIV_09505	2176957	Rev	2176619	340
SLIV_09510	2178393	Rev	2178321	74
SLIV_09510	2178474	Rev	2178321	155
SLIV_09510	2178481	Rev	2178321	162
SLIV_09540	2186904	Fwd	2187085	181
SLIV_09540	2186980	Fwd	2187085	105
SLIV_09560	2190386	Rev	2190108	280
SLIV_09560	2190407	Rev	2190108	301
SLIV_09580	2194434	Rev	2194301	135
SLIV_09585	2194527	Fwd	2194595	68
SLIV_09595	2198892	Rev	2198829	65
SLIV_09595	2198984	Rev	2198829	157
SLIV_09600	2199216	Fwd	2199411	195
SLIV_09600	2199384	Fwd	2199411	27
SLIV_09600	2199386	Fwd	2199411	25
SLIV_09625	2207079	Fwd	2207153	74
SLIV_09635	2211309	Rev	2211287	24
SLIV_09635	2211336	Rev	2211287	51
SLIV_09635	2211392	Rev	2211287	107
SLIV_09645	2215488	Rev	2215401	89
SLIV_09645	2215677	Rev	2215401	278
SLIV_09655	2217126	Rev	2217087	41
SLIV_09655	2217209	Rev	2217087	124
SLIV_09675	2220276	Rev	2219770	508
SLIV_09700	2224521	Fwd	2224600	79
SLIV_09705	2224864	Fwd	2225090	226
SLIV_09715	2226715	Fwd	2227038	323
SLIV_09725	2230238	Rev	2230155	85
SLIV_09730	2230427	Fwd	2230456	29
SLIV_09730	2230430	Fwd	2230456	26
SLIV_09735	2230722	Fwd	2231358	636
SLIV_09735	2231000	Fwd	2231358	358
SLIV_09740	2231481	Fwd	2232279	798
SLIV_09740	2231485	Fwd	2232279	794
SLIV_09740	2231877	Fwd	2232279	402
SLIV_09740	2232147	Fwd	2232279	132
SLIV_09750	2233157	Fwd	2234017	860
SLIV_09750	2233721	Fwd	2234017	296
SLIV_09750	2233940	Fwd	2234017	77
SLIV_09755	2235853	Fwd	2235955	102
SLIV_09770	2239207	Rev	2239173	36
SLIV_09775	2239427	Fwd	2239460	33
SLIV_09840	2252805	Rev	2252769	38
SLIV_09840	2252807	Rev	2252769	40
SLIV_09840	2252965	Rev	2252769	198
SLIV_09840	2252995	Rev	2252769	228
SLIV_09845	2253661	Rev	2253424	239
SLIV_09845	2253994	Rev	2253424	572
SLIV_09850	2254678	Rev	2254212	468
SLIV_09855	2256634	Rev	2255690	946
SLIV_09860	2256787	Rev	2256645	144
SLIV_09860	2256948	Rev	2256645	305
SLIV_09865	2259856	Rev	2259702	156
SLIV_09870	2260685	Rev	2260579	108
SLIV_09870	2260748	Rev	2260579	171
SLIV_09870	2260864	Rev	2260579	287
SLIV_09870	2260866	Rev	2260579	289
SLIV_09875	2266577	Rev	2266570	9
SLIV_09875	2266758	Rev	2266570	190
SLIV_09875	2266767	Rev	2266570	199
SLIV_09875	2266805	Rev	2266570	237
SLIV_09880	2266812	Fwd	2266977	165
SLIV_09880	2266902	Fwd	2266977	75
SLIV_09920	2280071	Rev	2280035	38
SLIV_09925	2280183	Fwd	2280225	42
SLIV_09930	2280466	Fwd	2280581	115
SLIV_09935	2281723	Rev	2281668	57
SLIV_09935	2281866	Rev	2281668	200
SLIV_09940	2282572	Rev	2282434	140
SLIV_09945	2284448	Rev	2283839	611
SLIV_09950	2286357	Rev	2286055	304
SLIV_09950	2286484	Rev	2286055	431
SLIV_09955	2286731	Rev	2286627	106
SLIV_09955	2286756	Rev	2286627	131
SLIV_09960	2286873	Fwd	2286910	37
SLIV_09965	2289014	Rev	2288864	152
SLIV_09970	2289066	Fwd	2289137	71
SLIV_09975	2293648	Rev	2293530	120
SLIV_09975	2293652	Rev	2293530	124
SLIV_09975	2293810	Rev	2293530	282
SLIV_09975	2293821	Rev	2293530	293
SLIV_09980	2294127	Rev	2293939	190
SLIV_09985	2295306	Rev	2295249	59
SLIV_09985	2295580	Rev	2295249	333
SLIV_09985	2295584	Rev	2295249	337
SLIV_09995	2297538	Rev	2297453	87
SLIV_10000	2298512	Rev	2298420	94
SLIV_10005	2298611	Fwd	2298686	75
SLIV_10005	2298621	Fwd	2298686	65
SLIV_10010	2298879	Fwd	2299274	395
SLIV_10015	2300889	Fwd	2301590	701
SLIV_10030	2306120	Rev	2306022	100
SLIV_10030	2306123	Rev	2306022	103
SLIV_10035	2306074	Fwd	2306165	91
SLIV_10035	2306110	Fwd	2306165	55
SLIV_10045	2308349	Fwd	2308561	212
SLIV_10045	2308374	Fwd	2308561	187
SLIV_10045	2308418	Fwd	2308561	143
SLIV_10050	2312001	Fwd	2312100	99
SLIV_10075	2319338	Rev	2319284	56
SLIV_10080	2323594	Rev	2323564	32
SLIV_10085	2324984	Rev	2324725	261
SLIV_10090	2325478	Rev	2325204	276
SLIV_10095	2325639	Rev	2325582	59
SLIV_10095	2326050	Rev	2325582	470
SLIV_10100	2327768	Rev	2327575	195
SLIV_10110	2331011	Rev	2330963	50
SLIV_10130	2335714	Rev	2335684	32
SLIV_10145	2339283	Rev	2338651	634
SLIV_10150	2340679	Rev	2340151	530
SLIV_10150	2340937	Rev	2340151	788
SLIV_10205	2357743	Rev	2357512	233
SLIV_10230	2363128	Rev	2363080	50
SLIV_10235	2364996	Rev	2364891	107
SLIV_10240	2367354	Rev	2367190	166
SLIV_10260	2372566	Rev	2372529	39
SLIV_10310	2382589	Rev	2382567	24
SLIV_10310	2382904	Rev	2382567	339
SLIV_10315	2382646	Fwd	2382724	78
SLIV_10325	2384631	Fwd	2384668	37
SLIV_10330	2387273	Rev	2386386	889
SLIV_10355	2390650	Fwd	2391470	820
SLIV_10365	2393767	Fwd	2393800	33
SLIV_10375	2395471	Fwd	2395575	104
SLIV_10375	2395493	Fwd	2395575	82
SLIV_10395	2401088	Rev	2401011	79
SLIV_10395	2401117	Rev	2401011	108
SLIV_10395	2401136	Rev	2401011	127
SLIV_10410	2406835	Rev	2406466	371
SLIV_10410	2406865	Rev	2406466	401
SLIV_10415	2407111	Rev	2407023	90
SLIV_10415	2407116	Rev	2407023	95
SLIV_10415	2407199	Rev	2407023	178
SLIV_10415	2407230	Rev	2407023	209
SLIV_10420	2408061	Rev	2407963	100
SLIV_10420	2408124	Rev	2407963	163
SLIV_10420	2408166	Rev	2407963	205
SLIV_10425	2409352	Rev	2409005	349
SLIV_10425	2409565	Rev	2409005	562
SLIV_10425	2410042	Rev	2409005	1039
SLIV_10430	2410209	Rev	2410047	164
SLIV_10445	2412587	Rev	2412492	97
SLIV_10465	2416749	Rev	2416610	141
SLIV_10480	2419129	Rev	2419078	53
SLIV_10480	2419164	Rev	2419078	88
SLIV_10480	2419279	Rev	2419078	203
SLIV_10490	2421094	Rev	2420823	273
SLIV_10490	2421105	Rev	2420823	284
SLIV_10510	2423197	Rev	2423106	93
SLIV_10510	2423386	Rev	2423106	282
SLIV_10515	2423614	Rev	2423528	88
SLIV_10515	2423620	Rev	2423528	94
SLIV_10515	2423640	Rev	2423528	114
SLIV_10515	2423650	Rev	2423528	124
SLIV_10515	2423911	Rev	2423528	385
SLIV_10515	2424174	Rev	2423528	648
SLIV_10535	2429665	Rev	2428669	998
SLIV_10550	2434042	Rev	2433345	699
SLIV_10555	2434984	Rev	2434688	298
SLIV_10555	2435123	Rev	2434688	437
SLIV_10560	2436545	Rev	2436500	47
SLIV_10560	2436614	Rev	2436500	116
SLIV_10562	2436670	Rev	2436658	14
SLIV_10565	2436770	Fwd	2436945	175
SLIV_10575	2438956	Fwd	2439064	108
SLIV_10580	2442224	Rev	2442142	84
SLIV_10585	2446406	Rev	2445890	518
SLIV_10590	2446506	Rev	2446413	95
SLIV_10590	2446542	Rev	2446413	131
SLIV_10620	2451459	Rev	2450930	531
SLIV_10620	2451577	Rev	2450930	649
SLIV_10625	2451667	Rev	2451586	83
SLIV_10630	2452908	Rev	2452870	40
SLIV_10630	2453359	Rev	2452870	491
SLIV_10635	2453534	Rev	2453513	23
SLIV_10635	2453627	Rev	2453513	116
SLIV_10655	2458319	Fwd	2458477	158
SLIV_10655	2458346	Fwd	2458477	131
SLIV_10660	2459915	Rev	2459559	358
SLIV_10665	2460686	Rev	2460524	164
SLIV_10665	2460718	Rev	2460524	196
SLIV_10665	2460762	Rev	2460524	240
SLIV_10665	2460764	Rev	2460524	242
SLIV_10665	2460856	Rev	2460524	334
SLIV_10675	2463026	Rev	2462338	690
SLIV_10685	2464291	Rev	2464231	62
SLIV_10690	2464058	Fwd	2464373	315
SLIV_10705	2466729	Rev	2466383	348
SLIV_10710	2467391	Rev	2467263	130
SLIV_10710	2468431	Rev	2467263	1170
SLIV_10715	2468894	Rev	2468699	197
SLIV_10730	2470307	Fwd	2470331	24
SLIV_10775	2475240	Rev	2475226	16
SLIV_10780	2475548	Rev	2475529	21
SLIV_10780	2475631	Rev	2475529	104
SLIV_10785	2475785	Fwd	2476142	357
SLIV_10785	2475958	Fwd	2476142	184
SLIV_10790	2479945	Fwd	2480132	187
SLIV_10805	2481911	Fwd	2482027	116
SLIV_10810	2484821	Fwd	2485271	450
SLIV_10815	2485702	Fwd	2485788	86
SLIV_10815	2485742	Fwd	2485788	46
SLIV_10825	2487676	Rev	2487424	254
SLIV_10840	2491610	Fwd	2491657	47
SLIV_10860	2497074	Rev	2497021	55
SLIV_10865	2498006	Rev	2497942	66
SLIV_10890	2504228	Rev	2504125	105
SLIV_10890	2504284	Rev	2504125	161
SLIV_10890	2504551	Rev	2504125	428
SLIV_10897	2505787	Rev	2505640	149
SLIV_10897	2505817	Rev	2505640	179
SLIV_10905	2508122	Rev	2507589	535
SLIV_10910	2508628	Rev	2508562	68
SLIV_10910	2508644	Rev	2508562	84
SLIV_10930	2513839	Rev	2513832	9
SLIV_10930	2513902	Rev	2513832	72
SLIV_10930	2513932	Rev	2513832	102
SLIV_10930	2513934	Rev	2513832	104
SLIV_10950	2521486	Rev	2521155	333
SLIV_10960	2522345	Fwd	2522368	23
SLIV_10970	2524945	Rev	2524926	21
SLIV_10980	2528452	Rev	2528406	48
SLIV_10985	2529306	Rev	2529237	71
SLIV_10985	2529538	Rev	2529237	303
SLIV_10990	2529908	Rev	2529857	53
SLIV_10995	2532200	Rev	2532081	121
SLIV_11000	2533888	Rev	2533837	53
SLIV_11000	2533971	Rev	2533837	136
SLIV_11005	2534118	Rev	2534092	28
SLIV_11005	2534399	Rev	2534092	309
SLIV_11005	2534732	Rev	2534092	642
SLIV_11010	2535830	Rev	2535582	250
SLIV_11020	2536577	Rev	2536521	58
SLIV_11030	2539621	Rev	2539481	142
SLIV_11030	2539623	Rev	2539481	144
SLIV_11030	2539656	Rev	2539481	177
SLIV_11030	2539700	Rev	2539481	221
SLIV_11035	2542123	Rev	2541946	179
SLIV_11060	2544672	Fwd	2544849	177
SLIV_11080	2549372	Rev	2549184	190
SLIV_11085	2549421	Rev	2549386	37
SLIV_11100	2552104	Rev	2551986	120
SLIV_11100	2552170	Rev	2551986	186
SLIV_11115	2556105	Rev	2555733	374
SLIV_11115	2556190	Rev	2555733	459
SLIV_11120	2558068	Rev	2557644	426
SLIV_11125	2558819	Rev	2558723	98
SLIV_11125	2558821	Rev	2558723	100
SLIV_11140	2561559	Rev	2561545	16
SLIV_11140	2561593	Rev	2561545	50
SLIV_11145	2561700	Fwd	2561970	270
SLIV_11145	2561805	Fwd	2561970	165
SLIV_11150	2562600	Fwd	2563215	615
SLIV_11150	2562875	Fwd	2563215	340
SLIV_11150	2562931	Fwd	2563215	284
SLIV_11150	2562939	Fwd	2563215	276
SLIV_11160	2563828	Fwd	2564971	1143
SLIV_11160	2564480	Fwd	2564971	491
SLIV_11165	2566425	Fwd	2566455	30
SLIV_11175	2568548	Fwd	2568854	306
SLIV_11175	2568814	Fwd	2568854	40
SLIV_11180	2570126	Rev	2570084	44
SLIV_11185	2570505	Rev	2570469	38
SLIV_11205	2573551	Rev	2573359	194
SLIV_11205	2573745	Rev	2573359	388
SLIV_11290	2598524	Fwd	2598744	220
SLIV_11295	2600597	Fwd	2600768	171
SLIV_11295	2600632	Fwd	2600768	136
SLIV_11325	2611084	Rev	2611015	71
SLIV_11355	2617681	Fwd	2617728	47
SLIV_11370	2621045	Fwd	2621049	4
SLIV_11375	2622827	Rev	2622790	39
SLIV_11380	2622842	Fwd	2622939	97
SLIV_11380	2622905	Fwd	2622939	34
SLIV_11405	2630619	Rev	2630548	73
SLIV_11405	2630639	Rev	2630548	93
SLIV_11405	2630737	Rev	2630548	191
SLIV_11405	2630883	Rev	2630548	337
SLIV_11405	2631316	Rev	2630548	770
SLIV_11435	2637919	Rev	2637423	498
SLIV_11450	2638796	Rev	2638722	76
SLIV_11450	2638798	Rev	2638722	78
SLIV_11450	2638807	Rev	2638722	87
SLIV_11455	2638899	Fwd	2638905	6
SLIV_11465	2639881	Fwd	2640186	305
SLIV_11470	2640976	Fwd	2641064	88
SLIV_11470	2640978	Fwd	2641064	86
SLIV_11470	2640980	Fwd	2641064	84
SLIV_11490	2645888	Rev	2645785	105
SLIV_11490	2646124	Rev	2645785	341
SLIV_11510	2648947	Fwd	2649147	200
SLIV_11510	2648972	Fwd	2649147	175
SLIV_11510	2648992	Fwd	2649147	155
SLIV_11510	2649012	Fwd	2649147	135
SLIV_11510	2649014	Fwd	2649147	133
SLIV_11510	2649073	Fwd	2649147	74
SLIV_11515	2651947	Fwd	2653335	1388
SLIV_11515	2652388	Fwd	2653335	947
SLIV_11515	2653160	Fwd	2653335	175
SLIV_11515	2653300	Fwd	2653335	35
SLIV_11520	2653367	Fwd	2654391	1024
SLIV_11520	2653625	Fwd	2654391	766
SLIV_11520	2653880	Fwd	2654391	511
SLIV_11520	2653882	Fwd	2654391	509
SLIV_11520	2654096	Fwd	2654391	295
SLIV_11530	2656256	Fwd	2656305	49
SLIV_11540	2658820	Rev	2658785	37
SLIV_11545	2658997	Fwd	2659040	43
SLIV_11555	2660793	Fwd	2660820	27
SLIV_11560	2664340	Rev	2664218	124
SLIV_11565	2664863	Rev	2664775	90
SLIV_11565	2664893	Rev	2664775	120
SLIV_11565	2664934	Rev	2664775	161
SLIV_11565	2664947	Rev	2664775	174
SLIV_11565	2664960	Rev	2664775	187
SLIV_11570	2665848	Rev	2665814	36
SLIV_11615	2674268	Rev	2674157	113
SLIV_11620	2674714	Rev	2674674	42
SLIV_11635	2678853	Rev	2678770	85
SLIV_11635	2678858	Rev	2678770	90
SLIV_11635	2678869	Rev	2678770	101
SLIV_11635	2679143	Rev	2678770	375
SLIV_11640	2679996	Rev	2679788	210
SLIV_11645	2680431	Rev	2680339	94
SLIV_11650	2681424	Rev	2680611	815
SLIV_11655	2681679	Rev	2681508	173
SLIV_11660	2682295	Rev	2682168	129
SLIV_11665	2683765	Rev	2683735	32
SLIV_11670	2685165	Rev	2685135	32
SLIV_11680	2686599	Rev	2686547	54
SLIV_11695	2688990	Rev	2688921	71
SLIV_11700	2690277	Rev	2690194	85
SLIV_11700	2690802	Rev	2690194	610
SLIV_11700	2690815	Rev	2690194	623
SLIV_11700	2690825	Rev	2690194	633
SLIV_11705	2692910	Rev	2692766	146
SLIV_11705	2693032	Rev	2692766	268
SLIV_11705	2693225	Rev	2692766	461
SLIV_11710	2694250	Rev	2694236	16
SLIV_11715	2695534	Rev	2695469	67
SLIV_11720	2696941	Rev	2696765	178
SLIV_11725	2698470	Rev	2698318	154
SLIV_11730	2699652	Rev	2699380	274
SLIV_11765	2705890	Rev	2705405	487
SLIV_11820	2714006	Fwd	2714122	116
SLIV_11880	2725213	Fwd	2725798	585
SLIV_11895	2729501	Rev	2729373	130
SLIV_11895	2729504	Rev	2729373	133
SLIV_11895	2729578	Rev	2729373	207
SLIV_11895	2729674	Rev	2729373	303
SLIV_11915	2734280	Rev	2734269	13
SLIV_11920	2734345	Fwd	2734478	133
SLIV_11925	2735848	Rev	2735787	63
SLIV_11945	2740166	Fwd	2740361	195
SLIV_11945	2740281	Fwd	2740361	80
SLIV_11945	2740301	Fwd	2740361	60
SLIV_11955	2742235	Fwd	2742503	268
SLIV_11955	2742413	Fwd	2742503	90
SLIV_11985	2757693	Rev	2757671	24
SLIV_11985	2757757	Rev	2757671	88
SLIV_11985	2757860	Rev	2757671	191
SLIV_12000	2761644	Rev	2761576	70
SLIV_12010	2766195	Rev	2766067	130
SLIV_12025	2769013	Fwd	2769121	108
SLIV_12055	2775233	Rev	2774503	732
SLIV_12060	2776542	Rev	2776101	443
SLIV_12065	2776603	Fwd	2776739	136
SLIV_12085	2780368	Fwd	2780427	59
SLIV_12095	2781513	Fwd	2781543	30
SLIV_12110	2783850	Rev	2783594	258
SLIV_12110	2784072	Rev	2783594	480
SLIV_12115	2785100	Rev	2785086	16
SLIV_12115	2785109	Rev	2785086	25
SLIV_12115	2785115	Rev	2785086	31
SLIV_12115	2785120	Rev	2785086	36
SLIV_12115	2785204	Rev	2785086	120
SLIV_12120	2786618	Rev	2786578	42
SLIV_12120	2786628	Rev	2786578	52
SLIV_12120	2786997	Rev	2786578	421
SLIV_12125	2786675	Fwd	2786872	197
SLIV_12125	2786822	Fwd	2786872	50
SLIV_12130	2787415	Fwd	2787556	141
SLIV_12145	2790477	Fwd	2790678	201
SLIV_12145	2790547	Fwd	2790678	131
SLIV_12145	2790606	Fwd	2790678	72
SLIV_12150	2790812	Fwd	2791088	276
SLIV_12150	2790881	Fwd	2791088	207
SLIV_12160	2792350	Fwd	2792779	429
SLIV_12160	2792459	Fwd	2792779	320
SLIV_12165	2793895	Fwd	2794068	173
SLIV_12165	2793896	Fwd	2794068	172
SLIV_12165	2793929	Fwd	2794068	139
SLIV_12165	2793931	Fwd	2794068	137
SLIV_12165	2793948	Fwd	2794068	120
SLIV_12165	2793951	Fwd	2794068	117
SLIV_12165	2793984	Fwd	2794068	84
SLIV_12165	2793989	Fwd	2794068	79
SLIV_12165	2794025	Fwd	2794068	43
SLIV_12200	2803757	Rev	2802525	1234
SLIV_12210	2804237	Fwd	2804344	107
SLIV_12210	2804290	Fwd	2804344	54
SLIV_12215	2805204	Fwd	2805243	39
SLIV_12230	2807776	Fwd	2808037	261
SLIV_12230	2807888	Fwd	2808037	149
SLIV_12235	2810226	Fwd	2810412	186
SLIV_12245	2811699	Fwd	2811715	16
SLIV_12245	2811705	Fwd	2811715	10
SLIV_12255	2815237	Rev	2815166	73
SLIV_12260	2816217	Rev	2816075	144
SLIV_12260	2817034	Rev	2816075	961
SLIV_12265	2817139	Rev	2817135	6
SLIV_12265	2817238	Rev	2817135	105
SLIV_12275	2819861	Rev	2819837	26
SLIV_12275	2819863	Rev	2819837	28
SLIV_12280	2820377	Rev	2820283	96
SLIV_12280	2820416	Rev	2820283	135
SLIV_12280	2820620	Rev	2820283	339
SLIV_12280	2820818	Rev	2820283	537
SLIV_12280	2820823	Rev	2820283	542
SLIV_12280	2821002	Rev	2820283	721
SLIV_12285	2821153	Rev	2821128	27
SLIV_12285	2821176	Rev	2821128	50
SLIV_12315	2825977	Fwd	2826134	157
SLIV_12315	2825982	Fwd	2826134	152
SLIV_12330	2828170	Fwd	2828238	68
SLIV_12335	2828758	Fwd	2828832	74
SLIV_12335	2828760	Fwd	2828832	72
SLIV_12345	2831349	Rev	2831327	24
SLIV_12345	2831388	Rev	2831327	63
SLIV_12355	2834806	Rev	2834712	96
SLIV_12355	2834817	Rev	2834712	107
SLIV_12355	2835084	Rev	2834712	374
SLIV_12370	2836794	Rev	2836782	14
SLIV_12380	2838648	Rev	2838593	57
SLIV_12385	2838558	Fwd	2838784	226
SLIV_12385	2838616	Fwd	2838784	168
SLIV_12385	2838618	Fwd	2838784	166
SLIV_12385	2838726	Fwd	2838784	58
SLIV_12395	2841664	Rev	2841576	90
SLIV_12395	2841751	Rev	2841576	177
SLIV_12400	2842371	Rev	2842274	99
SLIV_12400	2842391	Rev	2842274	119
SLIV_12400	2842830	Rev	2842274	558
SLIV_12400	2843043	Rev	2842274	771
SLIV_12420	2846137	Fwd	2846205	68
SLIV_12425	2848325	Rev	2848073	254
SLIV_12430	2848470	Rev	2848438	34
SLIV_12430	2848508	Rev	2848438	72
SLIV_12430	2848597	Rev	2848438	161
SLIV_12430	2848847	Rev	2848438	411
SLIV_12435	2848967	Rev	2848947	22
SLIV_12435	2848990	Rev	2848947	45
SLIV_12435	2849047	Rev	2848947	102
SLIV_12435	2849795	Rev	2848947	850
SLIV_12445	2851336	Fwd	2851512	176
SLIV_12445	2851458	Fwd	2851512	54
SLIV_12450	2852893	Rev	2852787	108
SLIV_12475	2862384	Fwd	2862420	36
SLIV_12485	2866939	Fwd	2866987	48
SLIV_12490	2869814	Rev	2869780	36
SLIV_12500	2872243	Rev	2871633	612
SLIV_12500	2872295	Rev	2871633	664
SLIV_12510	2874794	Rev	2874740	56
SLIV_12515	2876816	Rev	2876634	184
SLIV_12515	2876919	Rev	2876634	287
SLIV_12515	2877267	Rev	2876634	635
SLIV_12525	2877887	Fwd	2877945	58
SLIV_12530	2878221	Fwd	2878335	114
SLIV_12530	2878268	Fwd	2878335	67
SLIV_12530	2878309	Fwd	2878335	26
SLIV_12535	2879081	Fwd	2879131	50
SLIV_12535	2879082	Fwd	2879131	49
SLIV_12535	2879087	Fwd	2879131	44
SLIV_12540	2879579	Fwd	2879620	41
SLIV_12550	2880942	Fwd	2881126	184
SLIV_12550	2881015	Fwd	2881126	111
SLIV_12565	2886100	Fwd	2886207	107
SLIV_12575	2887979	Rev	2887944	37
SLIV_12590	2890999	Rev	2890883	118
SLIV_12595	2891066	Fwd	2891405	339
SLIV_12610	2893983	Fwd	2894107	124
SLIV_12610	2893985	Fwd	2894107	122
SLIV_12625	2898002	Rev	2897983	21
SLIV_12625	2898093	Rev	2897983	112
SLIV_12625	2898563	Rev	2897983	582
SLIV_12630	2898655	Rev	2898631	26
SLIV_12635	2900860	Rev	2900802	60
SLIV_12635	2900890	Rev	2900802	90
SLIV_12635	2900932	Rev	2900802	132
SLIV_12640	2902038	Rev	2901886	154
SLIV_12640	2902190	Rev	2901886	306
SLIV_12640	2902537	Rev	2901886	653
SLIV_12640	2902601	Rev	2901886	717
SLIV_12645	2902655	Rev	2902653	4
SLIV_12650	2902930	Fwd	2902972	42
SLIV_12655	2903879	Rev	2903866	15
SLIV_12660	2904093	Fwd	2904135	42
SLIV_12660	2904109	Fwd	2904135	26
SLIV_12675	2906617	Fwd	2906689	72
SLIV_12680	2908583	Rev	2908572	13
SLIV_12680	2908598	Rev	2908572	28
SLIV_12695	2911068	Fwd	2911157	89
SLIV_12695	2911069	Fwd	2911157	88
SLIV_12705	2913367	Rev	2913335	34
SLIV_12705	2913374	Rev	2913335	41
SLIV_12705	2913601	Rev	2913335	268
SLIV_12720	2916227	Rev	2916154	75
SLIV_12725	2917434	Rev	2917317	119
SLIV_12735	2919818	Rev	2919007	813
SLIV_12740	2921520	Rev	2921463	59
SLIV_12740	2921522	Rev	2921463	61
SLIV_12740	2921524	Rev	2921463	63
SLIV_12745	2922337	Rev	2922041	298
SLIV_12760	2923857	Fwd	2923935	78
SLIV_12765	2924407	Rev	2924327	82
SLIV_12795	2933353	Rev	2932365	990
SLIV_12815	2937800	Rev	2937703	99
SLIV_12815	2937899	Rev	2937703	198
SLIV_12815	2938497	Rev	2937703	796
SLIV_12815	2938542	Rev	2937703	841
SLIV_12820	2939280	Rev	2938846	436
SLIV_12820	2939282	Rev	2938846	438
SLIV_12860	2949623	Rev	2949570	55
SLIV_12860	2949637	Rev	2949570	69
SLIV_12865	2952505	Rev	2952454	53
SLIV_12870	2953232	Rev	2953212	22
SLIV_12885	2955190	Rev	2955165	27
SLIV_12900	2957916	Rev	2957880	38
SLIV_12915	2959784	Fwd	2959861	77
SLIV_12915	2959793	Fwd	2959861	68
SLIV_12940	2963825	Rev	2963701	126
SLIV_12950	2966254	Rev	2966220	36
SLIV_12955	2966397	Fwd	2966428	31
SLIV_12960	2968240	Rev	2968056	186
SLIV_12960	2968458	Rev	2968056	404
SLIV_12965	2970448	Rev	2970341	109
SLIV_12970	2972112	Rev	2972077	37
SLIV_12970	2972117	Rev	2972077	42
SLIV_12985	2974677	Rev	2974412	267
SLIV_13000	2976839	Rev	2976641	200
SLIV_13000	2977082	Rev	2976641	443
SLIV_13000	2977084	Rev	2976641	445
SLIV_13000	2977381	Rev	2976641	742
SLIV_13010	2979359	Rev	2979161	200
SLIV_13015	2980701	Rev	2979839	864
SLIV_13020	2981504	Rev	2980892	614
SLIV_13045	2984983	Fwd	2985021	38
SLIV_13100	2998193	Fwd	2998257	64
SLIV_13150	3008046	Fwd	3008076	30
SLIV_13155	3009784	Rev	3009746	40
SLIV_13165	3010706	Fwd	3010778	72
SLIV_13185	3016293	Fwd	3016644	351
SLIV_13185	3016374	Fwd	3016644	270
SLIV_13185	3016404	Fwd	3016644	240
SLIV_13185	3016605	Fwd	3016644	39
SLIV_13190	3021385	Rev	3021309	78
SLIV_13190	3021387	Rev	3021309	80
SLIV_13190	3021403	Rev	3021309	96
SLIV_13190	3021464	Rev	3021309	157
SLIV_13220	3027616	Rev	3027597	21
SLIV_13225	3027672	Fwd	3027733	61
SLIV_13230	3028200	Fwd	3028294	94
SLIV_13235	3030394	Rev	3030344	52
SLIV_13235	3030688	Rev	3030344	346
SLIV_13235	3031047	Rev	3030344	705
SLIV_13240	3031791	Rev	3031268	525
SLIV_13245	3033019	Rev	3032978	43
SLIV_13245	3033159	Rev	3032978	183
SLIV_13245	3033231	Rev	3032978	255
SLIV_13245	3033272	Rev	3032978	296
SLIV_13255	3036974	Rev	3036108	868
SLIV_13260	3037041	Rev	3037022	21
SLIV_13260	3037105	Rev	3037022	85
SLIV_13260	3037832	Rev	3037022	812
SLIV_13260	3037837	Rev	3037022	817
SLIV_13260	3037839	Rev	3037022	819
SLIV_13265	3038716	Rev	3037997	721
SLIV_13270	3039378	Rev	3039145	235
SLIV_13270	3039470	Rev	3039145	327
SLIV_13275	3039811	Rev	3039795	18
SLIV_13275	3039829	Rev	3039795	36
SLIV_13280	3040735	Rev	3040701	36
SLIV_13295	3042386	Rev	3042353	35
SLIV_13320	3046547	Rev	3046456	93
SLIV_13330	3047851	Rev	3047818	35
SLIV_13345	3050788	Rev	3050549	241
SLIV_13365	3054092	Rev	3054036	58
SLIV_13405	3059582	Fwd	3059671	89
SLIV_13410	3059897	Fwd	3059961	64
SLIV_13410	3059919	Fwd	3059961	42
SLIV_13430	3065076	Rev	3065000	78
SLIV_13480	3074382	Fwd	3074405	23
SLIV_13490	3075217	Fwd	3075286	69
SLIV_13490	3075219	Fwd	3075286	67
SLIV_13500	3079865	Rev	3079769	98
SLIV_13505	3079992	Fwd	3080054	62
SLIV_13510	3080662	Fwd	3080813	151
SLIV_13525	3084996	Rev	3084924	74
SLIV_13525	3085820	Rev	3084924	898
SLIV_13545	3089903	Fwd	3090309	406
SLIV_13545	3090283	Fwd	3090309	26
SLIV_13550	3094311	Rev	3093928	385
SLIV_13555	3094860	Rev	3094811	51
SLIV_13555	3094862	Rev	3094811	53
SLIV_13560	3094878	Fwd	3094940	62
SLIV_13565	3095381	Fwd	3095519	138
SLIV_13565	3095443	Fwd	3095519	76
SLIV_13575	3098277	Rev	3097981	298
SLIV_13610	3104057	Rev	3104025	34
SLIV_13610	3104299	Rev	3104025	276
SLIV_13625	3106377	Rev	3106310	69
SLIV_13685	3119169	Fwd	3119212	43
SLIV_13700	3123404	Rev	3123356	50
SLIV_13700	3123519	Rev	3123356	165
SLIV_13710	3124009	Fwd	3124050	41
SLIV_13725	3128267	Rev	3128234	35
SLIV_13730	3128402	Fwd	3128443	41
SLIV_13745	3131366	Fwd	3131410	44
SLIV_13745	3131394	Fwd	3131410	16
SLIV_13770	3134811	Fwd	3134965	154
SLIV_13820	3149377	Rev	3149344	35
SLIV_13825	3149943	Rev	3149908	37
SLIV_13835	3151710	Rev	3151677	35
SLIV_13835	3151778	Rev	3151677	103
SLIV_13835	3151785	Rev	3151677	110
SLIV_13835	3152101	Rev	3151677	426
SLIV_13880	3159450	Rev	3159406	46
SLIV_13900	3162615	Fwd	3162664	49
SLIV_13945	3172650	Rev	3172381	271
SLIV_13955	3175580	Rev	3174981	601
SLIV_13960	3176607	Rev	3176420	189
SLIV_14030	3194518	Rev	3194455	65
SLIV_14075	3203300	Rev	3203187	115
SLIV_14090	3204239	Fwd	3204535	296
SLIV_14090	3204242	Fwd	3204535	293
SLIV_14095	3204781	Fwd	3205037	256
SLIV_14095	3204850	Fwd	3205037	187
SLIV_14100	3206777	Fwd	3206791	14
SLIV_14105	3206864	Fwd	3207730	866
SLIV_14105	3206871	Fwd	3207730	859
SLIV_14105	3207691	Fwd	3207730	39
SLIV_14105	3207702	Fwd	3207730	28
SLIV_14105	3207705	Fwd	3207730	25
SLIV_14110	3208194	Fwd	3208392	198
SLIV_14115	3208543	Fwd	3208888	345
SLIV_14135	3211977	Fwd	3212242	265
SLIV_14170	3219595	Rev	3219308	289
SLIV_14200	3224765	Fwd	3224893	128
SLIV_14205	3225239	Fwd	3225336	97
SLIV_14210	3227932	Rev	3227047	887
SLIV_14230	3233343	Rev	3233282	63
SLIV_14235	3234553	Rev	3234500	55
SLIV_14235	3234581	Rev	3234500	83
SLIV_14240	3236313	Rev	3236263	52
SLIV_14245	3237364	Rev	3237192	174
SLIV_14255	3238221	Fwd	3238330	109
SLIV_14260	3238786	Fwd	3239043	257
SLIV_14260	3238813	Fwd	3239043	230
SLIV_14285	3244038	Fwd	3244843	805
SLIV_14305	3250706	Fwd	3250836	130
SLIV_14305	3250752	Fwd	3250836	84
SLIV_14315	3253505	Fwd	3253714	209
SLIV_14325	3256993	Rev	3256870	125
SLIV_14360	3267502	Rev	3267403	101
SLIV_14360	3267513	Rev	3267403	112
SLIV_14365	3267572	Fwd	3267795	223
SLIV_14365	3267574	Fwd	3267795	221
SLIV_14365	3267760	Fwd	3267795	35
SLIV_14370	3268945	Fwd	3268987	42
SLIV_14385	3274457	Fwd	3274935	478
SLIV_14400	3278592	Rev	3278493	101
SLIV_14440	3286762	Rev	3286729	35
SLIV_14440	3286764	Rev	3286729	37
SLIV_14450	3287480	Fwd	3287740	260
SLIV_14450	3287555	Fwd	3287740	185
SLIV_14460	3292585	Rev	3292411	176
SLIV_14475	3298553	Rev	3297469	1086
SLIV_14485	3302794	Rev	3302764	32
SLIV_14490	3304946	Rev	3304571	377
SLIV_14500	3306417	Rev	3306347	72
SLIV_14505	3308586	Rev	3307764	824
SLIV_14510	3309888	Rev	3309410	480
SLIV_14515	3310143	Rev	3310137	8
SLIV_14515	3310265	Rev	3310137	130
SLIV_14515	3310276	Rev	3310137	141
SLIV_14515	3310278	Rev	3310137	143
SLIV_14515	3310323	Rev	3310137	188
SLIV_14520	3311146	Rev	3311030	118
SLIV_14545	3314413	Fwd	3314470	57
SLIV_14550	3317661	Rev	3317563	100
SLIV_14550	3317674	Rev	3317563	113
SLIV_14550	3317691	Rev	3317563	130
SLIV_14555	3318111	Rev	3318005	108
SLIV_14595	3326110	Rev	3325656	456
SLIV_14620	3329024	Rev	3328970	56
SLIV_14625	3330185	Rev	3329665	522
SLIV_14710	3347201	Rev	3347177	26
SLIV_14710	3347361	Rev	3347177	186
SLIV_14710	3347636	Rev	3347177	461
SLIV_14710	3348096	Rev	3347177	921
SLIV_14715	3348409	Rev	3348394	17
SLIV_14715	3348440	Rev	3348394	48
SLIV_14715	3348529	Rev	3348394	137
SLIV_14715	3348604	Rev	3348394	212
SLIV_14715	3348780	Rev	3348394	388
SLIV_14720	3348939	Rev	3348930	11
SLIV_14720	3348989	Rev	3348930	61
SLIV_14725	3349386	Rev	3349378	10
SLIV_14730	3349876	Rev	3349680	198
SLIV_14735	3350009	Rev	3349970	41
SLIV_14735	3350013	Rev	3349970	45
SLIV_14735	3350081	Rev	3349970	113
SLIV_14740	3351007	Rev	3350948	61
SLIV_14740	3351614	Rev	3350948	668
SLIV_14745	3352005	Rev	3351753	254
SLIV_14745	3352343	Rev	3351753	592
SLIV_14750	3353078	Rev	3353066	14
SLIV_14750	3353143	Rev	3353066	79
SLIV_14750	3353208	Rev	3353066	144
SLIV_14760	3354364	Rev	3353963	403
SLIV_14760	3354426	Rev	3353963	465
SLIV_14765	3354942	Rev	3354571	373
SLIV_14770	3355081	Rev	3354998	85
SLIV_14775	3355755	Rev	3355541	216
SLIV_14775	3355778	Rev	3355541	239
SLIV_14780	3356091	Rev	3355964	129
SLIV_14780	3356115	Rev	3355964	153
SLIV_14780	3356251	Rev	3355964	289
SLIV_14785	3356757	Rev	3356361	398
SLIV_14795	3357542	Rev	3357247	297
SLIV_14810	3358491	Rev	3358237	256
SLIV_14810	3358556	Rev	3358237	321
SLIV_14815	3358783	Rev	3358656	129
SLIV_14815	3359229	Rev	3358656	575
SLIV_14815	3359316	Rev	3358656	662
SLIV_14815	3359347	Rev	3358656	693
SLIV_14820	3359616	Rev	3359495	123
SLIV_14820	3359622	Rev	3359495	129
SLIV_14830	3360678	Rev	3360166	514
SLIV_14835	3361326	Rev	3361015	313
SLIV_14835	3361334	Rev	3361015	321
SLIV_14840	3361545	Rev	3361475	72
SLIV_14840	3361969	Rev	3361475	496
SLIV_14855	3363133	Rev	3363112	23
SLIV_14855	3363146	Rev	3363112	36
SLIV_14855	3363265	Rev	3363112	155
SLIV_14855	3363276	Rev	3363112	166
SLIV_14855	3363437	Rev	3363112	327
SLIV_14855	3363565	Rev	3363112	455
SLIV_14895	3372289	Fwd	3372660	371
SLIV_14895	3372310	Fwd	3372660	350
SLIV_14895	3372330	Fwd	3372660	330
SLIV_14895	3372332	Fwd	3372660	328
SLIV_14895	3372333	Fwd	3372660	327
SLIV_14895	3372480	Fwd	3372660	180
SLIV_14895	3372569	Fwd	3372660	91
SLIV_14920	3377414	Rev	3377334	82
SLIV_14940	3379659	Rev	3379606	55
SLIV_14940	3379661	Rev	3379606	57
SLIV_14940	3379767	Rev	3379606	163
SLIV_14940	3379778	Rev	3379606	174
SLIV_14940	3379889	Rev	3379606	285
SLIV_14940	3380319	Rev	3379606	715
SLIV_14960	3381748	Fwd	3382135	387
SLIV_14995	3390925	Rev	3390855	72
SLIV_15025	3398314	Rev	3398270	46
SLIV_15025	3398392	Rev	3398270	124
SLIV_15025	3398457	Rev	3398270	189
SLIV_15025	3399066	Rev	3398270	798
SLIV_15030	3400733	Rev	3400570	165
SLIV_15035	3401218	Rev	3401080	140
SLIV_15035	3401445	Rev	3401080	367
SLIV_15040	3401477	Rev	3401454	25
SLIV_15040	3401543	Rev	3401454	91
SLIV_15040	3401640	Rev	3401454	188
SLIV_15045	3402887	Rev	3402735	154
SLIV_15055	3404747	Rev	3404735	14
SLIV_15060	3409411	Rev	3408744	669
SLIV_15065	3412351	Rev	3412327	26
SLIV_15065	3412484	Rev	3412327	159
SLIV_15065	3412504	Rev	3412327	179
SLIV_15065	3412610	Rev	3412327	285
SLIV_15065	3412670	Rev	3412327	345
SLIV_15065	3412767	Rev	3412327	442
SLIV_15070	3413464	Rev	3413300	166
SLIV_15070	3413497	Rev	3413300	199
SLIV_15075	3414071	Rev	3413948	125
SLIV_15075	3414131	Rev	3413948	185
SLIV_15075	3414185	Rev	3413948	239
SLIV_15075	3414462	Rev	3413948	516
SLIV_15085	3416172	Rev	3416121	53
SLIV_15090	3417233	Rev	3417019	216
SLIV_15090	3417396	Rev	3417019	379
SLIV_15095	3417601	Rev	3417537	66
SLIV_15095	3417614	Rev	3417537	79
SLIV_15100	3418812	Rev	3418627	187
SLIV_15100	3418870	Rev	3418627	245
SLIV_15115	3419164	Fwd	3419411	247
SLIV_15160	3428767	Rev	3428526	243
SLIV_15165	3428794	Rev	3428786	10
SLIV_15165	3428814	Rev	3428786	30
SLIV_15165	3428823	Rev	3428786	39
SLIV_15180	3428993	Fwd	3429293	300
SLIV_15180	3429239	Fwd	3429293	54
SLIV_15190	3434593	Rev	3434557	38
SLIV_15200	3434866	Fwd	3435034	168
SLIV_15200	3434932	Fwd	3435034	102
SLIV_15220	3439051	Rev	3438468	585
SLIV_15225	3439444	Rev	3439328	118
SLIV_15255	3447169	Rev	3446276	895
SLIV_15275	3449793	Rev	3449737	58
SLIV_15285	3451016	Fwd	3451271	255
SLIV_15295	3453805	Fwd	3453970	165
SLIV_15295	3453912	Fwd	3453970	58
SLIV_15325	3460590	Fwd	3460649	59
SLIV_15330	3463141	Rev	3463122	21
SLIV_15345	3465988	Rev	3465838	152
SLIV_15345	3466042	Rev	3465838	206
SLIV_15345	3466044	Rev	3465838	208
SLIV_15345	3466546	Rev	3465838	710
SLIV_15350	3467213	Rev	3467153	62
SLIV_15350	3467226	Rev	3467153	75
SLIV_15350	3467247	Rev	3467153	96
SLIV_15350	3467258	Rev	3467153	107
SLIV_15355	3468674	Rev	3468423	253
SLIV_15370	3470899	Fwd	3471085	186
SLIV_15380	3475956	Rev	3475892	66
SLIV_15380	3476118	Rev	3475892	228
SLIV_15390	3478517	Rev	3478478	41
SLIV_15405	3482813	Rev	3482330	485
SLIV_15415	3483965	Rev	3483858	109
SLIV_15425	3487975	Rev	3487776	201
SLIV_15440	3491454	Rev	3491310	146
SLIV_15455	3493115	Rev	3492985	132
SLIV_15460	3493731	Fwd	3493795	64
SLIV_15465	3493872	Fwd	3494762	890
SLIV_15465	3494714	Fwd	3494762	48
SLIV_15470	3496811	Rev	3496765	48
SLIV_15475	3496830	Fwd	3496861	31
SLIV_15490	3500462	Rev	3499649	815
SLIV_15510	3504674	Rev	3504151	525
SLIV_15510	3505114	Rev	3504151	965
SLIV_15515	3505397	Rev	3505358	41
SLIV_15525	3509294	Rev	3509230	66
SLIV_15535	3511197	Rev	3511163	36
SLIV_15535	3511639	Rev	3511163	478
SLIV_15540	3512187	Rev	3512171	18
SLIV_15545	3512689	Rev	3512630	61
SLIV_15545	3512739	Rev	3512630	111
SLIV_15550	3512664	Fwd	3512844	180
SLIV_15565	3515174	Fwd	3515637	463
SLIV_15595	3519245	Rev	3519202	45
SLIV_15605	3520844	Rev	3520575	271
SLIV_15640	3526222	Fwd	3526256	34
SLIV_15640	3526225	Fwd	3526256	31
SLIV_15670	3531252	Fwd	3531432	180
SLIV_15670	3531261	Fwd	3531432	171
SLIV_15670	3531378	Fwd	3531432	54
SLIV_15675	3531602	Fwd	3531740	138
SLIV_15680	3531913	Fwd	3532981	1068
SLIV_15685	3533068	Fwd	3533556	488
SLIV_15700	3535125	Fwd	3535220	95
SLIV_15735	3540253	Fwd	3540308	55
SLIV_15735	3540294	Fwd	3540308	14
SLIV_15750	3547776	Fwd	3547930	154
SLIV_15750	3547885	Fwd	3547930	45
SLIV_15780	3555995	Rev	3555598	399
SLIV_15780	3556407	Rev	3555598	811
SLIV_15790	3557628	Rev	3557595	35
SLIV_15790	3557896	Rev	3557595	303
SLIV_15800	3560082	Rev	3558982	1102
SLIV_15805	3560305	Rev	3560283	24
SLIV_15830	3563953	Fwd	3564005	52
SLIV_15870	3573567	Rev	3573480	89
SLIV_15895	3576907	Fwd	3576937	30
SLIV_15900	3579799	Rev	3579649	152
SLIV_15900	3579834	Rev	3579649	187
SLIV_15905	3581489	Rev	3581400	91
SLIV_15905	3581521	Rev	3581400	123
SLIV_15905	3581832	Rev	3581400	434
SLIV_15920	3584273	Rev	3584244	31
SLIV_15920	3584502	Rev	3584244	260
SLIV_15925	3585361	Rev	3585095	268
SLIV_15925	3585496	Rev	3585095	403
SLIV_15930	3586484	Rev	3586408	78
SLIV_15935	3586533	Fwd	3586703	170
SLIV_15935	3586539	Fwd	3586703	164
SLIV_15935	3586554	Fwd	3586703	149
SLIV_15935	3586644	Fwd	3586703	59
SLIV_15935	3586692	Fwd	3586703	11
SLIV_15950	3588880	Rev	3588785	97
SLIV_15960	3590644	Rev	3590257	389
SLIV_15975	3591533	Fwd	3592565	1032
SLIV_16035	3602771	Fwd	3602875	104
SLIV_16060	3606954	Fwd	3607029	75
SLIV_16085	3611953	Rev	3611919	36
SLIV_16090	3612793	Fwd	3612895	102
SLIV_16090	3612833	Fwd	3612895	62
SLIV_16100	3614733	Fwd	3615140	407
SLIV_16170	3624830	Fwd	3624981	151
SLIV_16220	3635906	Rev	3635864	44
SLIV_16220	3635920	Rev	3635864	58
SLIV_16225	3637284	Rev	3636925	361
SLIV_16225	3637864	Rev	3636925	941
SLIV_16225	3637946	Rev	3636925	1023
SLIV_16230	3637996	Rev	3637978	20
SLIV_16235	3637826	Fwd	3638121	295
SLIV_16235	3638069	Fwd	3638121	52
SLIV_16235	3638071	Fwd	3638121	50
SLIV_16235	3638090	Fwd	3638121	31
SLIV_16240	3640936	Fwd	3641008	72
SLIV_16285	3652087	Rev	3651486	603
SLIV_16310	3659512	Fwd	3659655	143
SLIV_16310	3659572	Fwd	3659655	83
SLIV_16320	3663001	Rev	3662911	92
SLIV_16325	3663930	Rev	3663888	44
SLIV_16370	3672470	Rev	3672351	121
SLIV_16375	3673475	Rev	3673434	43
SLIV_16380	3674100	Rev	3673920	182
SLIV_16380	3674147	Rev	3673920	229
SLIV_16385	3674113	Fwd	3674248	135
SLIV_16390	3674456	Fwd	3674838	382
SLIV_16405	3677223	Fwd	3677752	529
SLIV_16415	3680931	Rev	3680448	485
SLIV_16435	3685799	Rev	3685751	50
SLIV_16435	3685887	Rev	3685751	138
SLIV_16445	3686801	Fwd	3686817	16
SLIV_16455	3690566	Rev	3690307	261
SLIV_16455	3690595	Rev	3690307	290
SLIV_16460	3691415	Rev	3691359	58
SLIV_16475	3693399	Fwd	3693477	78
SLIV_16475	3693410	Fwd	3693477	67
SLIV_16490	3697902	Rev	3697801	103
SLIV_16540	3709739	Rev	3709703	38
SLIV_16540	3710325	Rev	3709703	624
SLIV_16555	3713785	Rev	3712700	1087
SLIV_16605	3724526	Rev	3724364	164
SLIV_16615	3726586	Rev	3726132	456
SLIV_16615	3726824	Rev	3726132	694
SLIV_16650	3731554	Fwd	3731599	45
SLIV_16650	3731556	Fwd	3731599	43
SLIV_16685	3735947	Fwd	3736262	315
SLIV_16695	3739559	Rev	3739530	31
SLIV_16745	3752309	Rev	3752193	118
SLIV_16745	3752320	Rev	3752193	129
SLIV_16745	3752481	Rev	3752193	290
SLIV_16770	3756601	Rev	3756450	153
SLIV_16770	3756605	Rev	3756450	157
SLIV_16795	3762146	Fwd	3762177	31
SLIV_16805	3762610	Fwd	3762659	49
SLIV_16900	3779102	Rev	3778377	727
SLIV_16915	3783046	Rev	3782955	93
SLIV_16915	3783099	Rev	3782955	146
SLIV_16915	3783104	Rev	3782955	151
SLIV_16920	3783590	Rev	3783486	106
SLIV_16925	3784331	Rev	3784180	153
SLIV_16925	3784334	Rev	3784180	156
SLIV_16925	3784461	Rev	3784180	283
SLIV_16930	3785693	Rev	3785469	226
SLIV_16935	3785710	Fwd	3785785	75
SLIV_16950	3789516	Rev	3789474	44
SLIV_16990	3798585	Rev	3798509	78
SLIV_16990	3798819	Rev	3798509	312
SLIV_17005	3800537	Rev	3800421	118
SLIV_17005	3800597	Rev	3800421	178
SLIV_17010	3800474	Fwd	3800586	112
SLIV_17010	3800538	Fwd	3800586	48
SLIV_17020	3803307	Rev	3803228	81
SLIV_17065	3811148	Fwd	3811183	35
SLIV_17065	3811150	Fwd	3811183	33
SLIV_17085	3818569	Fwd	3818626	57
SLIV_17090	3819395	Fwd	3819521	126
SLIV_17090	3819439	Fwd	3819521	82
SLIV_17100	3824053	Rev	3823760	295
SLIV_17115	3829216	Rev	3829128	90
SLIV_17115	3829222	Rev	3829128	96
SLIV_17115	3829253	Rev	3829128	127
SLIV_17115	3829255	Rev	3829128	129
SLIV_17115	3829424	Rev	3829128	298
SLIV_17125	3831062	Fwd	3831113	51
SLIV_17130	3831331	Fwd	3831562	231
SLIV_17160	3839007	Fwd	3839601	594
SLIV_17160	3839058	Fwd	3839601	543
SLIV_17190	3846014	Fwd	3846099	85
SLIV_17200	3847768	Fwd	3847946	178
SLIV_17210	3851660	Rev	3851557	105
SLIV_17230	3855633	Rev	3855612	23
SLIV_17235	3856242	Fwd	3856312	70
SLIV_17235	3856278	Fwd	3856312	34
SLIV_17240	3858839	Rev	3857886	955
SLIV_17255	3860152	Fwd	3860236	84
SLIV_17280	3864055	Rev	3864014	43
SLIV_17295	3866332	Rev	3865973	361
SLIV_17300	3866423	Rev	3866392	33
SLIV_17300	3866425	Rev	3866392	35
SLIV_17300	3866512	Rev	3866392	122
SLIV_17315	3868722	Rev	3868673	51
SLIV_17320	3868741	Fwd	3868932	191
SLIV_17320	3868790	Fwd	3868932	142
SLIV_17320	3868792	Fwd	3868932	140
SLIV_17320	3868917	Fwd	3868932	15
SLIV_17320	3868925	Fwd	3868932	7
SLIV_17355	3875060	Rev	3875007	55
SLIV_17370	3876177	Fwd	3876283	106
SLIV_17380	3879678	Rev	3879631	49
SLIV_17385	3880526	Rev	3880386	142
SLIV_17405	3885074	Rev	3885044	32
SLIV_17445	3890881	Fwd	3890970	89
SLIV_17445	3890896	Fwd	3890970	74
SLIV_17445	3890902	Fwd	3890970	68
SLIV_17455	3894024	Rev	3893745	281
SLIV_17460	3894531	Rev	3894503	30
SLIV_17485	3897308	Rev	3897275	35
SLIV_17485	3897356	Rev	3897275	83
SLIV_17485	3897605	Rev	3897275	332
SLIV_17490	3897675	Rev	3897613	64
SLIV_17495	3898545	Rev	3898437	110
SLIV_17500	3898539	Fwd	3898607	68
SLIV_17555	3906153	Rev	3906138	17
SLIV_17555	3906242	Rev	3906138	106
SLIV_17555	3906254	Rev	3906138	118
SLIV_17555	3906274	Rev	3906138	138
SLIV_17555	3906283	Rev	3906138	147
SLIV_17555	3906323	Rev	3906138	187
SLIV_17555	3906327	Rev	3906138	191
SLIV_17555	3906342	Rev	3906138	206
SLIV_17555	3906351	Rev	3906138	215
SLIV_17555	3906359	Rev	3906138	223
SLIV_17555	3906559	Rev	3906138	423
SLIV_17570	3909038	Rev	3909013	27
SLIV_17580	3909927	Fwd	3910127	200
SLIV_17580	3909928	Fwd	3910127	199
SLIV_17580	3909930	Fwd	3910127	197
SLIV_17585	3910689	Fwd	3910973	284
SLIV_17595	3913201	Fwd	3913248	47
SLIV_17620	3918329	Fwd	3918495	166
SLIV_17680	3930822	Fwd	3931664	842
SLIV_17695	3935439	Rev	3935306	135
SLIV_17700	3935414	Fwd	3935512	98
SLIV_17700	3935479	Fwd	3935512	33
SLIV_17705	3936091	Rev	3936065	28
SLIV_17710	3937086	Rev	3937042	46
SLIV_17715	3937689	Fwd	3937716	27
SLIV_17720	3940096	Rev	3940021	77
SLIV_17720	3940150	Rev	3940021	131
SLIV_17730	3941574	Fwd	3941630	56
SLIV_17735	3942070	Fwd	3942106	36
SLIV_17750	3945164	Fwd	3945796	632
SLIV_17755	3947140	Fwd	3947285	145
SLIV_17810	3962756	Fwd	3962888	132
SLIV_17810	3962780	Fwd	3962888	108
SLIV_17815	3963926	Fwd	3963967	41
SLIV_17825	3971529	Rev	3971486	45
SLIV_17830	3972142	Fwd	3972197	55
SLIV_17830	3972144	Fwd	3972197	53
SLIV_17835	3973370	Fwd	3973701	331
SLIV_17835	3973679	Fwd	3973701	22
SLIV_17840	3975514	Rev	3975467	49
SLIV_17850	3976338	Fwd	3976405	67
SLIV_17855	3979071	Rev	3978749	324
SLIV_17855	3979123	Rev	3978749	376
SLIV_17855	3979283	Rev	3978749	536
SLIV_17855	3979302	Rev	3978749	555
SLIV_17860	3980134	Rev	3979931	205
SLIV_17910	3988210	Fwd	3988257	47
SLIV_17965	4000889	Fwd	4000903	14
SLIV_17970	4002080	Rev	4001786	296
SLIV_17970	4002089	Rev	4001786	305
SLIV_17970	4002278	Rev	4001786	494
SLIV_17980	4003336	Fwd	4003399	63
SLIV_17985	4004623	Fwd	4004815	192
SLIV_17985	4004695	Fwd	4004815	120
SLIV_17985	4004767	Fwd	4004815	48
SLIV_18015	4011924	Rev	4011666	260
SLIV_18025	4012343	Fwd	4012364	21
SLIV_18030	4015661	Rev	4015268	395
SLIV_18040	4016243	Rev	4016214	31
SLIV_18045	4016452	Fwd	4016563	111
SLIV_18045	4016474	Fwd	4016563	89
SLIV_18080	4022181	Rev	4022157	26
SLIV_18080	4023226	Rev	4022157	1071
SLIV_18085	4023863	Rev	4023797	68
SLIV_18090	4026082	Rev	4025941	143
SLIV_18090	4026129	Rev	4025941	190
SLIV_18095	4027550	Rev	4027498	54
SLIV_18115	4031302	Rev	4031260	44
SLIV_18120	4031395	Fwd	4031488	93
SLIV_18130	4032696	Fwd	4032734	38
SLIV_18135	4034711	Rev	4034699	14
SLIV_18150	4039008	Rev	4038434	576
SLIV_18155	4039283	Rev	4039051	234
SLIV_18160	4041443	Rev	4041392	53
SLIV_18165	4041424	Fwd	4041475	51
SLIV_18165	4041429	Fwd	4041475	46
SLIV_18170	4041620	Fwd	4042226	606
SLIV_18170	4041782	Fwd	4042226	444
SLIV_18175	4042598	Fwd	4043360	762
SLIV_18210	4047197	Fwd	4047286	89
SLIV_18225	4048547	Fwd	4048585	38
SLIV_18240	4050303	Fwd	4050403	100
SLIV_18240	4050343	Fwd	4050403	60
SLIV_18240	4050346	Fwd	4050403	57
SLIV_18240	4050395	Fwd	4050403	8
SLIV_18245	4051740	Rev	4051677	65
SLIV_18270	4057468	Rev	4057407	63
SLIV_18275	4057580	Fwd	4057634	54
SLIV_18345	4073064	Rev	4073010	56
SLIV_18375	4075314	Fwd	4075387	73
SLIV_18385	4080427	Fwd	4080484	57
SLIV_18390	4083547	Rev	4083506	43
SLIV_18400	4085127	Rev	4085115	14
SLIV_18400	4085146	Rev	4085115	33
SLIV_18400	4085173	Rev	4085115	60
SLIV_18400	4085188	Rev	4085115	75
SLIV_18400	4085224	Rev	4085115	111
SLIV_18400	4085230	Rev	4085115	117
SLIV_18400	4085232	Rev	4085115	119
SLIV_18435	4091626	Rev	4091530	98
SLIV_18437	4091667	Rev	4091649	20
SLIV_18437	4091968	Rev	4091649	321
SLIV_18445	4092810	Fwd	4092836	26
SLIV_18450	4093979	Fwd	4094013	34
SLIV_18460	4096983	Rev	4096612	373
SLIV_18460	4097027	Rev	4096612	417
SLIV_18465	4096912	Fwd	4097266	354
SLIV_18470	4098708	Fwd	4098834	126
SLIV_18470	4098802	Fwd	4098834	32
SLIV_18475	4100873	Rev	4100846	29
SLIV_18485	4101943	Fwd	4102068	125
SLIV_18485	4101957	Fwd	4102068	111
SLIV_18485	4101994	Fwd	4102068	74
SLIV_18485	4102002	Fwd	4102068	66
SLIV_18485	4102006	Fwd	4102068	62
SLIV_18485	4102046	Fwd	4102068	22
SLIV_18485	4102053	Fwd	4102068	15
SLIV_18495	4103307	Fwd	4103657	350
SLIV_18500	4104013	Fwd	4104159	146
SLIV_18520	4109517	Fwd	4110326	809
SLIV_18530	4113176	Rev	4113032	146
SLIV_18535	4114130	Rev	4113937	195
SLIV_18535	4114272	Rev	4113937	337
SLIV_18535	4114380	Rev	4113937	445
SLIV_18535	4114722	Rev	4113937	787
SLIV_18555	4117835	Fwd	4117867	32
SLIV_18570	4119834	Fwd	4119945	111
SLIV_18585	4127435	Rev	4127329	108
SLIV_18585	4128080	Rev	4127329	753
SLIV_18590	4128594	Rev	4128409	187
SLIV_18590	4128696	Rev	4128409	289
SLIV_18595	4130044	Rev	4129935	111
SLIV_18595	4130046	Rev	4129935	113
SLIV_18600	4131334	Rev	4131301	35
SLIV_18605	4131715	Fwd	4131742	27
SLIV_18610	4133167	Fwd	4133236	69
SLIV_18615	4134305	Fwd	4134509	204
SLIV_18615	4134431	Fwd	4134509	78
SLIV_18620	4136902	Rev	4136856	48
SLIV_18620	4136971	Rev	4136856	117
SLIV_18620	4137547	Rev	4136856	693
SLIV_18625	4138938	Rev	4138756	184
SLIV_18635	4141107	Rev	4141038	71
SLIV_18640	4142229	Rev	4141987	244
SLIV_18650	4142908	Rev	4142853	57
SLIV_18660	4142984	Fwd	4143294	310
SLIV_18670	4145163	Fwd	4145206	43
SLIV_18695	4149639	Fwd	4149664	25
SLIV_18730	4156907	Rev	4156903	6
SLIV_18735	4157341	Rev	4157274	69
SLIV_18735	4157347	Rev	4157274	75
SLIV_18735	4157372	Rev	4157274	100
SLIV_18740	4157498	Fwd	4157548	50
SLIV_18745	4157937	Fwd	4157991	54
SLIV_18745	4157980	Fwd	4157991	11
SLIV_18760	4164721	Rev	4164611	112
SLIV_18760	4164769	Rev	4164611	160
SLIV_18765	4164914	Fwd	4164962	48
SLIV_18765	4164916	Fwd	4164962	46
SLIV_18770	4165460	Fwd	4165684	224
SLIV_18770	4165563	Fwd	4165684	121
SLIV_18775	4166298	Fwd	4166846	548
SLIV_18775	4166343	Fwd	4166846	503
SLIV_18775	4166356	Fwd	4166846	490
SLIV_18780	4168178	Fwd	4168230	52
SLIV_18795	4172738	Fwd	4172930	192
SLIV_18800	4175417	Fwd	4175505	88
SLIV_18800	4175488	Fwd	4175505	17
SLIV_18805	4176474	Fwd	4177225	751
SLIV_18805	4176712	Fwd	4177225	513
SLIV_18815	4178891	Fwd	4178961	70
SLIV_18815	4178898	Fwd	4178961	63
SLIV_18820	4179138	Fwd	4179968	830
SLIV_18820	4179388	Fwd	4179968	580
SLIV_18820	4179678	Fwd	4179968	290
SLIV_18830	4182577	Rev	4182453	126
SLIV_18830	4182597	Rev	4182453	146
SLIV_18830	4183203	Rev	4182453	752
SLIV_18830	4183505	Rev	4182453	1054
SLIV_18845	4185581	Rev	4185185	398
SLIV_18850	4186778	Rev	4186496	284
SLIV_18860	4187516	Rev	4187401	117
SLIV_18860	4187563	Rev	4187401	164
SLIV_18860	4187643	Rev	4187401	244
SLIV_18865	4187581	Fwd	4187778	197
SLIV_18870	4189487	Fwd	4190683	1196
SLIV_18870	4190283	Fwd	4190683	400
SLIV_18875	4191952	Fwd	4192033	81
SLIV_18885	4193517	Fwd	4194057	540
SLIV_18890	4194928	Fwd	4195064	136
SLIV_18890	4194978	Fwd	4195064	86
SLIV_18890	4194999	Fwd	4195064	65
SLIV_18895	4196980	Fwd	4197167	187
SLIV_18900	4199366	Fwd	4199780	414
SLIV_18900	4199477	Fwd	4199780	303
SLIV_18900	4199596	Fwd	4199780	184
SLIV_18915	4202062	Fwd	4202097	35
SLIV_18925	4208712	Rev	4208599	115
SLIV_18930	4208819	Fwd	4208853	34
SLIV_18955	4212299	Fwd	4212585	286
SLIV_18955	4212460	Fwd	4212585	125
SLIV_18960	4212620	Fwd	4212843	223
SLIV_18965	4216445	Rev	4215942	505
SLIV_18980	4217129	Fwd	4217225	96
SLIV_18980	4217131	Fwd	4217225	94
SLIV_18985	4218834	Rev	4218811	25
SLIV_18985	4219012	Rev	4218811	203
SLIV_18990	4218933	Fwd	4219130	197
SLIV_18990	4218964	Fwd	4219130	166
SLIV_18990	4219013	Fwd	4219130	117
SLIV_18990	4219103	Fwd	4219130	27
SLIV_19000	4221287	Rev	4221185	104
SLIV_19000	4221320	Rev	4221185	137
SLIV_19000	4221333	Rev	4221185	150
SLIV_19005	4221306	Fwd	4221335	29
SLIV_19010	4221454	Fwd	4222196	742
SLIV_19010	4222153	Fwd	4222196	43
SLIV_19025	4224002	Fwd	4224061	59
SLIV_19030	4226986	Rev	4226924	64
SLIV_19030	4226989	Rev	4226924	67
SLIV_19035	4228932	Rev	4228587	347
SLIV_19035	4229057	Rev	4228587	472
SLIV_19040	4230273	Rev	4230020	255
SLIV_19045	4231706	Rev	4231643	65
SLIV_19045	4231718	Rev	4231643	77
SLIV_19055	4233262	Rev	4233138	126
SLIV_19055	4233303	Rev	4233138	167
SLIV_19055	4233331	Rev	4233138	195
SLIV_19055	4233405	Rev	4233138	269
SLIV_19055	4233407	Rev	4233138	271
SLIV_19055	4233503	Rev	4233138	367
SLIV_19070	4234983	Fwd	4235120	137
SLIV_19090	4238043	Fwd	4239171	1128
SLIV_19100	4243041	Rev	4242967	76
SLIV_19105	4243004	Fwd	4243124	120
SLIV_19105	4243061	Fwd	4243124	63
SLIV_19120	4245949	Fwd	4246005	56
SLIV_19135	4248731	Fwd	4249775	1044
SLIV_19165	4257263	Rev	4257148	117
SLIV_19175	4259827	Rev	4259709	120
SLIV_19175	4259854	Rev	4259709	147
SLIV_19175	4259908	Rev	4259709	201
SLIV_19180	4259932	Fwd	4260054	122
SLIV_19180	4260001	Fwd	4260054	53
SLIV_19195	4263015	Fwd	4263278	263
SLIV_19195	4263043	Fwd	4263278	235
SLIV_19195	4263060	Fwd	4263278	218
SLIV_19195	4263116	Fwd	4263278	162
SLIV_19195	4263143	Fwd	4263278	135
SLIV_19195	4263170	Fwd	4263278	108
SLIV_19200	4263698	Fwd	4264533	835
SLIV_19200	4264092	Fwd	4264533	441
SLIV_19200	4264383	Fwd	4264533	150
SLIV_19200	4264471	Fwd	4264533	62
SLIV_19205	4264668	Fwd	4265533	865
SLIV_19205	4264710	Fwd	4265533	823
SLIV_19205	4265513	Fwd	4265533	20
SLIV_19220	4269977	Rev	4269477	502
SLIV_19225	4270603	Rev	4270534	71
SLIV_19235	4270805	Fwd	4271401	596
SLIV_19235	4270899	Fwd	4271401	502
SLIV_19235	4271152	Fwd	4271401	249
SLIV_19240	4273782	Rev	4273654	130
SLIV_19245	4273796	Fwd	4273834	38
SLIV_19275	4281426	Rev	4281118	310
SLIV_19280	4281904	Rev	4281830	76
SLIV_19285	4282638	Rev	4282373	267
SLIV_19290	4282731	Rev	4282679	54
SLIV_19295	4284874	Rev	4284092	784
SLIV_19300	4286080	Rev	4286017	65
SLIV_19325	4291141	Fwd	4291200	59
SLIV_19325	4291143	Fwd	4291200	57
SLIV_19330	4293005	Fwd	4293062	57
SLIV_19335	4295297	Rev	4294425	874
SLIV_19345	4297735	Rev	4297685	52
SLIV_19370	4303266	Rev	4303058	210
SLIV_19380	4304449	Fwd	4304494	45
SLIV_19400	4310209	Rev	4310161	50
SLIV_19420	4314381	Rev	4314332	51
SLIV_19465	4323946	Rev	4323688	260
SLIV_19470	4324330	Rev	4324247	85
SLIV_19470	4324339	Rev	4324247	94
SLIV_19470	4324880	Rev	4324247	635
SLIV_19475	4325363	Rev	4325305	60
SLIV_19475	4325365	Rev	4325305	62
SLIV_19475	4325369	Rev	4325305	66
SLIV_19480	4325370	Fwd	4325574	204
SLIV_19480	4325431	Fwd	4325574	143
SLIV_19490	4327887	Fwd	4328179	292
SLIV_19490	4328079	Fwd	4328179	100
SLIV_19495	4330119	Fwd	4330322	203
SLIV_19500	4330655	Fwd	4330695	40
SLIV_19505	4330812	Fwd	4331359	547
SLIV_19505	4330846	Fwd	4331359	513
SLIV_19525	4335907	Fwd	4336027	120
SLIV_19560	4345804	Fwd	4345902	98
SLIV_19565	4346704	Fwd	4346815	111
SLIV_19650	4360644	Rev	4360575	71
SLIV_19685	4365832	Fwd	4366680	848
SLIV_19695	4368807	Fwd	4368893	86
SLIV_19695	4368818	Fwd	4368893	75
SLIV_19760	4381454	Fwd	4381492	38
SLIV_19765	4383702	Rev	4383258	446
SLIV_19775	4384998	Rev	4384939	61
SLIV_19775	4385000	Rev	4384939	63
SLIV_19830	4392391	Fwd	4392441	50
SLIV_19880	4400154	Fwd	4400252	98
SLIV_19895	4403043	Rev	4402760	285
SLIV_19910	4405627	Fwd	4405991	364
SLIV_19910	4405698	Fwd	4405991	293
SLIV_19930	4411625	Rev	4410962	665
SLIV_19945	4414726	Fwd	4414973	247
SLIV_19945	4414940	Fwd	4414973	33
SLIV_19945	4414955	Fwd	4414973	18
SLIV_19950	4416772	Fwd	4416826	54
SLIV_19955	4417415	Fwd	4417546	131
SLIV_19960	4418505	Fwd	4418751	246
SLIV_19965	4419350	Fwd	4419411	61
SLIV_19970	4419497	Fwd	4420686	1189
SLIV_19970	4420653	Fwd	4420686	33
SLIV_19980	4423705	Rev	4423678	29
SLIV_19985	4423587	Fwd	4423879	292
SLIV_19985	4423766	Fwd	4423879	113
SLIV_19985	4423812	Fwd	4423879	67
SLIV_19990	4424038	Fwd	4424620	582
SLIV_19990	4424113	Fwd	4424620	507
SLIV_19990	4424148	Fwd	4424620	472
SLIV_19990	4424589	Fwd	4424620	31
SLIV_19995	4427366	Fwd	4427389	23
SLIV_20005	4429289	Fwd	4429418	129
SLIV_20010	4429627	Fwd	4430112	485
SLIV_20010	4429630	Fwd	4430112	482
SLIV_20010	4429942	Fwd	4430112	170
SLIV_20010	4429975	Fwd	4430112	137
SLIV_20015	4430340	Fwd	4430780	440
SLIV_20025	4433637	Fwd	4433855	218
SLIV_20025	4433754	Fwd	4433855	101
SLIV_20045	4436990	Fwd	4437133	143
SLIV_20045	4437054	Fwd	4437133	79
SLIV_20045	4437125	Fwd	4437133	8
SLIV_20050	4437539	Fwd	4438235	696
SLIV_20050	4437765	Fwd	4438235	470
SLIV_20050	4437901	Fwd	4438235	334
SLIV_20060	4440491	Fwd	4440557	66
SLIV_20100	4449033	Fwd	4449596	563
SLIV_20150	4457631	Fwd	4457788	157
SLIV_20155	4458821	Fwd	4459240	419
SLIV_20175	4462070	Rev	4462005	67
SLIV_20190	4464498	Fwd	4464530	32
SLIV_20200	4467726	Fwd	4467994	268
SLIV_20200	4467952	Fwd	4467994	42
SLIV_20205	4468266	Fwd	4468440	174
SLIV_20205	4468411	Fwd	4468440	29
SLIV_20210	4468443	Fwd	4469032	589
SLIV_20210	4468940	Fwd	4469032	92
SLIV_20220	4470217	Fwd	4470272	55
SLIV_20225	4471010	Fwd	4471549	539
SLIV_20225	4471449	Fwd	4471549	100
SLIV_20230	4472764	Fwd	4473023	259
SLIV_20230	4472813	Fwd	4473023	210
SLIV_20255	4480255	Fwd	4480294	39
SLIV_20265	4483581	Rev	4483539	44
SLIV_20270	4483998	Rev	4483958	42
SLIV_20275	4484099	Fwd	4484224	125
SLIV_20315	4493372	Rev	4492752	622
SLIV_20320	4493877	Rev	4493807	72
SLIV_20320	4494514	Rev	4493807	709
SLIV_20325	4495948	Rev	4494813	1137
SLIV_20350	4498139	Fwd	4498146	7
SLIV_20355	4498745	Fwd	4499431	686
SLIV_20380	4504104	Rev	4503945	161
SLIV_20390	4506930	Rev	4506928	4
SLIV_20390	4507229	Rev	4506928	303
SLIV_20390	4507359	Rev	4506928	433
SLIV_20395	4506988	Fwd	4507336	348
SLIV_20395	4507322	Fwd	4507336	14
SLIV_20400	4509972	Rev	4509200	774
SLIV_20415	4510390	Fwd	4510483	93
SLIV_20420	4511097	Fwd	4511183	86
SLIV_20435	4514894	Rev	4514845	51
SLIV_20435	4514904	Rev	4514845	61
SLIV_20445	4516357	Fwd	4516372	15
SLIV_20445	4516361	Fwd	4516372	11
SLIV_20455	4519895	Rev	4519737	160
SLIV_20460	4520348	Rev	4520222	128
SLIV_20460	4520810	Rev	4520222	590
SLIV_20465	4522080	Rev	4521781	301
SLIV_20475	4526704	Rev	4526668	38
SLIV_20500	4531889	Fwd	4532074	185
SLIV_20530	4537209	Fwd	4537407	198
SLIV_20535	4540612	Rev	4540424	190
SLIV_20540	4540463	Fwd	4540586	123
SLIV_20540	4540505	Fwd	4540586	81
SLIV_20545	4540714	Fwd	4541037	323
SLIV_20545	4540833	Fwd	4541037	204
SLIV_20560	4544442	Fwd	4545112	670
SLIV_20565	4545918	Fwd	4546649	731
SLIV_20565	4546560	Fwd	4546649	89
SLIV_20570	4547176	Fwd	4547317	141
SLIV_20570	4547229	Fwd	4547317	88
SLIV_20570	4547236	Fwd	4547317	81
SLIV_20570	4547250	Fwd	4547317	67
SLIV_20570	4547286	Fwd	4547317	31
SLIV_20575	4549823	Fwd	4550323	500
SLIV_20575	4550258	Fwd	4550323	65
SLIV_20580	4553365	Fwd	4553799	434
SLIV_20580	4553694	Fwd	4553799	105
SLIV_20580	4553696	Fwd	4553799	103
SLIV_20605	4562188	Rev	4561292	898
SLIV_20620	4564316	Rev	4564275	43
[truncated: 1,759 more rows]

## Sheet: antisense TSS
Feature Locus	Position TSS	Strand	effected Locus	Locus Strand	Locus Start	Locus Stop	Localization
SLIV_00035	7930	Rev	SLIV_00035	Fwd	6145	8094	intragenic
SLIV_00115	23057	Rev	SLIV_00115	Fwd	22761	23213	intragenic
SLIV_00200	42238	Rev	SLIV_00200	Fwd	42017	42541	intragenic
SLIV_00255	56159	Rev	SLIV_00255	Fwd	54860	55813	5'-UTR
SLIV_00270	58748	Rev	SLIV_00270	Fwd	58298	59059	intragenic
SLIV_00500	99459	Fwd	SLIV_00500	Rev	100086	99211	intragenic
SLIV_00550	108306	Rev	SLIV_00550	Fwd	108186	108740	intragenic
SLIV_00570	111199	Fwd	SLIV_00570	Rev	112629	111094	intragenic
SLIV_00575	113643	Fwd	SLIV_00575	Rev	114147	112969	intragenic
SLIV_00625	123409	Rev	SLIV_00625	Fwd	121682	123946	intragenic
SLIV_00670	132392	Fwd	SLIV_00670	Rev	132618	131962	intragenic
SLIV_00800	156103	Fwd	SLIV_00800	Rev	157137	155815	intragenic
SLIV_00865	170502	Fwd	SLIV_00865	Rev	171221	170388	intragenic
SLIV_00900	191206	Fwd	SLIV_00900	Rev	191272	189647	intragenic
SLIV_00970	202960	Rev	SLIV_00970	Fwd	202146	203393	intragenic
SLIV_01025	211988	Rev	SLIV_01025	Fwd	211018	212139	intragenic
SLIV_01025	212011	Rev	SLIV_01025	Fwd	211018	212139	intragenic
SLIV_01030	213553	Fwd	SLIV_01030	Rev	214029	212272	intragenic
SLIV_01050	217596	Rev	SLIV_01050	Fwd	216901	217623	intragenic
SLIV_01110	226856	Fwd	SLIV_01110	Rev	227824	226679	intragenic
SLIV_01350	278368	Fwd	SLIV_01350	Rev	279267	278374	5'-UTR
SLIV_01375	285844	Fwd	SLIV_01375	Rev	285857	284490	intragenic
SLIV_01430	297209	Rev	SLIV_01430	Fwd	297093	298286	intragenic
SLIV_01435	299213	Rev	SLIV_01435	Fwd	298386	299243	intragenic
SLIV_01485	308575	Fwd	SLIV_01485	Rev	309192	308278	intragenic
SLIV_01685	352939	Fwd	SLIV_01685	Rev	355150	352856	intragenic
SLIV_01695	356079	Fwd	SLIV_01695	Rev	358242	355729	intragenic
SLIV_01715	363171	Rev	SLIV_01715	Fwd	363137	363718	intragenic
SLIV_01730	366598	Fwd	SLIV_01730	Rev	367897	365981	intragenic
SLIV_01765	374638	Rev	SLIV_01765	Fwd	373211	374689	intragenic
SLIV_01780	376972	Fwd	SLIV_01780	Rev	378695	376875	intragenic
SLIV_01905	404087	Fwd	SLIV_01905	Rev	404655	404038	intragenic
SLIV_01995	421793	Fwd	SLIV_01995	Rev	422257	421061	intragenic
SLIV_02095	442029	Fwd	SLIV_02095	Rev	442396	440756	intragenic
SLIV_02260	473384	Rev	SLIV_02260	Fwd	473302	474228	intragenic
SLIV_02280	479490	Rev	SLIV_02280	Fwd	478837	480888	intragenic
SLIV_02575	540183	Rev	SLIV_02575	Fwd	540149	540925	intragenic
SLIV_02625	550873	Rev	SLIV_02625	Fwd	550118	551836	intragenic
SLIV_02795	590259	Rev	SLIV_02795	Fwd	589175	590407	intragenic
SLIV_02795	590356	Rev	SLIV_02795	Fwd	589175	590407	intragenic
SLIV_02965	622174	Rev	SLIV_02965	Fwd	621756	622493	intragenic
SLIV_03030	634953	Rev	SLIV_03030	Fwd	633632	634948	5'-UTR
SLIV_03030	633942	Rev	SLIV_03030	Fwd	633632	634948	intragenic
SLIV_03030	634229	Rev	SLIV_03030	Fwd	633632	634948	intragenic
SLIV_03050	640191	Fwd	SLIV_03050	Rev	640664	640167	intragenic
SLIV_03125	656702	Fwd	SLIV_03125	Rev	656876	655200	intragenic
SLIV_03300	695816	Rev	SLIV_03300	Fwd	695262	696800	intragenic
SLIV_03405	722922	Rev	SLIV_03405	Fwd	721854	724100	intragenic
SLIV_03445	734987	Rev	SLIV_03445	Fwd	734198	735130	intragenic
SLIV_03575	764422	Fwd	SLIV_03575	Rev	765074	764244	intragenic
SLIV_03860	829845	Rev	SLIV_03860	Fwd	829003	829797	5'-UTR
SLIV_03860	829754	Rev	SLIV_03860	Fwd	829003	829797	intragenic
SLIV_03880	835531	Fwd	SLIV_03880	Rev	835689	834997	intragenic
SLIV_03970	853945	Rev	SLIV_03970	Fwd	853298	854059	intragenic
SLIV_04090	882495	Fwd	SLIV_04090	Rev	882537	880144	intragenic
SLIV_04135	890454	Fwd	SLIV_04135	Rev	891416	890484	5'-UTR
SLIV_04150	895279	Rev	SLIV_04150	Fwd	894745	897795	intragenic
SLIV_04225	921629	Fwd	SLIV_04225	Rev	922107	920668	intragenic
SLIV_04325	947427	Rev	SLIV_04325	Fwd	947009	948013	intragenic
SLIV_04335	949022	Fwd	SLIV_04335	Rev	949483	948581	intragenic
SLIV_04370	957020	Rev	SLIV_04370	Fwd	955638	957512	intragenic
SLIV_04475	975375	Fwd	SLIV_04475	Rev	976174	974453	intragenic
SLIV_04475	975245	Fwd	SLIV_04475	Rev	976174	974453	intragenic
SLIV_04485	979326	Fwd	SLIV_04485	Rev	979835	976932	intragenic
SLIV_04635	1011477	Fwd	SLIV_04635	Rev	1011938	1010745	intragenic
SLIV_04685	1022505	Fwd	SLIV_04685	Rev	1022552	1021530	intragenic
SLIV_04685	1022489	Fwd	SLIV_04685	Rev	1022552	1021530	intragenic
SLIV_04705	1027358	Fwd	SLIV_04705	Rev	1027928	1026492	intragenic
SLIV_04705	1027282	Fwd	SLIV_04705	Rev	1027928	1026492	intragenic
SLIV_04705	1027137	Fwd	SLIV_04705	Rev	1027928	1026492	intragenic
SLIV_04755	1037323	Fwd	SLIV_04755	Rev	1037363	1035546	intragenic
SLIV_04770	1039848	Fwd	SLIV_04770	Rev	1040204	1039716	intragenic
SLIV_04780	1041592	Fwd	SLIV_04780	Rev	1041741	1041106	intragenic
SLIV_05005	1092987	Rev	SLIV_05005	Fwd	1092268	1093041	intragenic
SLIV_05055	1104593	Fwd	SLIV_05055	Rev	1105005	1102942	intragenic
SLIV_05315	1172367	Fwd	SLIV_05315	Rev	1172817	1170931	intragenic
SLIV_05315	1171711	Fwd	SLIV_05315	Rev	1172817	1170931	intragenic
SLIV_05365	1182448	Rev	SLIV_05365	Fwd	1181625	1182554	intragenic
SLIV_05440	1201840	Fwd	SLIV_05440	Rev	1202265	1200496	intragenic
SLIV_05455	1208972	Rev	SLIV_05455	Fwd	1205793	1209311	intragenic
SLIV_05510	1223066	Rev	SLIV_05510	Fwd	1222398	1223630	intragenic
SLIV_05530	1228658	Fwd	SLIV_05530	Rev	1230088	1228691	5'-UTR
SLIV_05605	1249735	Fwd	SLIV_05605	Rev	1249736	1248786	intragenic
SLIV_05615	1250061	Fwd	SLIV_05615	Rev	1251360	1250020	intragenic
SLIV_05700	1275442	Rev	SLIV_05700	Fwd	1275344	1277992	intragenic
SLIV_05765	1292171	Rev	SLIV_05765	Fwd	1291417	1292139	5'-UTR
SLIV_05870	1314950	Rev	SLIV_05870	Fwd	1313943	1315448	intragenic
SLIV_05970	1331549	Rev	SLIV_05970	Fwd	1331188	1331565	intragenic
SLIV_05980	1332435	Fwd	SLIV_05980	Rev	1333087	1332146	intragenic
SLIV_05990	1335837	Fwd	SLIV_05990	Rev	1336425	1335094	intragenic
SLIV_06040	1348493	Rev	SLIV_06040	Fwd	1347928	1348467	5'-UTR
SLIV_06045	1348631	Fwd	SLIV_06045	Rev	1349098	1348505	intragenic
SLIV_06345	1429711	Fwd	SLIV_06345	Rev	1430790	1429222	intragenic
SLIV_06525	1473750	Rev	SLIV_06525	Fwd	1472317	1473792	intragenic
SLIV_06565	1479982	Fwd	SLIV_06565	Rev	1480004	1479348	intragenic
SLIV_06610	1488409	Rev	SLIV_06610	Fwd	1487621	1488616	intragenic
SLIV_06655	1497681	Rev	SLIV_06655	Fwd	1497185	1498111	intragenic
SLIV_06760	1521975	Fwd	SLIV_06760	Rev	1522401	1521541	intragenic
SLIV_06780	1553819	Rev	SLIV_06780	Fwd	1548646	1555104	intragenic
SLIV_06790	1558200	Rev	SLIV_06790	Fwd	1557152	1558924	intragenic
SLIV_06875	1579230	Fwd	SLIV_06875	Rev	1579631	1578942	intragenic
SLIV_06895	1582229	Fwd	SLIV_06895	Rev	1582782	1582252	5'-UTR
SLIV_06990	1603218	Rev	SLIV_06990	Fwd	1602949	1603923	intragenic
SLIV_07085	1631937	Fwd	SLIV_07085	Rev	1632336	1631935	intragenic
SLIV_07275	1679397	Fwd	SLIV_07275	Rev	1680831	1678345	intragenic
SLIV_07395	1706699	Fwd	SLIV_07395	Rev	1707523	1706204	intragenic
SLIV_07405	1708946	Fwd	SLIV_07405	Rev	1709441	1708917	intragenic
SLIV_07435	1713805	Fwd	SLIV_07435	Rev	1714434	1713775	intragenic
SLIV_07440	1714546	Fwd	SLIV_07440	Rev	1715597	1714431	intragenic
SLIV_07480	1722469	Rev	SLIV_07480	Fwd	1722342	1723697	intragenic
SLIV_07480	1722495	Rev	SLIV_07480	Fwd	1722342	1723697	intragenic
SLIV_07480	1722956	Rev	SLIV_07480	Fwd	1722342	1723697	intragenic
SLIV_07480	1723387	Rev	SLIV_07480	Fwd	1722342	1723697	intragenic
SLIV_07480	1723399	Rev	SLIV_07480	Fwd	1722342	1723697	intragenic
SLIV_07480	1723544	Rev	SLIV_07480	Fwd	1722342	1723697	intragenic
SLIV_07620	1752902	Rev	SLIV_07620	Fwd	1752353	1752925	intragenic
SLIV_07623	1753195	Rev	SLIV_07623	Fwd	1753075	1753158	5'-UTR
SLIV_07625	1753590	Rev	SLIV_07625	Fwd	1753309	1755006	intragenic
SLIV_07645	1756600	Rev	SLIV_07645	Fwd	1756532	1757470	intragenic
SLIV_07685	1765390	Rev	SLIV_07685	Fwd	1763583	1765853	intragenic
SLIV_07720	1772683	Fwd	SLIV_07720	Rev	1773169	1772435	intragenic
SLIV_07975	1830024	Fwd	SLIV_07975	Rev	1831333	1830005	intragenic
SLIV_08170	1886415	Rev	SLIV_08170	Fwd	1886128	1887564	intragenic
SLIV_08260	1910130	Rev	SLIV_08260	Fwd	1908689	1910194	intragenic
SLIV_08330	1921910	Rev	SLIV_08330	Fwd	1921081	1922349	intragenic
SLIV_08380	1929929	Rev	SLIV_08380	Fwd	1929453	1930403	intragenic
SLIV_08405	1933149	Rev	SLIV_08405	Fwd	1933025	1933288	intragenic
SLIV_08445	1938849	Fwd	SLIV_08445	Rev	1939213	1938146	intragenic
SLIV_08490	1947629	Fwd	SLIV_08490	Rev	1948138	1947578	intragenic
SLIV_08590	1964854	Rev	SLIV_08590	Fwd	1964662	1965303	intragenic
SLIV_08770	2004527	Fwd	SLIV_08770	Rev	2004810	2004457	intragenic
SLIV_08870	2028207	Fwd	SLIV_08870	Rev	2028356	2027808	intragenic
SLIV_08890	2032937	Fwd	SLIV_08890	Rev	2033824	2032013	intragenic
SLIV_08945	2042962	Rev	SLIV_08945	Fwd	2041859	2043034	intragenic
SLIV_09015	2058692	Rev	SLIV_09015	Fwd	2058552	2058863	intragenic
SLIV_09015	2058731	Rev	SLIV_09015	Fwd	2058552	2058863	intragenic
SLIV_09040	2063843	Rev	SLIV_09040	Fwd	2063410	2064402	intragenic
SLIV_09045	2064993	Fwd	SLIV_09045	Rev	2065701	2064502	intragenic
SLIV_09080	2074332	Rev	SLIV_09080	Fwd	2072476	2075028	intragenic
SLIV_09080	2073177	Rev	SLIV_09080	Fwd	2072476	2075028	intragenic
SLIV_09090	2076287	Rev	SLIV_09090	Fwd	2075674	2076783	intragenic
SLIV_09090	2076438	Rev	SLIV_09090	Fwd	2075674	2076783	intragenic
SLIV_09100	2078220	Fwd	SLIV_09100	Rev	2080309	2078234	5'-UTR
SLIV_09110	2081281	Fwd	SLIV_09110	Rev	2081590	2080703	intragenic
SLIV_09120	2083202	Fwd	SLIV_09120	Rev	2083668	2082481	intragenic
SLIV_09125	2086203	Fwd	SLIV_09125	Rev	2086547	2083746	intragenic
SLIV_09135	2088255	Fwd	SLIV_09135	Rev	2088488	2087646	intragenic
SLIV_09505	2176522	Fwd	SLIV_09505	Rev	2176617	2175760	intragenic
SLIV_09565	2190700	Rev	SLIV_09565	Fwd	2190294	2191841	intragenic
SLIV_09565	2190799	Rev	SLIV_09565	Fwd	2190294	2191841	intragenic
SLIV_09565	2191035	Rev	SLIV_09565	Fwd	2190294	2191841	intragenic
SLIV_09565	2191073	Rev	SLIV_09565	Fwd	2190294	2191841	intragenic
SLIV_09565	2191232	Rev	SLIV_09565	Fwd	2190294	2191841	intragenic
SLIV_09590	2196287	Fwd	SLIV_09590	Rev	2198110	2195207	intragenic
SLIV_09630	2208881	Rev	SLIV_09630	Fwd	2208480	2209697	intragenic
SLIV_09680	2220394	Fwd	SLIV_09680	Rev	2221335	2219818	intragenic
SLIV_09780	2239761	Fwd	SLIV_09780	Rev	2241122	2239803	5'-UTR
SLIV_09915	2279031	Fwd	SLIV_09915	Rev	2279075	2278176	intragenic
SLIV_09955	2286320	Fwd	SLIV_09955	Rev	2286625	2286338	5'-UTR
SLIV_09990	2296820	Fwd	SLIV_09990	Rev	2297002	2295308	intragenic
SLIV_09990	2296814	Fwd	SLIV_09990	Rev	2297002	2295308	intragenic
SLIV_09990	2296392	Fwd	SLIV_09990	Rev	2297002	2295308	intragenic
SLIV_10010	2301127	Rev	SLIV_10010	Fwd	2299274	2301586	intragenic
SLIV_10100	2327248	Fwd	SLIV_10100	Rev	2327573	2325732	intragenic
SLIV_10150	2339873	Fwd	SLIV_10150	Rev	2340149	2338845	intragenic
SLIV_10170	2345414	Fwd	SLIV_10170	Rev	2345686	2344952	intragenic
SLIV_10190	2351674	Fwd	SLIV_10190	Rev	2351943	2350903	intragenic
SLIV_10210	2358132	Fwd	SLIV_10210	Rev	2358736	2357540	intragenic
SLIV_10260	2371282	Fwd	SLIV_10260	Rev	2372527	2370695	intragenic
SLIV_10260	2371260	Fwd	SLIV_10260	Rev	2372527	2370695	intragenic
SLIV_10320	2384462	Rev	SLIV_10320	Fwd	2383801	2384514	intragenic
SLIV_10320	2384512	Rev	SLIV_10320	Fwd	2383801	2384514	intragenic
SLIV_10560	2435450	Fwd	SLIV_10560	Rev	2436498	2434996	intragenic
SLIV_10675	2461300	Fwd	SLIV_10675	Rev	2462336	2461167	intragenic
SLIV_10780	2475364	Fwd	SLIV_10780	Rev	2475527	2475351	intragenic
SLIV_10790	2480532	Rev	SLIV_10790	Fwd	2480132	2480554	intragenic
SLIV_10805	2485191	Rev	SLIV_10805	Fwd	2482027	2485269	intragenic
SLIV_10895	2505423	Fwd	SLIV_10895	Rev	2505431	2504388	intragenic
SLIV_10925	2511894	Rev	SLIV_10925	Fwd	2510628	2512175	intragenic
SLIV_11075	2547738	Fwd	SLIV_11075	Rev	2548798	2547629	intragenic
SLIV_11285	2598122	Fwd	SLIV_11285	Rev	2598373	2595755	intragenic
SLIV_11290	2599610	Rev	SLIV_11290	Fwd	2598744	2600771	intragenic
SLIV_11360	2619624	Rev	SLIV_11360	Fwd	2619095	2620036	intragenic
SLIV_11425	2634722	Rev	SLIV_11425	Fwd	2634180	2635256	intragenic
SLIV_11430	2635431	Fwd	SLIV_11430	Rev	2636986	2635286	intragenic
SLIV_11470	2641099	Rev	SLIV_11470	Fwd	2641064	2641540	intragenic
SLIV_11535	2658165	Rev	SLIV_11535	Fwd	2657573	2658442	intragenic
SLIV_11625	2675114	Fwd	SLIV_11625	Rev	2676240	2674804	intragenic
SLIV_11655	2681045	Fwd	SLIV_11655	Rev	2681506	2680685	intragenic
SLIV_11705	2691131	Fwd	SLIV_11705	Rev	2692764	2690641	intragenic
SLIV_11705	2690893	Fwd	SLIV_11705	Rev	2692764	2690641	intragenic
SLIV_11770	2706241	Rev	SLIV_11770	Fwd	2705747	2706940	intragenic
SLIV_11780	2708588	Rev	SLIV_11780	Fwd	2707566	2708837	intragenic
SLIV_11815	2713777	Rev	SLIV_11815	Fwd	2713087	2713833	intragenic
SLIV_11860	2721436	Rev	SLIV_11860	Fwd	2721048	2722421	intragenic
SLIV_11880	2726121	Rev	SLIV_11880	Fwd	2725798	2726472	intragenic
SLIV_11945	2740561	Rev	SLIV_11945	Fwd	2740361	2741095	intragenic
SLIV_11950	2741742	Rev	SLIV_11950	Fwd	2741092	2742219	intragenic
SLIV_11955	2745589	Rev	SLIV_11955	Fwd	2742503	2746321	intragenic
SLIV_12110	2783503	Fwd	SLIV_12110	Rev	2783592	2782954	intragenic
SLIV_12120	2785393	Fwd	SLIV_12120	Rev	2786576	2785170	intragenic
SLIV_12160	2793659	Rev	SLIV_12160	Fwd	2792779	2793747	intragenic
SLIV_12215	2805387	Rev	SLIV_12215	Fwd	2805243	2805500	intragenic
SLIV_12220	2806281	Rev	SLIV_12220	Fwd	2805497	2807107	intragenic
SLIV_12235	2810647	Rev	SLIV_12235	Fwd	2810412	2811443	intragenic
SLIV_12320	2826795	Fwd	SLIV_12320	Rev	2827112	2826501	intragenic
SLIV_12355	2833565	Fwd	SLIV_12355	Rev	2834710	2831708	intragenic
SLIV_12355	2833233	Fwd	SLIV_12355	Rev	2834710	2831708	intragenic
SLIV_12545	2879998	Fwd	SLIV_12545	Rev	2880825	2880043	5'-UTR
SLIV_12575	2887075	Fwd	SLIV_12575	Rev	2887942	2887085	5'-UTR
SLIV_12630	2898429	Fwd	SLIV_12630	Rev	2898629	2898153	intragenic
SLIV_12645	2902274	Fwd	SLIV_12645	Rev	2902651	2901881	intragenic
SLIV_12645	2902272	Fwd	SLIV_12645	Rev	2902651	2901881	intragenic
SLIV_12645	2902259	Fwd	SLIV_12645	Rev	2902651	2901881	intragenic
SLIV_12730	2917559	Fwd	SLIV_12730	Rev	2918052	2917312	intragenic
SLIV_12795	2930816	Fwd	SLIV_12795	Rev	2932363	2930729	intragenic
SLIV_12795	2930813	Fwd	SLIV_12795	Rev	2932363	2930729	intragenic
SLIV_12820	2938081	Fwd	SLIV_12820	Rev	2938844	2937813	intragenic
SLIV_12825	2939913	Fwd	SLIV_12825	Rev	2941658	2939751	intragenic
SLIV_12875	2953276	Fwd	SLIV_12875	Rev	2953683	2953249	intragenic
SLIV_12890	2955963	Fwd	SLIV_12890	Rev	2956441	2955311	intragenic
SLIV_12960	2967630	Fwd	SLIV_12960	Rev	2968054	2967287	intragenic
SLIV_12995	2975724	Fwd	SLIV_12995	Rev	2976149	2975316	intragenic
SLIV_13100	2999232	Rev	SLIV_13100	Fwd	2998257	2999639	intragenic
SLIV_13245	3031628	Fwd	SLIV_13245	Rev	3032976	3031651	5'-UTR
SLIV_13245	3032864	Fwd	SLIV_13245	Rev	3032976	3031651	intragenic
SLIV_13280	3040132	Fwd	SLIV_13280	Rev	3040699	3040034	intragenic
SLIV_13320	3046077	Fwd	SLIV_13320	Rev	3046454	3045855	intragenic
SLIV_13355	3051195	Fwd	SLIV_13355	Rev	3052197	3050941	intragenic
SLIV_13420	3062796	Fwd	SLIV_13420	Rev	3062820	3061867	intragenic
SLIV_13425	3063761	Fwd	SLIV_13425	Rev	3064286	3062964	intragenic
SLIV_13430	3064726	Fwd	SLIV_13430	Rev	3064998	3064354	intragenic
SLIV_13460	3071679	Rev	SLIV_13460	Fwd	3070386	3071996	intragenic
SLIV_13500	3078115	Fwd	SLIV_13500	Rev	3079767	3077938	intragenic
SLIV_13530	3085403	Fwd	SLIV_13530	Rev	3085936	3085115	intragenic
SLIV_13550	3093870	Fwd	SLIV_13550	Rev	3093926	3093699	intragenic
SLIV_13565	3095585	Rev	SLIV_13565	Fwd	3095519	3096016	intragenic
SLIV_13570	3096185	Fwd	SLIV_13570	Rev	3096975	3096118	intragenic
SLIV_13640	3110826	Fwd	SLIV_13640	Rev	3110912	3108177	intragenic
SLIV_13665	3116015	Rev	SLIV_13665	Fwd	3115411	3116070	intragenic
SLIV_13695	3121287	Fwd	SLIV_13695	Rev	3121962	3120472	intragenic
SLIV_13770	3136254	Rev	SLIV_13770	Fwd	3134965	3136737	intragenic
SLIV_13820	3147268	Fwd	SLIV_13820	Rev	3149342	3147267	intragenic
SLIV_13895	3162576	Rev	SLIV_13895	Fwd	3161246	3162556	5'-UTR
SLIV_13950	3172809	Fwd	SLIV_13950	Rev	3173662	3172616	intragenic
SLIV_13985	3182439	Rev	SLIV_13985	Fwd	3181666	3182646	intragenic
SLIV_14015	3189985	Rev	SLIV_14015	Fwd	3189654	3190670	intragenic
SLIV_14135	3212817	Rev	SLIV_14135	Fwd	3212242	3213516	intragenic
SLIV_14140	3213744	Fwd	SLIV_14140	Rev	3214396	3213464	intragenic
SLIV_14140	3213667	Fwd	SLIV_14140	Rev	3214396	3213464	intragenic
SLIV_14225	3230712	Fwd	SLIV_14225	Rev	3231694	3230162	intragenic
SLIV_14380	3273994	Rev	SLIV_14380	Fwd	3273712	3274908	intragenic
SLIV_14465	3292685	Fwd	SLIV_14465	Rev	3294288	3292549	intragenic
SLIV_14550	3317520	Fwd	SLIV_14550	Rev	3317561	3315936	intragenic
SLIV_14555	3317992	Fwd	SLIV_14555	Rev	3318003	3317695	intragenic
SLIV_14665	3337562	Fwd	SLIV_14665	Rev	3338293	3337487	intragenic
SLIV_14750	3352113	Fwd	SLIV_14750	Rev	3353064	3351751	intragenic
SLIV_14750	3352027	Fwd	SLIV_14750	Rev	3353064	3351751	intragenic
SLIV_14770	3354607	Fwd	SLIV_14770	Rev	3354996	3354613	5'-UTR
SLIV_14775	3355145	Fwd	SLIV_14775	Rev	3355539	3355000	intragenic
SLIV_14840	3361285	Fwd	SLIV_14840	Rev	3361473	3361054	intragenic
SLIV_14965	3382864	Fwd	SLIV_14965	Rev	3383448	3383056	5'-UTR
SLIV_14965	3382855	Fwd	SLIV_14965	Rev	3383448	3383056	5'-UTR
SLIV_15025	3398075	Fwd	SLIV_15025	Rev	3398268	3397075	intragenic
SLIV_15025	3397504	Fwd	SLIV_15025	Rev	3398268	3397075	intragenic
SLIV_15065	3411774	Fwd	SLIV_15065	Rev	3412325	3408840	intragenic
SLIV_15065	3411760	Fwd	SLIV_15065	Rev	3412325	3408840	intragenic
SLIV_15205	3435551	Fwd	SLIV_15205	Rev	3435896	3435630	5'-UTR
SLIV_15220	3438188	Fwd	SLIV_15220	Rev	3438466	3438050	intragenic
SLIV_15330	3461813	Fwd	SLIV_15330	Rev	3463120	3461660	intragenic
SLIV_15430	3488621	Fwd	SLIV_15430	Rev	3489117	3487771	intragenic
SLIV_15430	3488614	Fwd	SLIV_15430	Rev	3489117	3487771	intragenic
SLIV_15430	3488607	Fwd	SLIV_15430	Rev	3489117	3487771	intragenic
SLIV_15430	3488568	Fwd	SLIV_15430	Rev	3489117	3487771	intragenic
SLIV_15430	3488519	Fwd	SLIV_15430	Rev	3489117	3487771	intragenic
SLIV_15430	3488464	Fwd	SLIV_15430	Rev	3489117	3487771	intragenic
SLIV_15430	3488463	Fwd	SLIV_15430	Rev	3489117	3487771	intragenic
SLIV_15435	3489396	Fwd	SLIV_15435	Rev	3489989	3489117	intragenic
SLIV_15455	3492783	Fwd	SLIV_15455	Rev	3492983	3492624	intragenic
SLIV_15535	3510580	Fwd	SLIV_15535	Rev	3511161	3510511	intragenic
SLIV_15540	3511421	Fwd	SLIV_15540	Rev	3512169	3511267	intragenic
SLIV_15700	3535502	Rev	SLIV_15700	Fwd	3535220	3535510	intragenic
SLIV_15790	3557301	Fwd	SLIV_15790	Rev	3557593	3557294	intragenic
SLIV_15820	3562065	Fwd	SLIV_15820	Rev	3562463	3561558	intragenic
SLIV_15975	3592574	Rev	SLIV_15975	Fwd	3592565	3593182	intragenic
SLIV_15990	3595820	Fwd	SLIV_15990	Rev	3596167	3594899	intragenic
SLIV_16015	3600153	Rev	SLIV_16015	Fwd	3599631	3600272	intragenic
SLIV_16035	3603363	Rev	SLIV_16035	Fwd	3602875	3603720	intragenic
SLIV_16035	3603377	Rev	SLIV_16035	Fwd	3602875	3603720	intragenic
SLIV_16055	3606328	Rev	SLIV_16055	Fwd	3605922	3607016	intragenic
SLIV_16070	3609033	Fwd	SLIV_16070	Rev	3609450	3607981	intragenic
SLIV_16095	3613804	Rev	SLIV_16095	Fwd	3613750	3614877	intragenic
SLIV_16150	3622031	Fwd	SLIV_16150	Rev	3623066	3621480	intragenic
SLIV_16215	3635586	Rev	SLIV_16215	Fwd	3634681	3635577	5'-UTR
SLIV_16215	3635606	Rev	SLIV_16215	Fwd	3634681	3635577	5'-UTR
SLIV_16215	3635056	Rev	SLIV_16215	Fwd	3634681	3635577	intragenic
SLIV_16215	3635210	Rev	SLIV_16215	Fwd	3634681	3635577	intragenic
SLIV_16355	3668862	Fwd	SLIV_16355	Rev	3669089	3668217	intragenic
SLIV_16495	3698270	Rev	SLIV_16495	Fwd	3698089	3698784	intragenic
SLIV_16530	3705764	Fwd	SLIV_16530	Rev	3707178	3705580	intragenic
SLIV_16575	3715195	Fwd	SLIV_16575	Rev	3715710	3715147	intragenic
SLIV_16610	3724735	Fwd	SLIV_16610	Rev	3725465	3724359	intragenic
SLIV_16680	3735439	Rev	SLIV_16680	Fwd	3735338	3736180	intragenic
SLIV_17035	3805834	Fwd	SLIV_17035	Rev	3806545	3805574	intragenic
SLIV_17165	3840878	Rev	SLIV_17165	Fwd	3840053	3842011	intragenic
SLIV_17175	3843865	Rev	SLIV_17175	Fwd	3842577	3843983	intragenic
SLIV_17215	3852948	Fwd	SLIV_17215	Rev	3853088	3851688	intragenic
SLIV_17330	3869458	Fwd	SLIV_17330	Rev	3870223	3869462	5'-UTR
SLIV_17330	3869658	Fwd	SLIV_17330	Rev	3870223	3869462	intragenic
SLIV_17330	3869631	Fwd	SLIV_17330	Rev	3870223	3869462	intragenic
SLIV_17330	3869586	Fwd	SLIV_17330	Rev	3870223	3869462	intragenic
SLIV_17330	3869571	Fwd	SLIV_17330	Rev	3870223	3869462	intragenic
SLIV_17330	3869483	Fwd	SLIV_17330	Rev	3870223	3869462	intragenic
SLIV_17430	3888885	Fwd	SLIV_17430	Rev	3889560	3888691	intragenic
SLIV_17450	3891645	Fwd	SLIV_17450	Rev	3892587	3891331	intragenic
SLIV_17450	3891633	Fwd	SLIV_17450	Rev	3892587	3891331	intragenic
SLIV_17450	3891496	Fwd	SLIV_17450	Rev	3892587	3891331	intragenic
SLIV_17545	3904629	Fwd	SLIV_17545	Rev	3904869	3904612	intragenic
SLIV_17695	3935047	Fwd	SLIV_17695	Rev	3935304	3934684	intragenic
SLIV_17705	3936030	Fwd	SLIV_17705	Rev	3936063	3935899	intragenic
SLIV_17715	3939278	Rev	SLIV_17715	Fwd	3937716	3939299	intragenic
SLIV_17725	3941098	Fwd	SLIV_17725	Rev	3941229	3940225	intragenic
SLIV_17740	3943819	Rev	SLIV_17740	Fwd	3942896	3944227	intragenic
SLIV_17755	3948714	Rev	SLIV_17755	Fwd	3947285	3948772	intragenic
SLIV_17800	3959476	Fwd	SLIV_17800	Rev	3960951	3959293	intragenic
SLIV_17960	3998675	Rev	SLIV_17960	Fwd	3996525	4000508	intragenic
SLIV_17985	4005075	Rev	SLIV_17985	Fwd	4004815	4005069	5'-UTR
SLIV_17990	4005190	Fwd	SLIV_17990	Rev	4006262	4005147	intragenic
SLIV_17995	4007582	Fwd	SLIV_17995	Rev	4007820	4006294	intragenic
SLIV_18090	4024056	Fwd	SLIV_18090	Rev	4025939	4023960	intragenic
SLIV_18175	4043370	Rev	SLIV_18175	Fwd	4043360	4044067	intragenic
SLIV_18190	4044947	Rev	SLIV_18190	Fwd	4044852	4045148	intragenic
SLIV_18200	4046011	Fwd	SLIV_18200	Rev	4046558	4045923	intragenic
SLIV_18410	4086549	Rev	SLIV_18410	Fwd	4086460	4086939	intragenic
SLIV_18505	4107489	Rev	SLIV_18505	Fwd	4106192	4107529	intragenic
SLIV_18540	4114233	Fwd	SLIV_18540	Rev	4114893	4113925	intragenic
SLIV_18555	4118146	Rev	SLIV_18555	Fwd	4117867	4118415	intragenic
SLIV_18620	4135499	Fwd	SLIV_18620	Rev	4136854	4135406	intragenic
SLIV_18685	4147802	Fwd	SLIV_18685	Rev	4148146	4147727	intragenic
SLIV_18685	4147738	Fwd	SLIV_18685	Rev	4148146	4147727	intragenic
SLIV_18730	4156269	Fwd	SLIV_18730	Rev	4156901	4156302	5'-UTR
SLIV_18755	4160943	Fwd	SLIV_18755	Rev	4161780	4160281	intragenic
SLIV_18760	4163504	Fwd	SLIV_18760	Rev	4164609	4161910	intragenic
SLIV_18795	4173056	Rev	SLIV_18795	Fwd	4172930	4175365	intragenic
SLIV_18840	4183793	Fwd	SLIV_18840	Rev	4184546	4183827	5'-UTR
SLIV_18850	4186174	Fwd	SLIV_18850	Rev	4186494	4185199	intragenic
SLIV_18945	4211155	Fwd	SLIV_18945	Rev	4211710	4210922	intragenic
SLIV_18945	4211046	Fwd	SLIV_18945	Rev	4211710	4210922	intragenic
SLIV_19015	4222409	Rev	SLIV_19015	Fwd	4222354	4222992	intragenic
SLIV_19100	4241884	Fwd	SLIV_19100	Rev	4242965	4241274	intragenic
SLIV_19145	4253224	Rev	SLIV_19145	Fwd	4252188	4253294	intragenic
SLIV_19150	4253676	Fwd	SLIV_19150	Rev	4254215	4253367	intragenic
SLIV_19150	4253602	Fwd	SLIV_19150	Rev	4254215	4253367	intragenic
SLIV_19245	4274421	Rev	SLIV_19245	Fwd	4273834	4274628	intragenic
SLIV_19290	4282425	Fwd	SLIV_19290	Rev	4282677	4282426	5'-UTR
SLIV_19340	4296051	Fwd	SLIV_19340	Rev	4296140	4294524	intragenic
SLIV_19340	4295960	Fwd	SLIV_19340	Rev	4296140	4294524	intragenic
SLIV_19450	4319785	Rev	SLIV_19450	Fwd	4319770	4321410	intragenic
SLIV_19460	4323124	Rev	SLIV_19460	Fwd	4322688	4323425	intragenic
SLIV_19490	4328383	Rev	SLIV_19490	Fwd	4328179	4330254	intragenic
SLIV_19735	4377507	Fwd	SLIV_19735	Rev	4377888	4377112	intragenic
SLIV_19740	4378009	Fwd	SLIV_19740	Rev	4378438	4378043	5'-UTR
SLIV_19890	4401673	Fwd	SLIV_19890	Rev	4402157	4401120	intragenic
SLIV_19890	4401178	Fwd	SLIV_19890	Rev	4402157	4401120	intragenic
SLIV_19910	4406059	Rev	SLIV_19910	Fwd	4405991	4406566	intragenic
SLIV_19945	4416194	Rev	SLIV_19945	Fwd	4414973	4416829	intragenic
SLIV_19950	4417523	Rev	SLIV_19950	Fwd	4416826	4417503	5'-UTR
SLIV_20260	4480996	Rev	SLIV_20260	Fwd	4480898	4482385	intragenic
SLIV_20280	4485407	Rev	SLIV_20280	Fwd	4484761	4486305	intragenic
SLIV_20280	4485480	Rev	SLIV_20280	Fwd	4484761	4486305	intragenic
SLIV_20305	4491184	Rev	SLIV_20305	Fwd	4490389	4491258	intragenic
SLIV_20310	4491506	Rev	SLIV_20310	Fwd	4491270	4492100	intragenic
SLIV_20310	4491964	Rev	SLIV_20310	Fwd	4491270	4492100	intragenic
SLIV_20390	4504887	Fwd	SLIV_20390	Rev	4506926	4504656	intragenic
SLIV_20400	4507883	Fwd	SLIV_20400	Rev	4509198	4507753	intragenic
SLIV_20470	4522977	Fwd	SLIV_20470	Rev	4523918	4521963	intragenic
SLIV_20475	4525322	Fwd	SLIV_20475	Rev	4526666	4524180	intragenic
SLIV_20480	4527812	Rev	SLIV_20480	Fwd	4526922	4528217	intragenic
SLIV_20670	4569246	Rev	SLIV_20670	Fwd	4569133	4570593	intragenic
SLIV_20675	4571065	Rev	SLIV_20675	Fwd	4570658	4571299	intragenic
SLIV_20685	4572570	Rev	SLIV_20685	Fwd	4572331	4573113	intragenic
SLIV_20860	4611189	Rev	SLIV_20860	Fwd	4609449	4611191	intragenic
SLIV_20880	4614350	Rev	SLIV_20880	Fwd	4614127	4614306	5'-UTR
SLIV_20890	4614923	Rev	SLIV_20890	Fwd	4614849	4615358	intragenic
SLIV_20895	4615771	Rev	SLIV_20895	Fwd	4615634	4615969	intragenic
SLIV_21195	4683268	Rev	SLIV_21195	Fwd	4682840	4683820	intragenic
SLIV_21210	4686802	Rev	SLIV_21210	Fwd	4686515	4688212	intragenic
SLIV_21225	4690942	Rev	SLIV_21225	Fwd	4690109	4691056	intragenic
SLIV_21265	4699243	Fwd	SLIV_21265	Rev	4700150	4698825	intragenic
SLIV_21285	4706110	Fwd	SLIV_21285	Rev	4706457	4705606	intragenic
SLIV_21335	4714600	Fwd	SLIV_21335	Rev	4716042	4714609	5'-UTR
SLIV_21370	4728762	Fwd	SLIV_21370	Rev	4729536	4727443	intragenic
SLIV_21405	4736188	Fwd	SLIV_21405	Rev	4736319	4734820	intragenic
SLIV_21610	4815035	Fwd	SLIV_21610	Rev	4815745	4813355	intragenic
SLIV_21650	4824451	Fwd	SLIV_21650	Rev	4825607	4824309	intragenic
SLIV_21765	4849654	Fwd	SLIV_21765	Rev	4850333	4848786	intragenic
SLIV_21765	4849047	Fwd	SLIV_21765	Rev	4850333	4848786	intragenic
SLIV_21860	4872069	Rev	SLIV_21860	Fwd	4871509	4872108	intragenic
SLIV_21890	4878287	Fwd	SLIV_21890	Rev	4878536	4877742	intragenic
SLIV_21900	4879974	Fwd	SLIV_21900	Rev	4880357	4879296	intragenic
SLIV_21915	4882766	Fwd	SLIV_21915	Rev	4884352	4882727	intragenic
SLIV_21970	4897381	Rev	SLIV_21970	Fwd	4896710	4898542	intragenic
SLIV_22000	4904666	Rev	SLIV_22000	Fwd	4904157	4905320	intragenic
SLIV_22045	4913830	Rev	SLIV_22045	Fwd	4911905	4914640	intragenic
SLIV_22070	4918316	Fwd	SLIV_22070	Rev	4919363	4917915	intragenic
SLIV_22105	4923851	Rev	SLIV_22105	Fwd	4923180	4924196	intragenic
SLIV_22155	4938399	Fwd	SLIV_22155	Rev	4939381	4938482	5'-UTR
SLIV_22200	4949785	Rev	SLIV_22200	Fwd	4949169	4949903	intragenic
SLIV_22240	4960024	Fwd	SLIV_22240	Rev	4960536	4959766	intragenic
SLIV_22345	4978919	Rev	SLIV_22345	Fwd	4978785	4979960	intragenic
SLIV_22475	5008778	Fwd	SLIV_22475	Rev	5009248	5007515	intragenic
SLIV_22475	5008734	Fwd	SLIV_22475	Rev	5009248	5007515	intragenic
SLIV_22480	5009399	Fwd	SLIV_22480	Rev	5011149	5009416	5'-UTR
SLIV_22485	5011368	Fwd	SLIV_22485	Rev	5012630	5011416	5'-UTR
SLIV_22490	5013115	Fwd	SLIV_22490	Rev	5013664	5012900	intragenic
SLIV_22575	5034886	Rev	SLIV_22575	Fwd	5034167	5035147	intragenic
SLIV_22585	5037428	Rev	SLIV_22585	Fwd	5036989	5037603	intragenic
SLIV_22585	5037467	Rev	SLIV_22585	Fwd	5036989	5037603	intragenic
SLIV_22615	5046119	Fwd	SLIV_22615	Rev	5046812	5045502	intragenic
SLIV_22625	5047812	Fwd	SLIV_22625	Rev	5049018	5047801	intragenic
SLIV_22690	5065367	Fwd	SLIV_22690	Rev	5065558	5065289	intragenic
SLIV_22755	5083279	Rev	SLIV_22755	Fwd	5082875	5083312	intragenic
SLIV_22805	5097543	Fwd	SLIV_22805	Rev	5097679	5096324	intragenic
SLIV_22930	5129922	Rev	SLIV_22930	Fwd	5129717	5130565	intragenic
SLIV_22970	5140382	Rev	SLIV_22970	Fwd	5139658	5140623	intragenic
SLIV_22980	5142756	Rev	SLIV_22980	Fwd	5141470	5143107	intragenic
SLIV_23030	5156874	Fwd	SLIV_23030	Rev	5157341	5156373	intragenic
SLIV_23085	5169026	Rev	SLIV_23085	Fwd	5168401	5169054	intragenic
SLIV_23095	5171411	Rev	SLIV_23095	Fwd	5169801	5172146	intragenic
SLIV_23130	5178243	Rev	SLIV_23130	Fwd	5177806	5178228	5'-UTR
SLIV_23135	5178523	Rev	SLIV_23135	Fwd	5178503	5178781	intragenic
SLIV_23205	5189182	Fwd	SLIV_23205	Rev	5190555	5188090	intragenic
SLIV_23270	5203067	Fwd	SLIV_23270	Rev	5203828	5202596	intragenic
SLIV_23315	5212744	Rev	SLIV_23315	Fwd	5211995	5212966	intragenic
SLIV_23325	5214486	Fwd	SLIV_23325	Rev	5214974	5213742	intragenic
SLIV_23325	5214032	Fwd	SLIV_23325	Rev	5214974	5213742	intragenic
SLIV_23338	5217168	Fwd	SLIV_23338	Rev	5217487	5217155	intragenic
SLIV_23555	5252943	Rev	SLIV_23555	Fwd	5252582	5253313	intragenic
SLIV_23570	5256242	Rev	SLIV_23570	Fwd	5255940	5256554	intragenic
SLIV_23605	5263207	Fwd	SLIV_23605	Rev	5263783	5263217	5'-UTR
SLIV_23620	5265896	Fwd	SLIV_23620	Rev	5267172	5265811	intragenic
SLIV_23625	5267557	Fwd	SLIV_23625	Rev	5268884	5267169	intragenic
SLIV_23635	5270554	Fwd	SLIV_23635	Rev	5270999	5270010	intragenic
SLIV_23690	5282463	Fwd	SLIV_23690	Rev	5283233	5282220	intragenic
SLIV_23715	5287686	Fwd	SLIV_23715	Rev	5288655	5287459	intragenic
SLIV_23725	5290182	Rev	SLIV_23725	Fwd	5289644	5290171	5'-UTR
SLIV_23815	5312191	Rev	SLIV_23815	Fwd	5311179	5312159	5'-UTR
SLIV_23830	5315343	Rev	SLIV_23830	Fwd	5314132	5315826	intragenic
SLIV_23985	5348269	Rev	SLIV_23985	Fwd	5347674	5349935	intragenic
SLIV_24140	5385393	Fwd	SLIV_24140	Rev	5386674	5385373	intragenic
SLIV_24200	5394664	Fwd	SLIV_24200	Rev	5395553	5394552	intragenic
SLIV_24220	5400178	Fwd	SLIV_24220	Rev	5401262	5400135	intragenic
SLIV_24270	5414478	Fwd	SLIV_24270	Rev	5414752	5411474	intragenic
SLIV_24395	5447308	Fwd	SLIV_24395	Rev	5447838	5446711	intragenic
SLIV_24560	5485683	Rev	SLIV_24560	Fwd	5485502	5485696	intragenic
SLIV_24690	5520804	Rev	SLIV_24690	Fwd	5520743	5521123	intragenic
SLIV_24810	5551574	Rev	SLIV_24810	Fwd	5551371	5551604	intragenic
SLIV_24910	5578318	Rev	SLIV_24910	Fwd	5577678	5578694	intragenic
SLIV_24990	5596914	Fwd	SLIV_24990	Rev	5597110	5596157	intragenic
SLIV_25085	5616515	Rev	SLIV_25085	Fwd	5615595	5616728	intragenic
SLIV_25140	5626423	Rev	SLIV_25140	Fwd	5625567	5626400	5'-UTR
SLIV_25160	5628999	Fwd	SLIV_25160	Rev	5629727	5628741	intragenic
SLIV_25180	5634580	Rev	SLIV_25180	Fwd	5634147	5635052	intragenic
SLIV_25285	5662347	Fwd	SLIV_25285	Rev	5662780	5662148	intragenic
SLIV_25370	5684254	Fwd	SLIV_25370	Rev	5684367	5682634	intragenic
SLIV_25580	5735544	Fwd	SLIV_25580	Rev	5736145	5734544	intragenic
SLIV_25605	5740939	Rev	SLIV_25605	Fwd	5740154	5741410	intragenic
SLIV_25660	5752532	Fwd	SLIV_25660	Rev	5752654	5751020	intragenic
SLIV_25895	5801249	Rev	SLIV_25895	Fwd	5800827	5801471	intragenic
SLIV_25945	5809004	Fwd	SLIV_25945	Rev	5809654	5809010	5'-UTR
SLIV_25980	5816716	Rev	SLIV_25980	Fwd	5816495	5817058	intragenic
SLIV_26000	5818724	Fwd	SLIV_26000	Rev	5819244	5818681	intragenic
SLIV_26160	5856161	Fwd	SLIV_26160	Rev	5856770	5856054	intragenic
SLIV_26165	5857591	Fwd	SLIV_26165	Rev	5858361	5856934	intragenic
SLIV_26380	5903750	Rev	SLIV_26380	Fwd	5903339	5903983	intragenic
SLIV_26380	5903939	Rev	SLIV_26380	Fwd	5903339	5903983	intragenic
SLIV_26410	5909177	Rev	SLIV_26410	Fwd	5908438	5909157	5'-UTR
SLIV_26485	5924406	Fwd	SLIV_26485	Rev	5925532	5923991	intragenic
SLIV_26555	5939537	Fwd	SLIV_26555	Rev	5940406	5939543	5'-UTR
SLIV_26575	5945008	Rev	SLIV_26575	Fwd	5944331	5945242	intragenic
SLIV_26615	5956124	Fwd	SLIV_26615	Rev	5956870	5955980	intragenic
SLIV_26695	5972280	Fwd	SLIV_26695	Rev	5972401	5971214	intragenic
SLIV_26795	5992255	Fwd	SLIV_26795	Rev	5993436	5990737	intragenic
SLIV_26810	5997691	Fwd	SLIV_26810	Rev	5997904	5996444	intragenic
SLIV_26810	5997689	Fwd	SLIV_26810	Rev	5997904	5996444	intragenic
SLIV_26920	6021073	Fwd	SLIV_26920	Rev	6022420	6021038	intragenic
SLIV_26930	6024839	Rev	SLIV_26930	Fwd	6023703	6025439	intragenic
SLIV_26960	6030357	Rev	SLIV_26960	Fwd	6029455	6030516	intragenic
SLIV_26970	6032593	Rev	SLIV_26970	Fwd	6032282	6033346	intragenic
SLIV_26980	6036167	Fwd	SLIV_26980	Rev	6036356	6035058	intragenic
SLIV_26980	6035475	Fwd	SLIV_26980	Rev	6036356	6035058	intragenic
SLIV_26980	6035184	Fwd	SLIV_26980	Rev	6036356	6035058	intragenic
SLIV_27005	6040685	Fwd	SLIV_27005	Rev	6040706	6040425	intragenic
SLIV_27020	6043306	Rev	SLIV_27020	Fwd	6041933	6043276	5'-UTR
SLIV_27035	6046053	Rev	SLIV_27035	Fwd	6045890	6047083	intragenic
SLIV_27125	6067623	Fwd	SLIV_27125	Rev	6068749	6065918	intragenic
SLIV_27135	6070667	Rev	SLIV_27135	Fwd	6070457	6070681	intragenic
SLIV_27140	6070875	Fwd	SLIV_27140	Rev	6071201	6070698	intragenic
SLIV_27230	6090881	Fwd	SLIV_27230	Rev	6091407	6090046	intragenic
SLIV_27270	6101640	Rev	SLIV_27270	Fwd	6100568	6101662	intragenic
SLIV_27280	6104152	Rev	SLIV_27280	Fwd	6103164	6104534	intragenic
SLIV_27305	6108773	Rev	SLIV_27305	Fwd	6108675	6109394	intragenic
SLIV_27315	6110508	Rev	SLIV_27315	Fwd	6110246	6110530	intragenic
SLIV_27345	6118538	Rev	SLIV_27345	Fwd	6118144	6118632	intragenic
SLIV_27365	6122555	Fwd	SLIV_27365	Rev	6123813	6122158	intragenic
SLIV_27550	6158876	Fwd	SLIV_27550	Rev	6159284	6158070	intragenic
SLIV_27580	6166983	Rev	SLIV_27580	Fwd	6165940	6170541	intragenic
SLIV_27665	6190730	Fwd	SLIV_27665	Rev	6190792	6188966	intragenic
SLIV_27670	6191659	Fwd	SLIV_27670	Rev	6191730	6190798	intragenic
SLIV_27700	6198307	Rev	SLIV_27700	Fwd	6197972	6200695	intragenic
SLIV_27760	6213063	Fwd	SLIV_27760	Rev	6213504	6212944	intragenic
SLIV_27865	6232364	Rev	SLIV_27865	Fwd	6231871	6232299	5'-UTR
SLIV_27900	6240824	Rev	SLIV_27900	Fwd	6240247	6241248	intragenic
SLIV_27995	6264476	Rev	SLIV_27995	Fwd	6264324	6264560	intragenic
SLIV_28010	6267718	Rev	SLIV_28010	Fwd	6266990	6267958	intragenic
SLIV_28035	6272348	Fwd	SLIV_28035	Rev	6273367	6272249	intragenic
SLIV_28110	6288485	Rev	SLIV_28110	Fwd	6287575	6288831	intragenic
SLIV_28187	6301596	Rev	SLIV_28187	Fwd	6301399	6301689	intragenic
SLIV_28210	6305972	Fwd	SLIV_28210	Rev	6306749	6305760	intragenic
SLIV_28225	6309631	Fwd	SLIV_28225	Rev	6309932	6308562	intragenic
SLIV_28340	6333647	Fwd	SLIV_28340	Rev	6334369	6332915	intragenic
SLIV_28420	6349024	Fwd	SLIV_28420	Rev	6350090	6349071	5'-UTR
SLIV_28420	6348982	Fwd	SLIV_28420	Rev	6350090	6349071	5'-UTR
SLIV_28470	6361010	Fwd	SLIV_28470	Rev	6364203	6360550	intragenic
SLIV_28580	6384358	Fwd	SLIV_28580	Rev	6384412	6383426	intragenic
SLIV_28630	6393565	Fwd	SLIV_28630	Rev	6394105	6392837	intragenic
SLIV_28695	6409429	Fwd	SLIV_28695	Rev	6409434	6408700	intragenic
SLIV_28730	6415923	Rev	SLIV_28730	Fwd	6415089	6415886	5'-UTR
SLIV_28740	6416724	Rev	SLIV_28740	Fwd	6416550	6417509	intragenic
SLIV_28860	6444659	Rev	SLIV_28860	Fwd	6444361	6446010	intragenic
SLIV_28980	6467466	Fwd	SLIV_28980	Rev	6468083	6467061	intragenic
SLIV_29135	6500374	Rev	SLIV_29135	Fwd	6499637	6500389	intragenic
SLIV_29365	6546379	Rev	SLIV_29365	Fwd	6545570	6546907	intragenic
SLIV_29370	6547042	Rev	SLIV_29370	Fwd	6547040	6547273	intragenic
SLIV_29425	6558090	Rev	SLIV_29425	Fwd	6557262	6558092	intragenic
SLIV_29430	6558561	Rev	SLIV_29430	Fwd	6558195	6559424	intragenic
SLIV_29470	6572326	Rev	SLIV_29470	Fwd	6570980	6572584	intragenic
SLIV_29485	6575377	Rev	SLIV_29485	Fwd	6574556	6576298	intragenic
SLIV_29490	6577340	Rev	SLIV_29490	Fwd	6576427	6577329	5'-UTR
SLIV_29505	6580432	Rev	SLIV_29505	Fwd	6578780	6580546	intragenic
SLIV_29525	6584545	Rev	SLIV_29525	Fwd	6584203	6584967	intragenic
SLIV_29610	6601852	Rev	SLIV_29610	Fwd	6601055	6602551	intragenic
SLIV_29620	6604160	Rev	SLIV_29620	Fwd	6603626	6604207	intragenic
SLIV_29630	6605510	Fwd	SLIV_29630	Rev	6606469	6605549	5'-UTR
SLIV_29940	6670887	Rev	SLIV_29940	Fwd	6670228	6671055	intragenic
SLIV_29970	6680137	Fwd	SLIV_29970	Rev	6680997	6679534	intragenic
SLIV_30030	6687107	Fwd	SLIV_30030	Rev	6687463	6686939	intragenic
SLIV_30050	6689439	Fwd	SLIV_30050	Rev	6689813	6689400	intragenic
SLIV_30055	6690366	Rev	SLIV_30055	Fwd	6690005	6690457	intragenic
SLIV_30190	6716993	Rev	SLIV_30190	Fwd	6716767	6717276	intragenic
SLIV_30225	6726762	Rev	SLIV_30225	Fwd	6726013	6726774	intragenic
SLIV_30265	6735161	Rev	SLIV_30265	Fwd	6734451	6737123	intragenic
SLIV_30275	6739002	Rev	SLIV_30275	Fwd	6737752	6739500	intragenic
SLIV_30315	6746299	Rev	SLIV_30315	Fwd	6746105	6746671	intragenic
SLIV_30370	6758475	Rev	SLIV_30370	Fwd	6758356	6758679	intragenic
SLIV_30450	6777968	Rev	SLIV_30450	Fwd	6777699	6778718	intragenic
SLIV_30535	6795721	Fwd	SLIV_30535	Rev	6795968	6795633	intragenic
SLIV_30615	6812455	Rev	SLIV_30615	Fwd	6812280	6812942	intragenic
SLIV_30905	6886937	Fwd	SLIV_30905	Rev	6887280	6886696	intragenic
SLIV_30965	6898856	Rev	SLIV_30965	Fwd	6898211	6899161	intragenic
SLIV_31040	6915158	Fwd	SLIV_31040	Rev	6915844	6915071	intragenic
SLIV_31060	6919553	Rev	SLIV_31060	Fwd	6919545	6920228	intragenic
SLIV_31070	6920909	Fwd	SLIV_31070	Rev	6921509	6920949	5'-UTR
SLIV_31155	6937778	Fwd	SLIV_31155	Rev	6937947	6936784	intragenic
SLIV_31155	6937456	Fwd	SLIV_31155	Rev	6937947	6936784	intragenic
SLIV_31155	6937075	Fwd	SLIV_31155	Rev	6937947	6936784	intragenic
SLIV_31170	6941054	Rev	SLIV_31170	Fwd	6940072	6941241	intragenic
SLIV_31205	6947874	Rev	SLIV_31205	Fwd	6947376	6947828	5'-UTR
SLIV_31250	6954350	Fwd	SLIV_31250	Rev	6955058	6953835	intragenic
SLIV_31265	6958621	Rev	SLIV_31265	Fwd	6957965	6959350	intragenic
SLIV_31330	6973164	Fwd	SLIV_31330	Rev	6975786	6973051	intragenic
SLIV_31355	6982246	Rev	SLIV_31355	Fwd	6981247	6982209	5'-UTR
SLIV_31415	6995628	Fwd	SLIV_31415	Rev	6995654	6993897	intragenic
SLIV_31415	6995262	Fwd	SLIV_31415	Rev	6995654	6993897	intragenic
SLIV_31520	7015003	Fwd	SLIV_31520	Rev	7015217	7013775	intragenic
SLIV_31585	7025853	Fwd	SLIV_31585	Rev	7026645	7025785	intragenic
SLIV_31665	7042778	Rev	SLIV_31665	Fwd	7040159	7043359	intragenic
SLIV_31710	7051584	Rev	SLIV_31710	Fwd	7051395	7052612	intragenic
SLIV_31765	7062780	Fwd	SLIV_31765	Rev	7062866	7061742	intragenic
SLIV_31845	7077271	Rev	SLIV_31845	Fwd	7076381	7077982	intragenic
SLIV_31940	7105288	Fwd	SLIV_31940	Rev	7105565	7104960	intragenic
SLIV_31940	7105206	Fwd	SLIV_31940	Rev	7105565	7104960	intragenic
SLIV_31970	7114529	Rev	SLIV_31970	Fwd	7114417	7114749	intragenic
SLIV_31975	7114575	Fwd	SLIV_31975	Rev	7115723	7114806	5'-UTR
SLIV_31975	7114533	Fwd	SLIV_31975	Rev	7115723	7114806	5'-UTR
SLIV_31975	7114949	Fwd	SLIV_31975	Rev	7115723	7114806	intragenic
SLIV_31975	7114874	Fwd	SLIV_31975	Rev	7115723	7114806	intragenic
SLIV_31995	7119014	Rev	SLIV_31995	Fwd	7118380	7119156	intragenic
SLIV_32000	7120799	Rev	SLIV_32000	Fwd	7119219	7121807	intragenic
SLIV_32060	7132150	Fwd	SLIV_32060	Rev	7132632	7130851	intragenic
SLIV_32065	7133617	Fwd	SLIV_32065	Rev	7134506	7132629	intragenic
SLIV_32080	7137917	Rev	SLIV_32080	Fwd	7136122	7137924	intragenic
SLIV_32085	7138361	Rev	SLIV_32085	Fwd	7138157	7138918	intragenic
SLIV_32225	7166856	Fwd	SLIV_32225	Rev	7167870	7166872	5'-UTR
SLIV_32325	7186820	Fwd	SLIV_32325	Rev	7187392	7186814	intragenic
SLIV_32555	7235718	Fwd	SLIV_32555	Rev	7236378	7235686	intragenic
SLIV_32640	7252453	Fwd	SLIV_32640	Rev	7252521	7251973	intragenic
SLIV_32770	7284286	Fwd	SLIV_32770	Rev	7284742	7280162	intragenic
SLIV_32805	7290416	Fwd	SLIV_32805	Rev	7291104	7289839	intragenic
SLIV_32875	7305575	Rev	SLIV_32875	Fwd	7304453	7305568	5'-UTR
SLIV_32890	7308359	Rev	SLIV_32890	Fwd	7307705	7308427	intragenic
SLIV_32890	7308361	Rev	SLIV_32890	Fwd	7307705	7308427	intragenic
SLIV_33000	7329961	Fwd	SLIV_33000	Rev	7330349	7329879	intragenic
SLIV_33130	7358069	Rev	SLIV_33130	Fwd	7357245	7358465	intragenic
SLIV_33165	7368507	Rev	SLIV_33165	Fwd	7368052	7368534	intragenic
SLIV_33185	7372598	Rev	SLIV_33185	Fwd	7372372	7373292	intragenic
SLIV_33530	7444770	Rev	SLIV_33530	Fwd	7443942	7444907	intragenic
SLIV_33615	7461580	Rev	SLIV_33615	Fwd	7461509	7462966	intragenic
SLIV_33620	7463012	Rev	SLIV_33620	Fwd	7462963	7463622	intragenic
SLIV_33630	7464864	Rev	SLIV_33630	Fwd	7464095	7466383	intragenic
SLIV_33735	7484425	Rev	SLIV_33735	Fwd	7484282	7486399	intragenic
SLIV_33890	7517103	Rev	SLIV_33890	Fwd	7516372	7517454	intragenic
SLIV_33940	7526855	Fwd	SLIV_33940	Rev	7527366	7526146	intragenic
SLIV_33940	7526733	Fwd	SLIV_33940	Rev	7527366	7526146	intragenic
SLIV_33940	7526480	Fwd	SLIV_33940	Rev	7527366	7526146	intragenic
SLIV_33995	7537075	Fwd	SLIV_33995	Rev	7538330	7537062	intragenic
SLIV_34010	7539959	Fwd	SLIV_34010	Rev	7540427	7539744	intragenic
SLIV_34020	7543172	Rev	SLIV_34020	Fwd	7542565	7543518	intragenic
SLIV_34085	7552691	Rev	SLIV_34085	Fwd	7552139	7553107	intragenic
SLIV_34110	7562994	Rev	SLIV_34110	Fwd	7562443	7564050	intragenic
SLIV_34125	7566299	Fwd	SLIV_34125	Rev	7566478	7566218	intragenic
SLIV_34250	7593022	Rev	SLIV_34250	Fwd	7592531	7593226	intragenic
SLIV_34255	7593407	Fwd	SLIV_34255	Rev	7594462	7593260	intragenic
SLIV_34380	7619728	Rev	SLIV_34380	Fwd	7619229	7620509	intragenic
SLIV_34465	7634982	Fwd	SLIV_34465	Rev	7635916	7634930	intragenic
SLIV_34510	7644560	Fwd	SLIV_34510	Rev	7645486	7644368	intragenic
SLIV_34510	7644524	Fwd	SLIV_34510	Rev	7645486	7644368	intragenic
SLIV_34530	7647848	Rev	SLIV_34530	Fwd	7647471	7647845	5'-UTR
SLIV_34540	7650851	Rev	SLIV_34540	Fwd	7649445	7650989	intragenic
SLIV_34730	7689938	Rev	SLIV_34730	Fwd	7688142	7689830	5'-UTR
SLIV_34730	7689691	Rev	SLIV_34730	Fwd	7688142	7689830	intragenic
SLIV_34730	7689765	Rev	SLIV_34730	Fwd	7688142	7689830	intragenic
SLIV_34730	7689535	Rev	SLIV_34730	Fwd	7688142	7689830	intragenic
SLIV_34810	7702792	Rev	SLIV_34810	Fwd	7702574	7704703	intragenic
SLIV_34810	7702896	Rev	SLIV_34810	Fwd	7702574	7704703	intragenic
SLIV_34830	7709249	Fwd	SLIV_34830	Rev	7709382	7707763	intragenic
SLIV_34860	7715642	Rev	SLIV_34860	Fwd	7713732	7716122	intragenic
SLIV_34990	7738817	Fwd	SLIV_34990	Rev	7739314	7738475	intragenic
SLIV_35010	7743403	Rev	SLIV_35010	Fwd	7743374	7743832	intragenic
SLIV_35030	7746126	Fwd	SLIV_35030	Rev	7747305	7746082	intragenic
SLIV_35055	7752208	Rev	SLIV_35055	Fwd	7752068	7752847	intragenic
SLIV_35065	7753853	Rev	SLIV_35065	Fwd	7753647	7754522	intragenic
SLIV_35085	7758369	Rev	SLIV_35085	Fwd	7757284	7758684	intragenic
SLIV_35105	7761510	Rev	SLIV_35105	Fwd	7760950	7762023	intragenic
SLIV_35140	7768133	Rev	SLIV_35140	Fwd	7767999	7770221	intragenic
SLIV_35175	7778329	Rev	SLIV_35175	Fwd	7777875	7778312	5'-UTR
SLIV_35450	7840216	Rev	SLIV_35450	Fwd	7839040	7840395	intragenic
SLIV_35480	7847664	Rev	SLIV_35480	Fwd	7846445	7857382	intragenic
SLIV_35485	7858661	Rev	SLIV_35485	Fwd	7857369	7859069	intragenic
SLIV_35500	7860584	Fwd	SLIV_35500	Rev	7863946	7860587	5'-UTR
SLIV_35500	7860483	Fwd	SLIV_35500	Rev	7863946	7860587	5'-UTR
SLIV_35500	7861176	Fwd	SLIV_35500	Rev	7863946	7860587	intragenic
SLIV_35500	7860955	Fwd	SLIV_35500	Rev	7863946	7860587	intragenic
SLIV_35580	7877340	Rev	SLIV_35580	Fwd	7877143	7878351	intragenic
SLIV_35645	7889962	Fwd	SLIV_35645	Rev	7890432	7889614	intragenic
SLIV_35750	7911748	Rev	SLIV_35750	Fwd	7910995	7911969	intragenic
SLIV_35825	7930554	Rev	SLIV_35825	Fwd	7928780	7931077	intragenic
SLIV_35825	7930618	Rev	SLIV_35825	Fwd	7928780	7931077	intragenic
SLIV_35935	7948289	Fwd	SLIV_35935	Rev	7949090	7947765	intragenic
SLIV_35990	7960016	Fwd	SLIV_35990	Rev	7960587	7959355	intragenic
SLIV_36205	8018914	Fwd	SLIV_36205	Rev	8019782	8018904	intragenic
SLIV_36325	8051351	Fwd	SLIV_36325	Rev	8052248	8051277	intragenic
SLIV_36340	8056022	Rev	SLIV_36340	Fwd	8054951	8056618	intragenic
SLIV_36415	8077061	Rev	SLIV_36415	Fwd	8075557	8077368	intragenic
SLIV_36425	8079038	Rev	SLIV_36425	Fwd	8078343	8079206	intragenic
SLIV_36430	8080119	Fwd	SLIV_36430	Rev	8080547	8079270	intragenic
SLIV_36430	8079437	Fwd	SLIV_36430	Rev	8080547	8079270	intragenic
SLIV_36435	8080711	Fwd	SLIV_36435	Rev	8081278	8080697	intragenic
SLIV_36455	8086723	Fwd	SLIV_36455	Rev	8087160	8086264	intragenic
SLIV_36460	8087764	Fwd	SLIV_36460	Rev	8088064	8087162	intragenic
SLIV_36665	8133403	Rev	SLIV_36665	Fwd	8132075	8133589	intragenic
SLIV_36665	8133456	Rev	SLIV_36665	Fwd	8132075	8133589	intragenic
SLIV_36740	8148103	Fwd	SLIV_36740	Rev	8148615	8147917	intragenic
SLIV_36910	8184758	Rev	SLIV_36910	Fwd	8184375	8185079	intragenic
SLIV_36910	8184958	Rev	SLIV_36910	Fwd	8184375	8185079	intragenic
SLIV_36920	8186307	Fwd	SLIV_36920	Rev	8186423	8185737	intragenic
SLIV_36920	8186119	Fwd	SLIV_36920	Rev	8186423	8185737	intragenic
SLIV_36985	8202758	Fwd	SLIV_36985	Rev	8202925	8201354	intragenic
SLIV_36985	8202474	Fwd	SLIV_36985	Rev	8202925	8201354	intragenic
SLIV_37140	8232204	Fwd	SLIV_37140	Rev	8233097	8232138	intragenic
SLIV_37160	8236673	Rev	SLIV_37160	Fwd	8236179	8236841	intragenic
SLIV_37510	8322227	Fwd	SLIV_37510	Rev	8322523	8322071	intragenic
SLIV_37560	8331643	Rev	SLIV_37560	Fwd	8331287	8331706	intragenic
SLIV_37590	8337354	Fwd	SLIV_37590	Rev	8339139	8337190	intragenic
SLIV_t18365	4074280	Fwd	SLIV_t18365	Rev	4074563	4074473	5'-UTR
SLIV_t24800	5550969	Rev	SLIV_t24800	Fwd	5550920	5550995	intragenic
SLIV_t29990	6683380	Fwd	SLIV_t29990	Rev	6683434	6683363	intragenic

## Sheet: stable RNAs
Feature Locus	Position TSS	Strand	Locus Start	Distance TSS to Feature Start
SLIV_r21115	4665280	Fwd	4665692	412
SLIV_r21115	4665360	Fwd	4665692	332
SLIV_r21115	4665446	Fwd	4665692	246
SLIV_r21120	4667492	Fwd	4667494	2
SLIV_r22600	5039980	Fwd	5040281	301
SLIV_r22600	5040035	Fwd	5040281	246
SLIV_r22600	5040199	Fwd	5040281	82
SLIV_r22600	5040248	Fwd	5040281	33
SLIV_r22600	5040261	Fwd	5040281	20
SLIV_r22605	5041965	Fwd	5042075	110
SLIV_r22605	5042073	Fwd	5042075	2
SLIV_r28765	6420669	Fwd	6421011	342
SLIV_r28765	6420764	Fwd	6421011	247
SLIV_r28770	6422813	Fwd	6422815	2
SLIV_r30815	6864939	Fwd	6865339	400
SLIV_r30815	6865084	Fwd	6865339	255
SLIV_r30815	6865306	Fwd	6865339	33
SLIV_r30820	6867141	Fwd	6867143	2
SLIV_t05480	1215320	Rev	1215320	0
SLIV_t09885	2269849	Rev	2269849	0
SLIV_t09885	2269880	Rev	2269849	31
SLIV_t10740	2471223	Rev	2471223	0
SLIV_t10755	2471562	Rev	2471562	0
SLIV_t10755	2471644	Rev	2471562	82
SLIV_t12340	2829294	Fwd	2829299	5
SLIV_t12340	2829299	Fwd	2829299	0
SLIV_t12350	2831637	Rev	2831630	7
SLIV_t15110	3419248	Rev	3419171	77
SLIV_t15170	3428967	Rev	3428948	19
SLIV_t15175	3429067	Rev	3429067	0
SLIV_t15175	3429071	Rev	3429067	4
SLIV_t15195	3434798	Rev	3434798	0
SLIV_t15195	3434846	Rev	3434798	48
SLIV_t17870	3981809	Rev	3981802	7
SLIV_t17945	3996098	Fwd	3996136	38
SLIV_t17945	3996136	Fwd	3996136	0
SLIV_t17950	3996243	Fwd	3996243	0
SLIV_t17965	4000602	Fwd	4000602	0
SLIV_t18050	4016992	Fwd	4017187	195
SLIV_t18050	4017106	Fwd	4017187	81
SLIV_t18050	4017153	Fwd	4017187	34
SLIV_t18050	4017187	Fwd	4017187	0
SLIV_t18105	4030195	Fwd	4030195	0
SLIV_t18360	4074336	Rev	4074281	55
SLIV_t18365	4074563	Rev	4074563	0
SLIV_t18365	4074597	Rev	4074563	34
SLIV_t18365	4074602	Rev	4074563	39
SLIV_t18365	4074641	Rev	4074563	78
SLIV_t18420	4088240	Rev	4088213	27
SLIV_t18905	4200601	Fwd	4200635	34
SLIV_t18975	4216712	Fwd	4216756	44
SLIV_t19060	4233423	Fwd	4233663	240
SLIV_t19060	4233507	Fwd	4233663	156
SLIV_t19060	4233511	Fwd	4233663	152
SLIV_t19060	4233535	Fwd	4233663	128
SLIV_t19060	4233607	Fwd	4233663	56
SLIV_t19060	4233613	Fwd	4233663	50
SLIV_t19060	4233615	Fwd	4233663	48
SLIV_t19060	4233663	Fwd	4233663	0
SLIV_t19905	4405512	Rev	4405481	31
SLIV_t19905	4405514	Rev	4405481	33
SLIV_t20590	4556815	Fwd	4556845	30
SLIV_t21810	4859780	Fwd	4859787	7
SLIV_t22075	4919620	Rev	4919545	75
SLIV_t22245	4960974	Fwd	4960997	23
SLIV_t23705	5286525	Rev	5286480	45
SLIV_t24565	5485897	Rev	5485863	34
SLIV_t24570	5486019	Fwd	5486027	8
SLIV_t24800	5550706	Fwd	5550920	214
SLIV_t24815	5551705	Fwd	5551736	31
SLIV_t25385	5686394	Fwd	5686455	61
SLIV_t25385	5686437	Fwd	5686455	18
SLIV_t25385	5686455	Fwd	5686455	0
SLIV_t25390	5686533	Fwd	5686533	0
SLIV_t25395	5686704	Fwd	5686804	100
SLIV_t25910	5804254	Fwd	5804261	7
SLIV_t27645	6186514	Rev	6186479	35
SLIV_t29360	6545396	Rev	6545396	0
SLIV_t29995	6683531	Rev	6683531	0
SLIV_t30000	6683639	Rev	6683639	0
SLIV_t30060	6690551	Fwd	6690557	6
SLIV_t30060	6690557	Fwd	6690557	0
SLIV_t30100	6698203	Fwd	6698211	8
SLIV_t30100	6698205	Fwd	6698211	6
SLIV_t30100	6698211	Fwd	6698211	0

## Sheet: unassigned TSS
Feature Locus	Position TSS	Strand	Locus Start	Promoter motif upstream?
-	6888	Fwd	-	yes
-	55669	Fwd	-	yes
-	77706	Fwd	-	yes
-	79412	Rev	-	yes
-	142066	Fwd	-	yes
-	233775	Fwd	-	yes
-	239519	Fwd	-	yes
-	249209	Fwd	-	yes
-	292778	Fwd	-	yes
-	366817	Rev	-	yes
-	456212	Rev	-	yes
-	635253	Rev	-	yes
-	859001	Fwd	-	yes
-	897774	Fwd	-	yes
-	1059335	Rev	-	yes
-	1168925	Rev	-	yes
-	1168927	Rev	-	yes
-	1696349	Fwd	-	yes
-	1778690	Fwd	-	yes
-	1862368	Rev	-	yes
-	1875975	Rev	-	yes
-	1880038	Fwd	-	yes
-	1897321	Fwd	-	yes
-	1897329	Fwd	-	yes
-	1898594	Fwd	-	yes
-	1916481	Rev	-	yes
-	1917194	Fwd	-	yes
-	2068482	Rev	-	yes
-	2134420	Fwd	-	yes
-	2178174	Rev	-	yes
-	2288844	Rev	-	yes
-	2333220	Fwd	-	yes
-	2406355	Rev	-	yes
-	2420526	Rev	-	yes
-	2491946	Fwd	-	yes
-	2503166	Rev	-	yes
-	2528090	Rev	-	yes
-	2567255	Fwd	-	yes
-	2691738	Rev	-	yes
-	2701504	Rev	-	yes
-	2745469	Fwd	-	yes
-	2826368	Fwd	-	yes
-	2831316	Rev	-	yes
-	2897833	Rev	-	yes
-	2904228	Fwd	-	yes
-	2927758	Rev	-	yes
-	2967470	Rev	-	yes
-	2972181	Fwd	-	yes
-	2972183	Fwd	-	yes
-	3007611	Rev	-	yes
-	3010860	Fwd	-	yes
-	3078055	Rev	-	yes
-	3340933	Rev	-	yes
-	3366153	Rev	-	yes
-	3388338	Fwd	-	yes
-	3409890	Rev	-	yes
-	3432361	Rev	-	yes
-	3432575	Rev	-	yes
-	3432620	Rev	-	yes
-	3471158	Fwd	-	yes
-	3578896	Rev	-	yes
-	3608004	Rev	-	yes
-	3685599	Rev	-	yes
-	3722628	Fwd	-	yes
-	3848382	Fwd	-	yes
-	3924979	Fwd	-	yes
-	3933936	Rev	-	yes
-	4034226	Rev	-	yes
-	4052538	Fwd	-	yes
-	4084956	Rev	-	yes
-	4198326	Fwd	-	yes
-	4207565	Rev	-	yes
-	4217275	Fwd	-	yes
-	4508132	Rev	-	yes
-	4525518	Rev	-	yes
-	4525611	Rev	-	yes
-	4529197	Rev	-	yes
-	4555845	Fwd	-	yes
-	4577600	Fwd	-	yes
-	4585923	Fwd	-	yes
-	4589056	Rev	-	yes
-	4653137	Fwd	-	yes
-	4703017	Fwd	-	yes
-	4872742	Fwd	-	yes
-	4936018	Fwd	-	yes
-	5111255	Rev	-	yes
-	5114635	Fwd	-	yes
-	5162374	Fwd	-	yes
-	5169285	Rev	-	yes
-	5187697	Fwd	-	yes
-	5216465	Fwd	-	yes
-	5237228	Rev	-	yes
-	5259786	Fwd	-	yes
-	5273531	Rev	-	yes
-	5376521	Fwd	-	yes
-	5477659	Rev	-	yes
-	5493716	Fwd	-	yes
-	5708293	Rev	-	yes
-	5708320	Rev	-	yes
-	5731833	Fwd	-	yes
-	5751614	Rev	-	yes
-	5817302	Rev	-	yes
-	5877297	Fwd	-	yes
-	5929488	Rev	-	yes
-	6214419	Fwd	-	yes
-	6408717	Rev	-	yes
-	6579283	Fwd	-	yes
-	6594723	Fwd	-	yes
-	6666808	Rev	-	yes
-	6747445	Rev	-	yes
-	6896044	Rev	-	yes
-	6900713	Fwd	-	yes
-	6937446	Rev	-	yes
-	6966225	Rev	-	yes
-	7007586	Fwd	-	yes
-	7254152	Fwd	-	yes
-	7340310	Rev	-	yes
-	7409287	Rev	-	yes
-	7591073	Rev	-	yes
-	7635891	Rev	-	yes
-	7651363	Fwd	-	yes
-	7652389	Rev	-	yes
-	7692888	Fwd	-	yes
-	7734762	Rev	-	yes
-	7765980	Fwd	-	yes
-	7808546	Rev	-	yes
-	7890384	Rev	-	yes
-	7946007	Rev	-	yes
-	8204135	Fwd	-	yes
-	8225213	Fwd	-	yes
-	8338396	Rev	-	yes
