# Supplementary material for: Extensive Reannotation of the Genome of the Model Streptomycete Streptomyces lividans TK24 Based on Transcriptome and Proteome Information
Source: Front Microbiol. 2021 Apr 14;12:604034. doi: 10.3389/fmicb.2021.604034 (PMC8079986; doi:10.3389/fmicb.2021.604034)
Supplement: Supplementary Table 5 — Promoter analysis. [file Table_5.XLSX]

## Sheet: Promoter - S. lividans TK24
Feature Locus	Start	Stop	Strand	TSS position	TSS upstream sequence	UTR length	-10 promoter motif	-35 promoter motif
SLIV_00025	4387	5628	Fwd	4387	GATTCGCACCGATGTGCGATCTTATGAATGTGTATTGATCCAGTTGCAGGCTGTCTCTAGAGTGACGCGCA	leaderless	TCTAGAGTG	TTGATC
SLIV_00030	5631	5903	Fwd	4945	TCTGGTTGGCCAGATCGTCGTGGACGATCTAGCGCCTCGAGTGTCAGAGGTGGACTCTAAGCTCCGTGAAG	686	TCTAAGCTC	GTCAGA
SLIV_00030	5631	5903	Fwd	4442	TCTAGAGTGACGCGCATCGTGACAGAGAAGATGCCCCACTCAGCGGCTGGCCAGATGCTGGGCTACCTCTA	1189	GCTGGGCTA	ATGCCC
SLIV_00065	13997	13578	Rev	14534	ACGAGGCCAACCGCAAGGTGGGTCGCCAGGTCGAGCGTCCGGCATCGCCTCAGGAGAAGATTTCCGCGATC	537	AGAAGATTT	GTCCGG
SLIV_00065	13997	13578	Rev	14886	ATCGTGGCCGAGTTGCGGGAAGTGGTCGAACAGCAGACACAGGGCTCGTTCACGATCGGGGACCGCGCGCT	889	GGGACCGCG	CAGACA
SLIV_00070	15010	14000	Rev	15076	TTTGGTCAGAAACTGGACATCCGTGGTCATTCGTTGTGATCAGTGGATTTACGGTCTGACTCTCGGTGATG	66	CTGACTCTC	GTGATC
SLIV_00155	29214	27673	Rev	29283	TCGTCGGCCGAGGCGCCCGCCTCGCGCCCACTGCTGGAACCAGCCGCCTGCCGACCGGCGTTGCTACTTCA	69	GCGTTGCTA	TGGAAC
SLIV_00155	29214	27673	Rev	29281	GTCGGCCGAGGCGCCCGCCTCGCGCCCACTGCTGGAACCAGCCGCCTGCCGACCGGCGTTGCTACTTCACA	67	GCGTTGCTA	TGGAAC
SLIV_00160	29540	30055	Fwd	29500	ACGGCTGAGGCGCCTACCGTCGCCCGGTTCTGGATGTACAGGTCATCGACCCTCGTGACACACTGCGCCTG	40	GACACACTG
SLIV_00175	35887	34583	Rev	35887	GTCGTGCGGCGTAGCCGGGTGATCTGCGGGAATGATGTGGGACGCGTCGGCGGTCGGCGACAATGGATCGG	leaderless	GCGACAATG	ATGATG
SLIV_00210	44501	44235	Rev	44923	TCGGCGTGGTGGTCGGAGGCGGCGGGGTCCAGGACGAGGGGTGTCGACGACTGTTCGGGCATGGAGGCTCC	422	GGCATGGAG	GTCGAC
SLIV_00245	53785	54258	Fwd	53357	GTGAGGTCGGCTGGGGGTATCGGGCCGGCGGGCCTTGACGGCTAACACCGTCAGCCGTACCGTGACGCACA	428	CGTACCGTG	TTGACG
SLIV_00280	60388	61245	Fwd	60388	TTCAGGGAGCAGTTGTCGGGGGATCGGCGATCCCTGGCTCGCTGTCCGGCGCGGGACGATAATCGGCAGCA	leaderless	ACGATAATC	CTGGCT
SLIV_00290	62811	62158	Rev	62811	GCGTTGTTCCATGCCTTTAGTGAAACACCGTTGCGTTAATAATGCAACGAGGTTGCCTTATGATGATGTGA	leaderless	CTTATGATG	TTGCGT
SLIV_00295	62870	63763	Fwd	62870	GGACCCGGTCATCACATCATCATAAGGCAACCTCGTTGCATTATTAACGCAACGGTGTTTCACTAAAGGCA	leaderless	GTTTCACTA	TTGCAT
SLIV_00310	65751	64900	Rev	65751	TGACCATGATCGACGATCAGGAGCCCGACGTCTCACCGCTTACCGTGCACGAGCTCGTTAGGCTGGCGTGG	leaderless	GTTAGGCTG	CTCACC
SLIV_00325	68321	68953	Fwd	68309	CCAGAGCCGTTCTGCCCGCCAGGTCGCCCACGTCTTCACCCATCTGAATGTTAGTTACTAACATGATGGTA	12	ACTAACATG	TTCACC
SLIV_00325	68321	68953	Fwd	68321	TGCCCGCCAGGTCGCCCACGTCTTCACCCATCTGAATGTTAGTTACTAACATGATGGTAGTGTCTAGCACA	leaderless	GGTAGTGTC	CTGAAT
SLIV_00335	70200	70973	Fwd	70153	CCTGCCCGTCGGGCGGGACCGAGTTCCAAACCTGTGGCGTGTCGAAGGGCTGGAGTGATTCCCTTGGGCCA	47	GATTCCCTT	GTGGCG
SLIV_00390	79665	79060	Rev	79717	ACTCCGTCGCGGTGAGTACGGGCCTGGATTACATGGATGGGCGTGAGAACCTGCGCCGTACGCTGGAGGAG	52	CGTACGCTG	GTGAGA
SLIV_00390	79665	79060	Rev	80082	CGTCACCGACTACGTCGACGCCTTCCTGATGGCGTCGGTCGACGCGGCCCTGGCCGCCCAGAATGGTCTTG	417	CCCAGAATG	GTCGAC
SLIV_00400	82241	81300	Rev	82357	CGCCCGAGTTGAGGACCTGCGCCCACGATCGCGAGCGTGCTCAATTTCGCCACCTCGTTACCCTTGTATCG	116	GTTACCCTT	GTGCTC
SLIV_00410	83941	83216	Rev	84012	CCGGCGCCGGTGATCAGAGCCGGCGCCCGCCCTCACCGGGTGGGCACGTCACAGAGCTATTATTCGAACCG	71	GCTATTATT
SLIV_00415	84140	85069	Fwd	84031	ACTTGGGCCGGTGTTCCACTCATCGGAACCGGCGGTGCGCGTCGTCTGCCACGGTTCGAATAATAGCTCTG	109	CGAATAATA	GTGCGC
SLIV_00450	90614	91138	Fwd	90614	CTCGCTCAGGCGGCGATGGGTGCCTGTCCCTCTTCCAAGCATGCCCGGATACCTGTGCGAGGATCGCAGCG	leaderless	GCGAGGATC
SLIV_00465	92267	92851	Fwd	91775	CGGCCTTTCATTGAGCGCGGAGGTGCGCATCTGACGCCCTGCATGTACGGGACTTCGGGAGACTGGGCGTA	492	GGGAGACTG	CTGCAT
SLIV_00465	92267	92851	Fwd	92267	CCGAGTTCGTCCGGCACATGATCCAGAAACGCCTTGCCTTCCCCGGTGCCGCCACCTGTTTACTTGGCGCA	leaderless	TGTTTACTT	TTGCCT
SLIV_00470	94318	93755	Rev	94688	CCCACTGGCCGAGCACATCCATCGACTAGGCGAGATCCGTACGGCAGCCGGTGACGGCAGACTGGGGTGGG	370	GGCAGACTG
SLIV_00485	95738	96565	Fwd	95738	CGGAACGGACGGCTAAGCCCCGGACCAGCAGTGCGAGGCTCAGCCGTCCCTCCTGTGACAGCATGGAAGAG	leaderless	GACAGCATG
SLIV_00490	97620	96730	Rev	97942	ATGGCTGACCTCGCCGCGTCGTTGGGTATGACCAAGAACGCACTGAGCCAGCTGGTCGATCGCACCGCGCG	322	GATCGCACC	AAGAAC
SLIV_00495	98144	97704	Rev	98167	ATACCAATGGCCGAGTCCAGAAGGCCGCCCAGTGCAGGCTGCCGGCCCGCGGCGAGTAGTCTGGTCGTTTG	23	AGTAGTCTG	CTGCCG
SLIV_00500	100086	99211	Rev	100111	GCGGGGTCGTCATGCAGGGGTCTCCACTCGGTGTCGTGGGGAGGGGATGGCGGGCCGCTAGGCTGCGTCGG	25	GCTAGGCTG	GTCGTG
SLIV_00510	101722	101042	Rev	101847	CTGACGGGACACCGGTTCGCGGTCATTCGCGGTGGGCTCCGGGTACCAAACGGGAAGCGATGATCCTCGGG	125	GCGATGATC
SLIV_00516	102579	103127	Fwd	102579	CAGTGGGGATAGAGCACCCGGAGCCGCCCCGACCGCCTGGCTGTCCAGCGCACTGGTCGAGGATGGAGTCA	leaderless	TCGAGGATG
SLIV_00540	107611	107228	Rev	107654	GTACCTCTGCCATGCACGGCATCCTACCGACTCTCTTTGCGTGAACCCTAGTACATGACATAGTTTTCGTG	43	GACATAGTT	ATGACA
SLIV_00540	107611	107228	Rev	107640	CACGGCATCCTACCGACTCTCTTTGCGTGAACCCTAGTACATGACATAGTTTTCGTGTAACGATGGACGGG	29	GTAACGATG	ATGACA
SLIV_00545	107712	108095	Fwd	107712	CGTCCATCGTTACACGAAAACTATGTCATGTACTAGGGTTCACGCAAAGAGAGTCGGTAGGATGCCGTGCA	leaderless	GGTAGGATG
SLIV_00590	116750	116274	Rev	116750	TGCAGATCAGCACGAGAACGCGCGTCCTTTTCGTTGACATGGAAATGAAGCTAGTTGGTAAGTTGATTACA	leaderless	GGTAAGTTG	TTGACA
SLIV_00595	116781	117845	Fwd	116781	CGAGCCAGCGAGCAGCAGTATCCGACCTCTTCGTTGACATGTAATCAACTTACCAACTAGCTTCATTTCCA	leaderless	ACTAGCTTC	TTGACA
SLIV_00635	127023	124804	Rev	127055	ATCAGGGCCTGAATTCCTCCCAGGCGGCTTCCCAGCGCTACCAGCGGCTGGTGACCCGCCTGGAGGAGATC	32	CGCCTGGAG
SLIV_00640	127423	127037	Rev	127423	TCCGCATCCGCCTCCGTGGAAGGAAACAACGGTTCGTTGTTTCCTTCCACGGAGGCGGTAGCATGCCGCCA	leaderless	GGTAGCATG	TTGTTT
SLIV_00645	128673	128122	Rev	128673	GGAGGCCGTCGAGCAGCGAGCGCCATGAAATCCGCTCGACCTGCCCCTCTCCCACAAGAGATCTTTGGGCA	leaderless	GAGATCTTT	TCGACC
SLIV_00655	130547	129543	Rev	130547	GTGCGTGGAGGCCCGGACCTGGCCGCCTCCATGGCATCAGAGTTGATGTGACAACTGGAATACTGAGGAGG	leaderless	GGAATACTG	ATGGCA
SLIV_00700	138808	138047	Rev	138808	TTCGGGAAGGGGGTATGGCGGCCTGGAAAATACGGTGCCGTCGGCTGATCCGGGGTGATAGGCAAGCGATG	leaderless	GATAGGCAA	GTGCCG
SLIV_00720	141742	142155	Fwd	141712	GGGGCGATCGGCATCTGCCGTGTGCATCTCTGGATATTCCGACGATAACGCTCGCCGCTAGCTTCACGGTG	30	GCTAGCTTC	TTCCGA
SLIV_00735	144336	143797	Rev	144336	CGGGGTTGACAACGCGTCGAAGTCGCCAGTGAGCGATGTCCGGTGTCCGCCGGGCTTGTAGCCTGCGCCCA	leaderless	TGTAGCCTG	GTGAGC
SLIV_00755	148717	148289	Rev	148717	ACGTGTGCTCGTTTGTTTTGTACAACCTAACTGTACAACTGGATGTGGGAGAACCGGCTAGGATGTCTCCA	leaderless	GCTAGGATG	TGTACA
SLIV_00780	152796	152089	Rev	152796	GCACCTGCGTCAGGACGCCCGCTGACACGGTCCCGACCACGCGGCGAACGTGTTCGTTACGATCGGGGGCA	leaderless	GTTACGATC
SLIV_00800	157137	155815	Rev	157518	ACCATCGCCGCCATCGGACGCGGCTTCAACGCCTGCGGTCTCTACCCCGACCACGTCGACCTGGGCGGACA	381	GTCGACCTG	GTCTCT
SLIV_00805	158635	157220	Rev	158745	TGTCACTGCTTCGGGGTAAGCCTCCCGGCACCTTGGTGGATGCGGCCGTTCCACCAGCTAGCTTTCTGAAG	110	GCTAGCTTT	ATGCGG
SLIV_00820	162081	161626	Rev	162081	GCTCCTTGTCTTGGCGTCGGACCTTCGTGTCAGATTCCTGACACAGGTCAAGCTATGTCAGAATGCTGACA	leaderless	GTCAGAATG
SLIV_00830	163151	162579	Rev	163151	GTATCCATGGCTCAACTATACGAACTGGACATGATTTGTATAGTGCGGTCCATGCTCGTATGCTCGCCGCA	leaderless	CGTATGCTC	TTGTAT
SLIV_00830	163151	162579	Rev	163170	CGTGGAGACGAGCGGGCGGGTATCCATGGCTCAACTATACGAACTGGACATGATTTGTATAGTGCGGTCCA	19	TGTATAGTG
SLIV_00865	171221	170388	Rev	171795	GCCCTCGGCGGCCTGTTCGGCCTGCTCGGCGGGCTGGTCGCCGAGCGCCGGGAGGAACCCCGCGACGACCT	574	AACCCCGCG	GTCGCC
SLIV_00890	187794	181072	Rev	187847	ACGCCTCTCATTCATTGCCCGGGCCCCCGGCTCTGGCGCCGAGTCCCGTCGTGTGATTACGATGTGAACTA	53	ATTACGATG	CTGGCG
SLIV_00910	193070	192120	Rev	193483	GGCCGGTGCGGACGGGGTGAAGGTCCAGCTGACCACCGGCCCCGAGACGCCGGGCATGGTGGAGATGGCCA	413	GGTGGAGAT	CTGACC
SLIV_00915	194653	193067	Rev	194746	CGTGCGCGCGGCCGTACGGGCCTGCCCGTCCGGAGCGCTCACTCTTCGGTAGCCCCCGCGGGCCGTCCCTC	93	CGCGGGCCG
SLIV_00920	194986	194765	Rev	195051	AGCCCTCCCGAAGCCGTCGTCCCCGGTCGGGGAGAGCATTGGTGCGCGGCAATGGTTGAAGATGAATGTCG	65	TTGAAGATG	TTGGTG
SLIV_00920	194986	194765	Rev	195030	CCCGGTCGGGGAGAGCATTGGTGCGCGGCAATGGTTGAAGATGAATGTCGTTTTCTATTAACGTCTGACCA	44	ATTAACGTC	TTGGTG
SLIV_00935	196624	196070	Rev	196686	CGCGGTCGGCCGCACTCCGAACAGACGCGGTGCGTTGGTCGGTTCGCGAGTCCTGGGGTGCACTGAGTCCG	62	GGTGCACTG	GTCGGT
SLIV_00960	201377	200673	Rev	201377	GTCTGTTGTTTTTACAGGCTGGTCACCGCGCCGGAGATTTGTCAAATCTCATTGGTGTTACATTGGGAATG	leaderless	GTTACATTG
SLIV_00995	206834	207043	Fwd	206834	ACTTCGCCCCCGGCGGACTGAGCCATTCACCGGATAGCCGCTGCCCTGCACACATGAGACTCTGGATCGCA	leaderless	GAGACTCTG
SLIV_01010	209280	208102	Rev	209462	TACGACAGCTACTAGGACGCCGGAGGAACCGAGGTGCCCCGGCGGGCCGGGGTCCGGTACTGTGCGGCTCA	182	GGTACTGTG	GTGCCC
SLIV_01030	214029	212272	Rev	214098	CGATCCGGCCAACCTCCGGCCATTTCCCACCTTCTGGACAACCGGGCATCCGAGCGCTCCCTCTCACAGCG	69	CTCCCTCTC	TGGACA
SLIV_01040	215735	214803	Rev	216491	AGCGGTCGATCGCCACCATCCACGCCGCGCTCGACGCCGGCGTCACCCTCATCGACACGGCCGACTCCTAC	756	GGCCGACTC	TCGACG
SLIV_01050	216901	217623	Fwd	216858	CGCGCTCTCCCCCGCTCCCGGGCCGGAAACCCGGATGCGGGGCCGGCCCGGCCACCCCTAGGCTGCGGCCA	43	CCTAGGCTG	ATGCGG
SLIV_01075	221778	222569	Fwd	221280	GGCCGGGGTTCTGGACCACCGCGGTGATCTCTCGGCCGACGAGAACCGGGTGCTGGTCCACGGTATCGCCG	498	TCCACGGTA	CCGACG
SLIV_01080	223150	222611	Rev	223215	TTTCCGCCCGTTCGGGTGCTCCCCGCCGCTTTCGCCGACGCGGCGGCGGCAGCGGGCCGATAGTGGACGAG	65	CCGATAGTG	CCGACG
SLIV_01080	223150	222611	Rev	223213	TCCGCCCGTTCGGGTGCTCCCCGCCGCTTTCGCCGACGCGGCGGCGGCAGCGGGCCGATAGTGGACGAGCT	63	CCGATAGTG	CCGACG
SLIV_01085	223731	223459	Rev	223775	GCGGCCTCCGGGCGGTCTCGCAGTGACGATCCGTAGGTGTGAATCGACAGCGAGCGGCAACTCGAAGGTTA	44	GGCAACTCG	GTGAAT
SLIV_01085	223731	223459	Rev	224464	GCCGACGCGGCAGGGCGCGGTGCTCTCGGAGGGCCTGATCGTGCGGACCGCGCTGCGGATGCTGCGCGAGC	733	CGGATGCTG	CTGATC
SLIV_01115	227974	228957	Fwd	227974	TGCGACAAGCGCAGGTTTCGCAGGCCTGCCCTGCGGGACACGCATGCCTGGGCGCGTGGATACTGGCGCGA	leaderless	TGGATACTG	GGGACA
SLIV_01120	229399	228977	Rev	229399	GTATTGCTGTAGAGTCTGGCTGTGCAGGCCAGGTGAACAGCCTTGCTGGTCAGCGGGGGTAAGATGCCCCA	leaderless	GGTAAGATG	GTGAAC
SLIV_01125	229626	230930	Fwd	229478	TTACCCCCGCTGACCAGCAAGGCTGTTCACCTGGCCTGCACAGCCAGACTCTACAGCAATACTGCACAGCA	148	GCAATACTG	CTGCAC
SLIV_01125	229626	230930	Fwd	229563	GCCTGCACAGCAAAACTGCTCAGCACAACTGAGCAGTACATCTGCTCAGCATTGCTGTAGAGTCTGGCCTG	63	TGTAGAGTC	CTGAGC
SLIV_01135	233202	232912	Rev	233202	CGGGCAGCCCCCGGCCGTCCGTGACAGGGCGGCCGAGCGGGGCCGGGCGGCGTGCACGTACGATGCCCGGA	leaderless	CGTACGATG
SLIV_01145	235834	233933	Rev	235834	CGCCGAGTGAAGCCCTTCGAGTCTTCCCGACCCGGACGGCACTGTCAGTGGGTGATGGCAGCCTGGACGCA	leaderless	GGCAGCCTG
SLIV_01155	237789	236956	Rev	237902	ACCGTCCGGTGGCGCCGAGCTGAACACCGCCCGCCCGGCCGGCGACGGCCCGTGGCGGTAACCTGCGGCGG	113	GGTAACCTG
SLIV_01165	240580	239906	Rev	240618	CGCCTCTCGGACGGCACGGTGCACGACTGGTGAGACCCGGGACACCCGTGGCGCGTGGCAGAGTGGAGATG	38	GGCAGAGTG	GGGACA
SLIV_01170	241897	240656	Rev	241964	GGTCGTGTCCTTCGCCCAGGACGGCGACGGGGAGCTCTACGTCCTCGCCATCGGGGGTACGGTTTCCCGCG	67	GGTACGGTT
SLIV_01200	247567	249141	Fwd	247109	CCCACCGGACCCGGCAGGCCGCTCTGCGGCACCCGTGGCTGGCCGACCTGCTCGGCGGCCGTCCGGCCCTG	458	GCGGCCGTC
SLIV_01225	252947	252189	Rev	252947	TGTGGGCCGGGGTCGGCATCAAGGCGTAGCCCGCTTGCCGGACCCCCGCGGTGGGGCGCAGGGTGGAGGAG	leaderless	CGCAGGGTG	TTGCCG
SLIV_01240	254939	254067	Rev	254965	GGATCCCTGATAATTTCAGAAAGACCCGTTCAGTCTGGTGTCGTCATCAAGTCGCTGTCACAATGGCGCCG	26	GTCACAATG	GTCGTC
SLIV_01245	255113	255559	Fwd	255075	GAACGGGTCTTTCTGAAATTATCAGGGATCCGGTTGCAGGCTGAACTCGTCGGCGAGCATAGTTGCGGTCG	38	AGCATAGTT	CTGAAC
SLIV_01265	260629	259649	Rev	260629	CGGCCAGCGATCACCGTCGCCCGACCTCCGCCGCCCCCGGGCCGCGCCGTGCGCCGACTACCCTGCTCCCG	leaderless	ACTACCCTG
SLIV_01275	261910	261536	Rev	261956	GGGGGCAAAGAAGAATCCGCTGCGGTCCGCCGTCGCGCATGCCCGCCGCCGCCCCGGGTAGGACGTTCCGG	46	GGTAGGACG	ATGCCC
SLIV_01285	264372	263260	Rev	264372	CAACCTGACCAGGCTCGCGGAACGCATAATCGGTTGCCGTCGACGGCGGGGGGTGGATGCAATGACCGGCA	leaderless	GATGCAATG	TTGCCG
SLIV_01290	264581	266002	Fwd	264581	CAGTGACGTCGGTGTACGACTTCGGCGAAGTCGGTTCGGCCGACAGGGGGTTGTGGCAGTATCCGCTGTCA	leaderless	GGCAGTATC	TCGGCC
SLIV_01305	268662	268075	Rev	268702	TCGGAAGATACCTGTGAGTCCCGAACGATACCGAACGGTATCGAGCGGGTCGGGCTGGTACCGTAGCAGAG	40	GGTACCGTA
SLIV_01305	268662	268075	Rev	268700	GGAAGATACCTGTGAGTCCCGAACGATACCGAACGGTATCGAGCGGGTCGGGCTGGTACCGTAGCAGAGCA	38	GGTACCGTA
SLIV_01313	270351	270419	Fwd	270351	CGGGCGCACGGGGCGGCGCGGGTGCGGAATATGGGGTGCCCGCCCGCGCCCGGGGCGTTATCTTCGAGGCA	leaderless	GTTATCTTC	GTGCCC
SLIV_01320	272715	271780	Rev	272734	AATAAGTAACGTCAGGTTGTTCAGTGCGTAACTTTTTGACCCCCTCGGGCCGTCCCATTACCCTGTGCTCA	19	ATTACCCTG	TTGACC
SLIV_01365	282569	283351	Fwd	282483	CTCCGTCGCAGGCGGTTCCGCCGAGGTCGCGGCACCGGCTCGTCGGAGTGCGGGCTGCTAGCATCCGGGCG	86	GCTAGCATC
SLIV_01375	285857	284490	Rev	285916	CCCGGCGTACCAGCACACGGTCTGACGGTGGGCCCGGGGGTCGGCGAGGCGGTGCCGTTAGCATGTTCGAG	59	GTTAGCATG	GTCGGC
SLIV_01400	290196	291413	Fwd	290159	CGGCGGGGGCCGAGGTGCCGACCGGGGGCGGGGCGGGGAAGCGGACGTTTGTGCGGGATAGGCTCTGATCC	37	GATAGGCTC
SLIV_01470	305485	306444	Fwd	305485	GTCAGTTCGGTCAGTCTCGATTGGCTCACGGTGCTACCTCTCCGAAACGGGGCCATGGCAGAGTCGGCGCA	leaderless	GGCAGAGTC
SLIV_01500	311810	312646	Fwd	311810	GAAGATTTCGTTCCATTGAACAACACCTCCGTTCCGTCAGATGGAATGCGGTTGGGTTAAGCTAAGCGACA	leaderless	GTTAAGCTA
SLIV_01510	313709	314242	Fwd	312905	GTGGTCATGGCGCTCGTCGAACGCGGCGCGCTCGGCCTCGACGACACCGTGGGCGGGTACCTTCCGGACTA	804	GGTACCTTC	TCGACG
SLIV_01535	320521	319211	Rev	320669	CAGGGGCGGTTGCGACAAGTTGCTTTCAAGTTATTGACAGACCGGTCCCCTTCCCACGAGTCTTCGAGGCG	148	ACGAGTCTT	CAGACC
SLIV_01550	323216	323833	Fwd	323216	CCTACGCACCGAGGCCCTGCTCGCCGGGACGTTAACGGACGCTGCCGTCCGCTTCGCTAAAGTGAGAGTGG	leaderless	GCTAAAGTG	TTAACG
SLIV_01555	323899	324102	Fwd	323899	GGTGAACCCGACTGGCCCAGTACGCGTCCGGTGAGCGTTTCCCCCCGGGCCTCCGTTCGTTGGGACGGACA	leaderless		GTGAGC
SLIV_01565	325250	325594	Fwd	325183	TCACCCGGCGGTAGCGGGCACGGGTAACGGGCGCTTTGACACACATCGCCATCGGGCGTTGACTGTCGGTA	67	CGTTGACTG	TTGACA
SLIV_01595	332180	330915	Rev	332180	TGTGAACACTTCATTGCGTCTTTCTGTCGGAGTGTTGACGGAATAATCGAGCCTCCCTACCTTGACCGGCA	leaderless	CCTACCTTG	TTGACG
SLIV_01615	336887	337621	Fwd	336887	GCGTGAGACCTGTCTAACAGTGTTCGACTTTTGATGGACCATCAGTCCACGGGGCCCTAGGCTCGCAGCCA	leaderless	CCTAGGCTC	TTGATG
SLIV_01630	342279	340060	Rev	342359	CCCGACGCAGTACGCCAGTCCAGACCCAGGGTCGGATCAAACGCCGGGAACCCCGGGCGAGCATGGATGTG	80	GCGAGCATG	TCAAAC
SLIV_01695	358242	355729	Rev	358268	AACGGGTCCGCGCCGCCGCGCGGCGGCCGCTCCGCTTGCGGAGCCGCCGACATGGGGTTTCGGTTGAAGCG	26	GTTTCGGTT	TTGCGG
SLIV_01715	363137	363718	Fwd	363137	GCCGTACCCCGGGCGACGCGACCCCCATGGGAGTGTACGTTCGTACGCTTTCGGGGGTAGGATCGGACGCA	leaderless	GGTAGGATC	GTGTAC
SLIV_01725	365651	364353	Rev	366311	ACGCCGAGAAGGAGAAGCAGGGCGAGGAGTACGCCGGGCTGCTCGGCTGGATGACCGAGCACCTGGGCGAG	660	GAGCACCTG
SLIV_01725	365651	364353	Rev	365767	TCCTCCGTATCTTCGTACGCATGTATGCATCGGCTCCGCAGCTGTGCCTCGCGCTCTTCGCGTGCTCGGCG	116	CTTCGCGTG
SLIV_01725	365651	364353	Rev	365817	CACGCCGTCCGCCATCCGCATGGCGAGACGGCGTGGCGTCCGGAGCCCGCTCCTCCGTATCTTCGTACGCA	166	CGTATCTTC	GTCCGG
SLIV_01740	369320	368820	Rev	369320	CGGAGGACGTGCCTGCCGCCGTTCGACGAAGTCGATTGATTTTCGATCGATTCCCATTGAAGATCGATACA	leaderless	TTGAAGATC	TTGATT
SLIV_01755	371514	372512	Fwd	371477	GGCGTGATCCTTTCGAACCGTGGCACTCACGCCGCTGCCACCCGCTCCCGGCGTGCGCGAGCCTGGTGGCG	37	GCGAGCCTG	CTGCCA
SLIV_01760	372562	373059	Fwd	372562	GCACTGCTCGCCACACGCTGAACGGGCAGCCGGTTCGGCATCACCGGGGGTCACCCGTCACAATGGTGCGA	leaderless	GTCACAATG	TCGGCA
SLIV_01765	373211	374689	Fwd	372632	ATGAGCAATTCCAAGGTTTACTTCGACATCGACATCGACGGCCAGGATGCGGGCCGCATCGTCTTCGAGCT	579	CGCATCGTC
SLIV_01765	373211	374689	Fwd	372743	GAGCTGGCCACCGGCGAGCACGGCTTCGGCTACGCCGGTTCCCCGTTCCACCGTGTGATCCCGCAGTTCAT	468	GTGATCCCG	TTCCCC
SLIV_01765	373211	374689	Fwd	372592	CGGTTCGGCATCACCGGGGGTCACCCGTCACAATGGTGCGATGAGCAATTCCAAGGTTTACTTCGACATCG	619	GGTTTACTT	GTGCGA
SLIV_01765	373211	374689	Fwd	372778	CGGTTCCCCGTTCCACCGTGTGATCCCGCAGTTCATGCTCCAGGGCGGTGACTTCACCAACGGCAACGGCA	433	ACCAACGGC	TTCCCC
SLIV_01775	375875	376822	Fwd	375790	CCGCCCGACGCCCCGCGCGTCGTAGCCCGTCGGCATTCTCTCCGGACCACCACCCGGAGCACCCGTAGCAC	85	CGGAGCACC	CGGACC
SLIV_01775	375875	376822	Fwd	375740	AGCGGACCGGCTGTGAGCGTTCCGGCCTCTAACGGCCTTCTTCGTACCGACCGCCCGACGCCCCGCGCGTC	135	CCGACGCCC	TTCTTC
SLIV_01775	375875	376822	Fwd	375621	GTCCCCGCGTGATCCCAATTGACGCGTGATCCCATTGACACGGGCGCGGAAAGATCACACAATCGGTCCCA	254	CACACAATC	TTGACA
SLIV_01775	375875	376822	Fwd	375804	GCGCGTCGTAGCCCGTCGGCATTCTCTCCGGACCACCACCCGGAGCACCCGTAGCACCCTCGTTCCCCGGT	71	CCCTCGTTC	CGGACC
SLIV_01775	375875	376822	Fwd	375794	CCGACGCCCCGCGCGTCGTAGCCCGTCGGCATTCTCTCCGGACCACCACCCGGAGCACCCGTAGCACCCTC	81
SLIV_01800	382154	383194	Fwd	382065	CTCATCGCGGACCTTTCGACGGCCGGAGCTCATGCGGTGGCTTGTTTTTACATCGATGTACATTGGCTGTA	89	TGTACATTG	GTGGCT
SLIV_01810	384890	386377	Fwd	384825	GGCCAAAAATGGTATTCCATTTACGGCAGACCTCTTGACGGTGCGGTTTGGCGAAAACTACGTTCTGTTCA	65	ACTACGTTC	TTGACG
SLIV_01900	403453	404037	Fwd	403399	CACCACCAGGTGCTTTGCCTTTTCTTTGCCCATCGGGAACCCTGTGGTTCCCGGCCGCGTTCATCGTGGTG	54	GCGTTCATC	GGGAAC
SLIV_01935	412156	411050	Rev	412331	TGGACCAGCGACTGGATCACCGAGTCCGGCCGCGGCAAGCTCGCCGAGCACGGAATCGCCCCGCCCGGCGC	175	GCCCCGCCC
SLIV_01955	414802	413810	Rev	414827	GGACTGTCAAGAGTGTGACCGGCGAGGTCCGGCTCTTGCCCGGCGCACGGAAACACGTCACACTGATACCG	25	GTCACACTG	TTGCCC
SLIV_01980	420314	419721	Rev	420322	AAGGCGGGCACCTCGTGACCCGTCCGCCGGTGGCCCGCGCCCGCCTCGCGGACAAGGAGATACTGGAGGAG	8	GAGATACTG
SLIV_01995	422257	421061	Rev	422404	GTCTCAACCGGTCTTGCCTGGGCGCTTCTTGACGTCAATTCACCTGATCATGCGGTGATACGATCACCGCG	147	GATACGATC	TTCACC
SLIV_02015	425558	426397	Fwd	425523	CGCCGCGGCCCCCGTCCAGGGAGCGGACGGCCGGGGCAGGCGCGTGGTGAGTACATCTAGTGTTCGCGGTG	35	TCTAGTGTT
SLIV_02030	427559	428050	Fwd	427559	AGGGCCGGGGTGTCCTCCAGTCGGGTGACGGCCGGGCGGGCGCGTCGCCGCGCGCGCTTACGGTTTCGCGG	leaderless	CTTACGGTT
SLIV_02075	437048	437599	Fwd	437048	CGGCCGAGGGGAGGATCGCGGGTGGATAATCCGGTCGCCCGGCCCGGCCGGTGTCCCGTACGTTCACGTGA	leaderless	CGTACGTTC	TCGCCC
SLIV_02100	442913	442485	Rev	442913	CCCGCATTCCGTTGGGCGCCCGCGAGGGGCGTTCGTGTTTGCCACCGCGGTGAGGGGCAAGGCGGTGTCCA	leaderless		TTGCCA
SLIV_02125	446555	448135	Fwd	446534	GACTGACTCTATATCGGAGTGGCGAAACATCTATTGGTGCCCATGTCGCGGCGTGCCTAGCGTGTGCCGCG	21	CCTAGCGTG	GTGCCC
SLIV_02140	451830	451069	Rev	451830	CCCCGGCCAATAGGGTGATGTTCATACCGGTCCGGTGTGTCTGCGTGACGGAGCGGTTACGGACAGCATCA	leaderless	GTTACGGAC	GTGTGT
SLIV_02145	452920	451883	Rev	452920	CAGAACTCGCCCTGATCCGCCGCGTTTTGTTCACCTGGCGCAACCAACTGTTCCGCTTTACGCTCCCTGCA	leaderless	TTTACGCTC	CTGGCG
SLIV_02155	453955	454215	Fwd	453924	GGGCCGCCCGCACGCGTGCGCGCTCCCTCCACCTCCGCTTGGGCAACCTTCCTGCGGGTACTCGCAGTTCA	31	GGTACTCGC	TTGGGC
SLIV_02160	454921	454235	Rev	454965	TCCCGCAATGCGCCCGGCGACGGACCGGCCGGCCGGCCGCCGGGACACCGGCCCCGAGTACGATCGTCCGG	44	AGTACGATC	GGGACA
SLIV_02165	455097	455447	Fwd	455059	TGTCCCGGCGGCCGGCCGGCCGGTCCGTCGCCGGGCGCATTGCGGGACCGGCTCCGGGCACCTTCACTGAA	38	GGCACCTTC	TTGCGG
SLIV_02175	457212	456766	Rev	457212	TGACGCACCGCACAGGCTCAGTACCCCGGGTAAAGGCGAACCTAGCATGCGCATTTGATAGCGTCCTGGTG	leaderless	GATAGCGTC
SLIV_02180	457362	457799	Fwd	457252	GCGCCAGGTCGGTGAACTTCGTCAACCGCACACCAGGACGCTATCAAATGCGCATGCTAGGTTCGCCTTTA	110	GCTAGGTTC	AGGACG
SLIV_02295	482741	482556	Rev	482774	CTCCTCCACTGTACGGAGCGCGCGGTGCCCTCCGCCGTGTCACGCGGCCCGTCGGGGGCATACGCGAGACA	33	GGCATACGC	GTCACG
SLIV_02300	482897	484069	Fwd	482641	GCGCGGCGCCCAGCCGCTGCCGACACCGGCGACGTGCAGGGCCAGCAGGGCGAGACCGATGAGCATGACGT	256	CCGATGAGC
SLIV_02310	484840	485718	Fwd	484840	GCAGCGCCCGCGCAGCCCCTGTGACCCCCGCCTCTATCAGCACTTTTTAGGTTAGGCTAACCTTCACTGCG	leaderless	GCTAACCTT
SLIV_02315	485715	486698	Fwd	485245	CGTCGAGTTCGGCCGCTACCCGTACCGGGGCCGCTGGGGACGGCCCGATCCGGACGGCCCCGCCGCCGTCG	470	GCCCCGCCG	GGGACG
SLIV_02320	486706	488790	Fwd	485943	GCCGGCCACCAAGGTCGTCGCCACCGAGTGGAACGTCGTCGAGAGCCTCGTCTCGCTCGGGGTGGACCCGG	763	CTCGGGGTG	GTCGAG
SLIV_02320	486706	488790	Fwd	486408	CTCCAACCAGGTCTCGATCCGCCCCTACACCGCGACCTCGCTCATCGGTGAGGTCAACGAGGCCGTCGGTC	298	ACGAGGCCG	GCGACC
SLIV_02325	489012	490349	Fwd	488775	CCCCGGCCCAGCTCGGCGCCGGGCTCATGACAGCGGTGATCGGGACGCCGTACTTCCTGTACCTGCTGGTA	237	CTGTACCTG	GTGATC
SLIV_02385	500965	500522	Rev	501251	CGCCGCCGCGCTGCGAGCCGTCGGCGGACTCCTGCCGGGGACGAGGGCACCGGTCGCGGCGGCGGACGGCG	286	GCGGCGGCG	GGGACG
SLIV_02385	500965	500522	Rev	501023	GGCCCGCGGGCGTGGCCGGTCCTCGCTCCGGGCGGCACGGCGGCCCGGCTTGCGGTGGGACAATCTGCCCA	58	GGGACAATC	GGCACG
SLIV_02395	503396	503202	Rev	503428	GCCGAAGTGGCCGTCACCCGAATGGACCCCGAACGCTACTGGTCGCGGCCGAACCGGTGTCTCCTGGAGTG	32	TGTCTCCTG
SLIV_02395	503396	503202	Rev	503426	CGAAGTGGCCGTCACCCGAATGGACCCCGAACGCTACTGGTCGCGGCCGAACCGGTGTCTCCTGGAGTGTG	30	TGTCTCCTG
SLIV_02460	515468	516688	Fwd	515274	TCCGTCCGGGCCGCGGGCGGGGGCCCGCACCGGCGACGACTCGCCGGTCCCTTCTGCCACGATGGTCGGCG	194	GCCACGATG	ACGACT
SLIV_02475	519668	518901	Rev	519668	GGCGGCGCGGGGACGCGGGGAGGACGAAAACGGCGTGCCCCGGGCCTGAGCGTGTGTTTGGCTCGGCGGCA	leaderless	GTTTGGCTC	GTGCCC
SLIV_02495	521758	522798	Fwd	521625	GTCGCCCTGCACCCGGCCGGCCGCCTCGGGCGCTCCGAGGAGGTCGCGGAGCTGATCGCCTTCCTGCTGTC	133	GCCTTCCTG	GTCGCG
SLIV_02505	524630	525250	Fwd	524630	TCCGGCGTCGGCGGCGGGGCCGCGCCGGGGCCTGTCGGGCGGAGCGGGCGAGCGGGCATAAGCTCGGTGAA	leaderless	CATAAGCTC	TCGGGC
SLIV_02530	529666	530307	Fwd	529113	GCCTCCTTCGAGGAGTCCCGCGCCCGTCTCGGTCTGGAGTACGTCGACCTGTACCTGATCCACTGGCCGCT	553	GATCCACTG
SLIV_02535	532712	530340	Rev	533045	GCCCTGACCACCGGCTGCACCGCGGAGGCCTGTCACTTCCGCGACCTCGCCGCCGAGTTCGCCGCGGTCGG	333	AGTTCGCCG	TTCCGC
SLIV_02545	533618	533238	Rev	533639	CCGGAACCCACAACCGCCGGGCGGGAACCGCCCACCCCCCGGTTCTTACCGTCGAGTAATATCGCGCGGCA	21	AGTAATATC
SLIV_02560	537231	536536	Rev	537385	GAGTTCCCCGACGGGCGGGAGAAACCGGAATGCGAACCTTTAAGTCAGTCGCTTGAAGTATCCTACGGGTG	154	AGTATCCTA	GCGAAC
SLIV_02580	540999	541934	Fwd	540999	CGGGGGCGGACAGTGGGCCGGTCGGGCGAAGCGGTCGGCCCGGGCGCCCCCGGAGCACTATCGTGTGCGCA	leaderless	ACTATCGTG	TCGGCC
SLIV_02585	542478	541954	Rev	542501	GGACGAAGCCCCTGGCCACGGCGCATTCCGCTCATTTGACAGTGCGCTGAGCGTACGGATAGGAAGCAGCG	23	GATAGGAAG	TTGACA
SLIV_02605	546970	544823	Rev	547190	ATCACGGCCGTAGGGGGCAACGACCACGCGCTCCGTCCCGACCAGGACCTGCGCACCTGTCTGCAGCACCT	220	TGTCTGCAG	CCGACC
SLIV_02610	547482	546967	Rev	547578	ATTCCCGCCCGGATTCCGGCCCCGAACTGCTCGTGTTGCACGAATGGACTACCGCTCCCACTCTGGAGTGA	96	CCCACTCTG	TTGCAC
SLIV_02655	559081	559515	Fwd	558545	CGGCAAGAGCGTGGCCCCGGCCGCCCTGGAGCAGCGGCTGCGGATGCACCCGCTGGTCCACCAGGCGGTGC	536	TCCACCAGG	CTGCGG
SLIV_02655	559081	559515	Fwd	558916	TCGACGCCATGTACGAGGCGCGGTCCCACCGCCGGCCGACGACAGCGCCGCCCCAGGAGCCGGCCGGCTGG	165	AGGAGCCGG	CCGACG
SLIV_02655	559081	559515	Fwd	559020	GGCGCCCGGCCCGTCCCCGGCCCGGCGCACCGGCGCGACTAGGTTCGGCCCGCACGGGAACTTACAGACGA	61	GGGAACTTA	GCGACT
SLIV_02660	559786	563781	Fwd	559655	TACGGGGGTAGGCGTTCGGCCGGGTGACACATCGCTTTGTCCGCGCCGGGGACCTGGGTTAGCCTCTGGCG	131	GTTAGCCTC	GTCCGC
SLIV_02665	563778	566252	Fwd	562548	CGAACGCGGTGAAGTTCACCGAGCGGGGCGGCGTGGAGCTGGCCGTCGAACCGGCACCCGACGACGAGGTG	1230	CCGACGACG	CTGGCC
SLIV_02675	566923	567822	Fwd	566845	CCGCGTCCTGCCCCGCACCGGTCGTGCGGAAGCGGGTGACGCGCCAGGTCGGCGGGTGGTTAGAGTTGTCG	78	GTTAGAGTT	GTGACG
SLIV_02685	568250	568690	Fwd	568060	GTGGTCATCGACGTCTCCGGCGTGGAGATCGTCGACTCCTTCCTCGGCCGGATCCTGGCCGAGATCGCCGG	190	GCCGAGATC	TTCCTC
SLIV_02685	568250	568690	Fwd	568220	CGGGCGTGCACACCGCGCTCAGTACCGAGGTGGCCATGGAGCTCCTCCGGCAGCAGGCCCCGTCGTCCCGC	30	GGCCCCGTC	GTGGCC
SLIV_02700	571702	573078	Fwd	571566	CCGGGGAAAAGTTCCGAGCGGTTCGCTCCTGCCCGGTGCGCCGCGGGCCCGGGCGGGGCATGGTGGTGATC	136	GGCATGGTG	GTGCGC
SLIV_02705	573213	575459	Fwd	573132	ACCGGGCGAAGCCGTGACCCGGGCCCGCCCCCACCTCCCGTGACGGACCGGGGCATGACATGCTGAGAAGT	81	GACATGCTG	GTGACG
SLIV_02740	579087	580565	Fwd	579072	TGGACGAGGTGCTGACTCCGGGCCGGAACGCGGACCGGCGGTCCCCGGCGGATTGACGGGGCGCCGGGCGG	15	GGGGCGCCG	CGGACC
SLIV_02765	584510	584761	Fwd	584463	GCGACGGACACGGCAACTCACGAGCAGCACGCCGGTTTCGCCCCGCGGTCGACAGGTCACCCGCAACGGAG	47	GTCACCCGC	TTCGCC
SLIV_02790	588419	589165	Fwd	587745	AACAGATTTTCGAATGAGGAGTACGCTGGCCCCATGACCACGCACCACCTCCAGGGCTCACTCTTCGACCA	674	CTCACTCTT	ATGACC
SLIV_02790	588419	589165	Fwd	588386	GTTCCGCCCGCACGGCGTGCGCTGAGGGCCGGGCGACCGCCCGTGCCCGGTTTCTGGTTGGCTGTCCCGCG	33	GGTTGGCTG	GCGACC
SLIV_02800	591296	590424	Rev	591423	TCGAGCGGCCGGGTTCACGGCACGGCGTCCCCGTCACCGCACCGGCCTGCGGCCATCGTATGTTCGATCGC	127	CGTATGTTC	GTCACC
SLIV_02805	591506	593182	Fwd	591446	GAGCGGACGGACGCCGGCGGCCGTCCCCGCCGCCCGCGCGAGGACCCGCGATCGAACATACGATGGCCGCA	60	CATACGATG	AGGACC
SLIV_02810	593194	594672	Fwd	593051	CGCCGGGCCCGATCTGACCCCCGACGGGCGGCCGCCGGCCGGCTGGGAGCTGGACCGGCCGCCGTACCACC	143	GCCGCCGTA
SLIV_02810	593194	594672	Fwd	593058	CCCGATCTGACCCCCGACGGGCGGCCGCCGGCCGGCTGGGAGCTGGACCGGCCGCCGTACCACCTGGAGAC	136	CGTACCACC
SLIV_02815	594669	595022	Fwd	594536	ACCAAGCCGGTGGGCGAGGGCACCGGGCTCGGGCTGGACATCTCCTGGCGGATCGTGGTCGACAAGCACCA	133	GGTCGACAA	TGGACA
SLIV_02825	598147	599451	Fwd	598101	CCCGGAGCCGACGTCGTCGCACTGAGTCGGGCAAGGGGAACCCCGGCCGCCCGGCGGACGTTGACCCGGCA	46	CGGACGTTG	GGGAAC
SLIV_02855	605037	604534	Rev	605152	CGAGTGTCACGGTGAGCCGAGTGTCGGACATCCTTAGCCTTCCTTGCCGCGCCTGGGTCGTTCCCGGCCCG	115	GGGTCGTTC
SLIV_02865	606556	605573	Rev	606556	CGGCGACGGACGGGCCCGCTCCGGGCGTCCCGACGCGGTGCCCGCGCACCGCGGATGACAGACTGACGCCA	leaderless	GACAGACTG
SLIV_02880	609473	608676	Rev	609655	GGCTCGAGGAGATGTTCCGCGACCCCGACCCCGCCAGGGTGGCGCGGGCCAACAAGGCCATGATGTCGATG	182	GCCATGATG	GTGGCG
SLIV_02885	610089	609607	Rev	610117	TTCTCTGCCCGCGGCAGATTCGCCACCGGCAGAGCGATGAGTTCCGCGGTCCGCGCCGGTCGACAGTGGTG	28	GGTCGACAG	TTCCGC
SLIV_02910	613638	613183	Rev	613679	CCACTGTGACGATGCCCGCACTGCGAAGAGACGTGGACTGCGACGCGCGACTCGGGGTACGAGGACAGGTG	41	GGTACGAGG
SLIV_02935	617006	617389	Fwd	616940	CGCCTCCGCGCCGCCTGCCATGACCCCGGGGGTAATCGACGGTGGCGGCGGGCGCGGGCAGGGTGGTCGTA	66	GGCAGGGTG	TCGACG
SLIV_02940	618463	617471	Rev	618512	GCCTAACCGCGCAATCCCATCGGATTCTTCTGTTGGACCACTGCACGCAGGTCACGCGAGAGTGGAGGACG	49	GCGAGAGTG	TGGACC
SLIV_02950	619517	620032	Fwd	619517	ATGGGGTTGCTGGAGACGGGAAGCGCGTGAACGGGGGGCGCGGGCGGGCGGACTGCGCGATGGTGGACGCA	leaderless	GCGATGGTG
SLIV_02970	622583	623089	Fwd	622583	TCCTTCTGGTGCGGAGGTCCGACGGAAAATCCGGGGACCGGACGGCCTCGCACTGCTACCGTCGGGCCGCG	leaderless	GCTACCGTC
SLIV_02990	625912	626355	Fwd	625850	CCGGTGCGGCGTCTGGAGATCCCTGCCCTCACCACTACACATAAGGGAGAAATAAGAGCAGAATGCACTTA	62	AGCAGAATG
SLIV_02995	626492	626761	Fwd	626358	CCCTGGCCCTGCTCCTGGGCATGGTCTGCGCCGGTACGGCGGCGCGGAGCGCCCCACGCAGGCCCTAGACG	134	CGCAGGCCC	GTCTGC
SLIV_02995	626492	626761	Fwd	626464	CGCGGGCCGGCCCGTCGCCCGTGCCGCCACCGACGGACTGCACCCGCCCGCAGCGGGCAGACGCATCCCTG	28	GGCAGACGC	CTGCAC
SLIV_02995	626492	626761	Fwd	626246	TACGGCCTCAGCTGGGCCATGTGCGCGATCGGAGTCTGGATGATCATTTCGCCCTGGATCGTGGGCTCGAG	246	TGGATCGTG	GTCTGG
SLIV_03010	629121	628408	Rev	629164	AACCGCCCACTCGATGGGGTGAAAGACCGATAAGCCATAACTCGGATGGTGCGCCCGCGTTTTAGACGGTG	43	CGCGTTTTA	CATAAC
SLIV_03030	633632	634948	Fwd	633573	CGGAAGCACCACCGTATCGTGTGTCGCCGAATCCCTTACGAGGCATGGCGGGCTGTGCAACAGTCGTAACG	59	GCAACAGTC
SLIV_03030	633632	634948	Fwd	633619	GGCGGGCTGTGCAACAGTCGTAACGGCCCTTCCGCCGGCCCCGGTTCCACCTCGGTCGTACCGTCAGCACA	13	CGTACCGTC
SLIV_03035	636476	634968	Rev	636479	AACGGTGGCGAATAGTCGCCCGGCAACCCGCACGGGGCTACTGTCAACTCAGCCGAGAACCTGGGGGCTTG	leaderless	GAGAACCTG
SLIV_03040	636773	637915	Fwd	636602	CGACTATTCGCCACCGTTCGCCAGGGTGCGCCAGATGGTGTGCCACGGGCGGCCGGGTGTCAGGTAGGAAT	171	GGTGTCAGG	GTCAGG
SLIV_03040	636773	637915	Fwd	636603	GACTATTCGCCACCGTTCGCCAGGGTGCGCCAGATGGTGTGCCACGGGCGGCCGGGTGTCAGGTAGGAATG	170	TGTCAGGTA	GTCAGG
SLIV_03040	636773	637915	Fwd	636608	TTCGCCACCGTTCGCCAGGGTGCGCCAGATGGTGTGCCACGGGCGGCCGGGTGTCAGGTAGGAATGCGCCA	165	GGTAGGAAT	GTCAGG
SLIV_03040	636773	637915	Fwd	636627	GTGCGCCAGATGGTGTGCCACGGGCGGCCGGGTGTCAGGTAGGAATGCGCCACCCCGACCCGGTCGCCGCG	146	GACCCGGTC	GTCAGG
SLIV_03040	636773	637915	Fwd	636641	GTGCCACGGGCGGCCGGGTGTCAGGTAGGAATGCGCCACCCCGACCCGGTCGCCGCGGGGGTACTCCCCAG	132	GGGGTACTC	GTCAGG
SLIV_03045	638208	640145	Fwd	638121	CCGTCGCCACGAAACTCGCCGAACCCCTTGCTGACGTGGGAAATCACCGCCATGACGGCATGATTGACGGA	87	GGCATGATT	CTGACG
SLIV_03050	640664	640167	Rev	640664	CGGACCGGGTAGCCCGGCCGGGCCGCTGCCCGCACGCCGTTCCCGGCCCCCGGCCACGTACCATGGCGGCA	leaderless	CGTACCATG
SLIV_03065	642591	642349	Rev	642618	CTCGCATCCCCTCGCAAGGCACTTCCCACGTGGCCTGTCGGCGGCCGAACCCGGTCGCTAGGCTGGCCGCG	27	GCTAGGCTG	GTCGGC
SLIV_03095	651211	648974	Rev	651257	TGGCACGGCTCGGCCCGGGCGTGCGCCCGGCGCCATACAAAATCGGACGACAAGCGGCCATACTGGACCGG	46	GCCATACTG	GCGCCA
SLIV_03130	659823	657019	Rev	659831	TCCCCTCCTCCAACCGGGAGCGCCCGTACGGGTGTTGTCCCGGACCGAGGTACCACCGAGGTGTTGAGGAG	8	GAGGTGTTG
SLIV_03145	662808	662119	Rev	662808	TTTTGGACCGCTGTGTAACAGCCGTCACCCGCCCGTGGTCCGCCGCCCGCGCACACGCATACTGAGGTCCA	leaderless	CGCATACTG	GTGGTC
SLIV_03155	664034	665611	Fwd	663079	ACTCGGTCCCGCCTGCTGTGGCCGGGGCTCGCGGCCGGGGCCGTCCTGGTGCTCGCCGGCGGGCTGGCCCT	955	GGCGGGCTG
SLIV_03155	664034	665611	Fwd	663424	GCCCGGGTCGGCGGGAGCGGGCGCACGCTCACCTACGTGGTGCAGGTCGAGGACGGCATCGGCATCTCGGC	610	GGCATCGGC
SLIV_03160	666640	665615	Rev	666786	CCAGCCCCAGACGCAGCGGTTCGGGGTGGACGCCCTGGTCGGCCAGGCCGCCTACGTCGTCTCCGACGTGA	146	CGTCGTCTC	GTCGGC
SLIV_03165	667074	666643	Rev	667095	GCCCCCCGGTGCCCTGACGCCGGCCGGTGACGAACGGGTCCGCTTTTCCGGAAAGCCGGTAAAATAATTCC	21	GGTAAAATA	GTCCGC
SLIV_03180	669968	668847	Rev	670042	GCTCATCCTAGACCGCTTGGAACGTCGTTCCAGCTTGACAAGGTCTGGAACGACGTTCCACCCTGGCCGTG	74	TCCACCCTG	TTGACA
SLIV_03190	671152	672321	Fwd	670949	ACGCATCCCATGGCCGCCCAAGTTGCATGGGTCACTGCGCAAATGCCCCTTTCGCCGCCATGCTCGAAGTG	203	GCCATGCTC	CTGCGC
SLIV_03215	678434	677328	Rev	678643	CGCGCGACGGAAGCCGCGGAGTCCGGGTGCGGTTCCTGCCCGCAGGAGGTGACGAGGTACGCTGCGAAGCG	209	GGTACGCTG	CTGCCC
SLIV_03265	690118	689024	Rev	690118	TCCGGCAGGCCCGAGAGCGGGACGTCCGAGTAGCTGCCGGCCCGCACCCGGGCCCGGCACAATCACCCGTA	leaderless	GGCACAATC	CTGCCG
SLIV_03275	691793	691443	Rev	691865	AACGAACTATGCCTGATTGTGCTGCACTTCGCCCATGGACCTCTGATGCGGGAGTTCGGGAGCATCAGGTG	72	GGGAGCATC	TGGACC
SLIV_03285	693385	692879	Rev	693385	CCCACGTACGATCACTTCGGCAGCCAAAATTTTGCACAGTCTAAATGAAGGATCCGGGTAGAAAAGACCCA	leaderless	GGTAGAAAA	TTGCAC
SLIV_03325	701961	701305	Rev	702026	ATGACTGCGGAATGACTGCCGACCCGCTCAATGGCCCCGACCGCCTCCGACGGCGGCGTAGGTTCGGTCCA	65	CGTAGGTTC
SLIV_03330	702280	703026	Fwd	702226	GAAACAGATCCCCCGCTACGCCGCCTGTCACAGGTGGCGCTCCCGCCCGGTCTTTGGTTACGTGAAGACCG	54	GGTTACGTG	GTGGCG
SLIV_03335	704117	703230	Rev	704265	GACATTCTTCTCGCCGTGAACCCGAAGGGTGCGGCTCAGACAGTGTGAAGAAATCCAGTATGGTGTGGTGG	148	AGTATGGTG	CAGACA
SLIV_03415	727869	725143	Rev	727991	GTCATTCGACTGTTGACTGAGCCGGACCCGTCTCAACGGAAGAGGTCAGGGGCAGGTAAAATCCGGAACCG	122	GGTAAAATC	CTCAAC
SLIV_03420	728411	728175	Rev	728472	TGGCTGGTAACCCGTGCAACGCAAGAGATGAGCTTGCCGGCCTGTTGATCAATGTGACACGGTGTCACATG	61	GACACGGTG
SLIV_03430	731566	729206	Rev	732241	GAGCCGAGCCTGCGTGCGCTGCGCGTGGTCTCCGATCCCATGTTCACCGGTGACTGGGCCGAGATGGCAGT	675	GCCGAGATG
SLIV_03435	732788	732114	Rev	732812	GATGACTCCTGTTACGCGGTTGTCAAGAGTCTGCAACCCACAGACACACGATCATCGATAAGATGCGAAGA	24	GATAAGATG	TGCAAC
SLIV_03480	743504	741567	Rev	743504	GTGACGGAACACCCTGACTTGCCGGAGCCGGGTGTGCCGGGCCGGCTCGAACCTGCCGGACAATAGCCGCA	leaderless	CGGACAATA	GTGCCG
SLIV_03485	746513	743571	Rev	746513	CTGGTCGACCGGTAGGTGTGACATCCGCTCCAAAGTCAACAATCTTCGAAGAAGCGGTAAGATTTAGGCCA	leaderless	GGTAAGATT	TCAACA
SLIV_03515	753177	751759	Rev	753218	TTCGCGCAAAGCGGAGCATATGTGTCACATCGGTCGGGCGAAGACGGTCTTTAGGGACGAGAGTTCGCCCA	41	ACGAGAGTT
SLIV_03540	757929	757162	Rev	757958	CCTTCGTGCGCAATCACCGCCGTCGCCGCCCCATTTGACGACCTCGTCGGCGCTGCCCATAGTGTTCTATG	29	CCCATAGTG	TTGACG
SLIV_03545	758508	758158	Rev	758508	GCGTGGAGGAGGGAGCGACGGTGCGGACACCCATGTTCGACAGGCGCCGAACGTTCGGTAGCATGGCCGTA	leaderless	GGTAGCATG	TCGACA
SLIV_03560	762893	760080	Rev	762955	ATCTCTCATGTGGAGTGTGTCACAAGGTATGGACACAAGGTGTGCTCTGTGCTCCGGGTATGGTGAAAGGG	62	GGTATGGTG	GTGCTC
SLIV_03565	763495	763094	Rev	763495	TACGATAAGCCTGGTCACTAGGAAAAACAGAGCGACCTTCGGCAGAGTAGCACCCGGTTACCCTGAGGGCA	leaderless	GTTACCCTG
SLIV_03580	766604	765171	Rev	766604	GTTCTGTGACCCGGATCATGGGCACGGGAGGGCATGGATGTCCCGCGCCGCGCGGTGTTCGCTGGGCGACA	leaderless	TGTTCGCTG	ATGTCC
SLIV_03585	766936	766742	Rev	766936	GCACGAGAAATGGCTGATCGGCGTGCCGTTCCGAACCACCGCTTCCCGCGTGGTCCGGTTGTACTACGTGG	leaderless
SLIV_03590	767268	770021	Fwd	767268	CCGCCGCCGACGACGGCCGCGGCAGCGGCCCCTGCCCCGGACGCACGCCGTGTTGTTATGCTCGCCGCGTG	leaderless	GTTATGCTC	CTGCCC
SLIV_03625	777434	776646	Rev	777525	ACCGTGTGAAGAATGGCGCACCACGGCCCGCATACGGTGTGGTCACCGGGTGCGGGCGATAGCATCGAACG	91	GATAGCATC	GTCACC
SLIV_03625	777434	776646	Rev	777523	CGTGTGAAGAATGGCGCACCACGGCCCGCATACGGTGTGGTCACCGGGTGCGGGCGATAGCATCGAACGAG	89	GATAGCATC	GTCACC
SLIV_03715	797250	798146	Fwd	797226	TGTGGGATCCATGCGCGGGCGTGCGCCCCTCCGCCGACGCGCCCCTCCACGCCCGCTTGTAGCATGGGGTG	24	TGTAGCATG	CCGACG
SLIV_03730	799357	801087	Fwd	799322	TGACCGGGGACCCCGGCACGGTGTGACACGCACGCGCCGCCGATGTCACAAACCGCCGCCCGACGTGGTCC	35	CGCCCGACG
SLIV_03735	801242	801988	Fwd	801101	GACGAGATCGCGTCCCTCATGTCGGACGTGTCCACCGACGGAAAGCTCGTCGAGTGACAGGCTTCCGATCA	141	GACAGGCTT	CCGACG
SLIV_03755	805313	804435	Rev	805385	GCCGGGAGGTTTCCGCGCGGGCCCGGGGACATGGATGCGGCCGTTGCGGTGCCCCGGGTAACGTGGCGATG	72	GGTAACGTG	ATGCGG
SLIV_03755	805313	804435	Rev	805545	GTCAGGTGGGGCCCGCCGAATCCTTCCCGGAAGCGGGTGTGCGAGTGGCCGTCACGGGTAGGAGGGTGGCA	232	GGTAGGAGG	GTGCGA
SLIV_03765	806237	806791	Fwd	806165	CGCGCCTCCGGTCCGCCGCGCTCGCCGCCCGACGTGGGCCGTTTCCCGGCAGTACGGGTATCCTGCCCCCG	72	GGTATCCTG
SLIV_03785	810382	810909	Fwd	810324	GCCGGCGACTCGGTGCCCACTGTGCGCTCACCCGTTGCGCTTTCCACGTGTCAGTGGCAACAATTGTCAGG	58	GCAACAATT	TTGCGC
SLIV_03790	811201	811791	Fwd	811201	ATAACAGTGTGCGTGCGAGTGTCTCACCGGCTGGACGAGAAGGCACTTCCGGCGCTTCATACTGGTAGTCG	leaderless	TTCATACTG
SLIV_03840	825533	825880	Fwd	825304	GTACAGCTCGCTGATGTGGGGTTCCTACGTGCGCGCGGACAAGCCGCTTCCGCAGACTTATGATCATCCCG	229	CTTATGATC	CGGACA
SLIV_03845	826313	826053	Rev	826387	ATGGAAACCATACGTAACGTGAATGACGGTGGGGGTGGGCAGGGCCGCCCAGTAAGACGCATGCTCGGACG	74	CGCATGCTC
SLIV_03845	826313	826053	Rev	826385	GGAAACCATACGTAACGTGAATGACGGTGGGGGTGGGCAGGGCCGCCCAGTAAGACGCATGCTCGGACGGG	72	CGCATGCTC
SLIV_03860	829003	829797	Fwd	827701	CTGATCGGTGTCGCCGCCACCGAAGGGAACGAACTCGTCGCGCTGCGCAACGGCGACGAGATCTTCCCCGC	1302	GAGATCTTC	GTCGCG
SLIV_03875	835000	833549	Rev	835279	GGGTGCGGGCCCTGCTGCGCCGGCGCACGCCGGCCGACGAGGAGTCGCACATCCTGTCGTTCGCCGACGTC	279	CGTTCGCCG	CCGACG
SLIV_03890	836613	837599	Fwd	836405	TCGGTACTCCCTGGCCTCTACAGTCGCCGTCTCGCGTGACCTTCGCGGTCGCAAGGTCGATACTGCCCCTG	208	TCGATACTG	GTGACC
SLIV_03890	836613	837599	Fwd	836598	TCACGAACCATCCACTCCTACTCTGACCAGCGAAGACACAGCTCAGAAGCCCAACTGCTAATCTGCCTAGG	15	GCTAATCTG	AAGACA
SLIV_03925	844344	842329	Rev	844661	GTGCTACTCCTCCGACCGGCACGCGGGCGACGTGACCCGGGAGTACGACGAGGTGCGTCCGACCGTGTGGC	317	CGTCCGACC
SLIV_03930	844826	844455	Rev	844873	GACGTACCGGTTCACCCGGGGCTGACCCGGCCCCTTCGCGCCGGGCCGCCGGTGGTGCTTTTCTGGTGGTA	47	GCTTTTCTG	TTCGCG
SLIV_03940	846180	849083	Fwd	846073	CGGCGCTTCGTGCGGCGGTCCCCGGCGCTTCGTGCGGCGGTCCCCGGCCTGCGGGGAGATGCTGGGAGGGG	107	GAGATGCTG
SLIV_03955	850569	851351	Fwd	850478	GCACGGCGGTCCGGCGCGGCTGGTGGTCCCGCACCTGTACTTCTGGAAGAGCGTGAAGTGGATCGCGGGGC	91	AAGTGGATC
SLIV_03960	851503	852087	Fwd	851401	CGGATCGAACGCTTCGGCTGATCCCGCCCGGTTCGTGAGCGAGGCCCGCTGGAGTGGGTACCAGTCCAGTG	102	GGTACCAGT	GTGAGC
SLIV_03965	852205	853173	Fwd	852163	CCCCGCCCGCGCGGTACCGGAGGGCGGCCGGACCTGGCGTTTCCGCGAGCCGCTCACGTACCGTGTGATCA	42	CGTACCGTG
SLIV_03985	855467	855886	Fwd	855433	CAGGACGGCGTACTTGAGAGACATGTCGACACGCTAGCAAGCGTGGGCCAGGCCGACTACTCTACTCCACA	34	ACTACTCTA
SLIV_03995	856992	858128	Fwd	856753	GTGACGACCCCCGAGGCCCCCCGTCACCTTCAGCACGTGCCGGGGCTGGGCACCGTGGTACAGTGCTTTCA	239	GGTACAGTG	GTGCCG
SLIV_04005	860384	859461	Rev	860550	GGGAGAGTTCGGAAAAGTCGCTTCCCCTTTCGCGATCCTTCTCCTGTGCGGGCGTGGGCAGGCTCTCGACG	166	GGCAGGCTC	TTCTCC
SLIV_04005	860384	859461	Rev	860384	CCCCGGTGCGGGGGTCCACCCACCGCGGGCCTCCCGCCGCCCGGACCGGCCCGGAGGGAGAATGGCGATCA	leaderless	GGGAGAATG
SLIV_04040	864293	864700	Fwd	864293	ACCCCGGTTGTCCGGCAACCGGGCCATTTGCACATTCAACCAATATCGGTTCCGGTGCTACCGTTCAGTCA	leaderless	GCTACCGTT	TTCAAC
SLIV_04045	865144	864734	Rev	865199	AGTACGGGATCGTGCGCGTGGCTCGAACAGGGTTGCGCCGTGGGTGACCGGGTACGCGAGGCTGGACCGCG	55	GCGAGGCTG	TTGCGC
SLIV_04050	865356	866801	Fwd	865331	TCCCGTACTCATCTGATCAGCAAGGGGCCCACTTGATCGATCAGTAACGCGGTGGGGTTAGCATATGAGCG	25	GTTAGCATA	TTGATC
SLIV_04065	874821	873376	Rev	874821	GCCGACCGGGTGACGTGGCGACGCCGGAAGAGGCTTTGCATGGTCATGCGTAATGATGCATACTCTTCCTA	leaderless	TGCATACTC	TTGCAT
SLIV_04075	877654	876386	Rev	877690	GTCCGGACACGCTGCCCCGGCCGGACAGATCACGCGTTGCCGGGCCCGCCGGGGCGGGAAGGCTCGGGGGA	36	GGAAGGCTC	TTGCCG
SLIV_04080	877806	879452	Fwd	877794	ACGCGTGATCTGTCCGGCCGGGGCAGCGTGTCCGGACGATGTGTCAGGCGTTCGGCGTAACGTGAGTACCG	12	CGTAACGTG	CGGACG
SLIV_04090	882537	880144	Rev	882675	CGTGGAACGGCTTCCTGTTCCCGCTGGTCCTGACCCAGTCCGACTCCACCAAGGTGGTCACCCTGGGTCTG	138	GTCACCCTG	GTCCGA
SLIV_04135	891416	890484	Rev	891917	GCGAAGCAGAAGATCGAGAAGAAGATCGCCTCCGCCGAGCGGATCGAGGCCGGACTCGAGGAGGAACAGAC	501	TCGAGGAGG
SLIV_04150	894745	897795	Fwd	894650	CCCTCCCGCACACCGGAAAGTTGAAGCGCGACCTCTTTACGACCCCGCCGCGTACGGGTACCTTCCGGCTG	95	GGTACCTTC
SLIV_04155	899468	897951	Rev	899901	GATGGCGTGATCGGCCCGCTTTCCCCGGCTTTCCCTCCCACTGTCAGTGTCAGTCCGTACACTCGGCAGCG	433	CGTACACTC
SLIV_04175	906822	907835	Fwd	906822	CAACGACTGTTGTCGGACAGGCCACTGACTGGCGCAAGTCTCTTGCGAGACTTGCGCTAGTCTTGCGTTTG	leaderless	GCTAGTCTT	TTGCGA
SLIV_04180	907987	909402	Fwd	907770	CATCGAAGCCATGGGACGCGCCGCCGTCGACCTCCTCTGCGCACAAATCCAGGGCACCGAAGTCCCCCACA	217	ACCGAAGTC	CTGCGC
SLIV_04200	913185	914966	Fwd	913160	CCCCCTGCCGGCTCGACGCCGAAGGGGGTCCGCCGTCGCCGGTCGTCCCGCGGCAGGGCAGAATCAGGACA	25	GGCAGAATC	GTCGCC
SLIV_04205	916897	915017	Rev	916897	CGGACCGTGCCGCCCTGACGGAGCGTGCCGCCTTGACCTCAAGGTTGGTCGAGGTTCTACGGTCATCGGCA	leaderless	TCTACGGTC	TTGACC
SLIV_04215	919271	918021	Rev	919722	GAGGGGCTGCGGCGCCTGCGCGAACAGGGCCGCCGTATCCTCCCCGCCCTGCTGGAGGAGGAGGTCACCGC	451	AGGAGGAGG
SLIV_04225	922107	920668	Rev	922269	CATGGCGTGACAAACAGCCCTCCCCGGGGGCGGTGGTGCGGTGGTCGAGCGGTCGGCGCACACTATAGAGG	162	CGCACACTA	GTGCGG
SLIV_04225	922107	920668	Rev	922149	CCACCAGGGCTAACTGACTGACCGTCAGTCACTCTTGACGCGGTGTGTCCGTGCGGGCAGGCTGGCGCGCA	42	GGCAGGCTG	TTGACG
SLIV_04230	922380	923390	Fwd	922285	GGTGGCAACGGTTTTGCGCCGCTGTGGCAAAAGCGAACAGAGGCGGAACCTCCGCCTCTATAGTGTGCGCC	95	TCTATAGTG	GCGAAC
SLIV_04240	925091	926170	Fwd	924715	GCTGCGGGCCGGCGACCGGTTCACGCCGGGGCCCTGGAACCTGGGCCGGTGGAGCAGGCCGGTCGGGTGGG	376	AGGCCGGTC	TGGAAC
SLIV_04245	926273	928492	Fwd	926240	AGCGCGGCGTGGCCGGAATCTGGGTGCGACCCCTGTCGAGCCGGGGACGGTCACGAGATATCTTGATGTCG	33	GATATCTTG
SLIV_04250	928592	929389	Fwd	928233	CTCGACCGCGCCACGGCGACGTTCCTCAACGAGGACAAGTCCCCGACCCGCCGCGTCGGCGGCATCGACAA	359	GGCGGCATC	GTCCCC
SLIV_04250	928592	929389	Fwd	927937	GCGGCGAGAACACCATCTCGGTCACCGGCAACGTGCTGCGCGACTACCTGACCGACCTGTTCCCGATCCTG	655	CCTGTTCCC	CTGCGC
SLIV_04250	928592	929389	Fwd	928184	GTACGCCGAGGCCACGGGCAACGGCAAGGCCAAGGTCCTCGCCGACACCCTCGACCGCGCCACGGCGACGT	408	CGCGCCACG	GTCCTC
SLIV_04275	933473	936700	Fwd	933473	GTCCCGGGGTGGCCGATTGATACAGACTCGAACCTGTGTGGCGTGGTTCCGGAGCACTACCATCCGTGGGG	leaderless	ACTACCATC	CTGTGT
SLIV_04295	941067	942044	Fwd	941067	GGTGCGGATGGGATGATCACATCGCGAGACGCCTTTGCGTCACGCCGCCCACCAGGCGTTACCTCGCACGG	leaderless	CGTTACCTC	TTGCGT
SLIV_04300	942287	942640	Fwd	942287	GGCCGGCCGGGCCGGATACCCCACACCCTGTCTCCCCCGGCGCCCCGCGCGGCCCGGCTACCGTCGCGCCA	leaderless	GCTACCGTC
SLIV_04320	945777	946940	Fwd	945745	GCGCGCCTGACGGGTTTTTGATGGCCCGCTGCTGGTTGTTCGACGCGTTTGTCAGGACAAGAATGGCAGCA	32	ACAAGAATG	TTCGAC
SLIV_04350	952565	951543	Rev	952657	GACCTGCGAGTGAAATGATGTCTTGACAAAGTATTGACAGTGGGCGTCCCAAGGACTTGTATCCGGTCCCA	92	TGTATCCGG
SLIV_04390	959129	959668	Fwd	959129	ACGCGAACAGCACTTTACCCCACGGACCGGGCCACGCCTAAGCGGGCACGGGAGAGGGACAATCGGTCGTA	leaderless	GGGACAATC
SLIV_04395	959712	960485	Fwd	959712	GCGCGGGCGCCCCGGCTCCGGGGCTGAACCCGGCCGGGGCGCGGTCGGTGGCGTACGGCAGACTCGTGGCG	leaderless	GGCAGACTC
SLIV_04395	959712	960485	Fwd	959396	GGCGCAGCGGCTGCTGGACGACGGGAAGCCGTTCCACGCGCACGAGGTCTTCGAGGACGCCTGGAAGGCGG	316	GGACGCCTG
SLIV_04420	966432	967241	Fwd	966401	CACTACCCTTAATTAGCACTGCTAGTTTTGGACTATAGACCGCCGGACGGCGTCCTGGGAAGATCCTCCGG	31	GGGAAGATC	TAGACC
SLIV_04445	970009	971409	Fwd	969977	CCTTCACCGCGTCGTGCGCACATCCGGCGAAACCCGGACAGGGTGATCACCGGACGGCACAATGGTGTGCG	32	GGCACAATG	CGGACA
SLIV_04495	981450	980146	Rev	981559	CGGCTGGGGCTGCCCGCCGGGGGCTGAAAACCCCTCGGGCGTTGTCAGTGCCCCGTGGCATGATCCGAAGA	109	GGCATGATC	TTGTCA
SLIV_04495	981450	980146	Rev	981557	GCTGGGGCTGCCCGCCGGGGGCTGAAAACCCCTCGGGCGTTGTCAGTGCCCCGTGGCATGATCCGAAGACG	107	GGCATGATC	TTGTCA
SLIV_04515	984062	983160	Rev	985024	TCGCCGCCGCCCACGAGGCGCTGGACCGCTGGGGCTACGGCATGGCGTCCGTGCGCTTCATCTGCGGCACC	962	CTTCATCTG	ACGGCA
SLIV_04515	984062	983160	Rev	984362	TCCCTCAAGGTGCTCGACCTGCTGGAGTCGGCCGACGACCTGCGCGTCCGGCTCGCCGAGAACACCGCGCT	300	GAGAACACC	ACGACC
SLIV_04520	985287	984094	Rev	985440	CGTCAAGGGCATCTACGGCCGCGAGATGTTCGAGACCTGGTACGCCATGTCCGTGCTGCTCGAAGGCGGCC	153	TGCTCGAAG	GAGACC
SLIV_04520	985287	984094	Rev	986007	CGGCAAGTGCCGCAACTGCCTGGCCGGCCGGCGCCACCTGTGCCGCGCCACCGTCGGCCTCGGCGTCGGCC	720	GCCTCGGCG	GTGCCG
SLIV_04525	986355	985327	Rev	986434	GGAAAGCTGCGGCCGGGCTTAAGAAAGGCTCGATGGACCGGGGACGGTGCCGTACGGCAGATTGCTGTGCG	79	GGCAGATTG	TGGACC
SLIV_04530	987132	986557	Rev	987361	GGTGCCCTCGGGGCGGTGATCATCGCGGACACCCGCCGTCTGGAGGAGTCCTTCGCCGCCGTCGACTTCTT	229	GCCGCCGTC
SLIV_04535	987758	987129	Rev	987946	TCGCGCTCGACCTGATGTCCCAGGTCATGGCCACCGGGGCGACCCCCCTCGGCTACCTCGGACCCGAGCAC	188	CCTCGGACC
SLIV_04545	988547	988113	Rev	988807	CCGTGCCCAGGAGCACATCGTGCCCCAGTTGCGCGGTGGCCCCGCGCCCCGCCAGGACCCCGAGCCGTACA	260	GACCCCGAG	GTGGCC
SLIV_04550	990589	988682	Rev	990609	ACCGCACATGAGGGGCAGCCGACTACTGTCAGTGTCCGTCGGGCGACGTAGGGCCGACGGACCAGTACACG	20	CGGACCAGT	GTCGGG
SLIV_04550	990589	988682	Rev	990606	GCACATGAGGGGCAGCCGACTACTGTCAGTGTCCGTCGGGCGACGTAGGGCCGACGGACCAGTACACGGAC	17	GGACCAGTA	GTCGGG
SLIV_04600	1003646	1004317	Fwd	1003566	CAACGCCCTGAACCACAGGACTTCGCCCGGTACTTGACGGCCGGAGGGGGCGGAGTCGCACACTTGCCCCG	80	CGCACACTT	TTGACG
SLIV_04615	1006057	1007220	Fwd	1006019	GCGGCGGACCTGCGGGCCAGGTGCCGGGAAGGCCGGGGCGGCCCGGGAGAGGTGTGGTTGACTGAACCGCA	38	GGTTGACTG
SLIV_04635	1011938	1010745	Rev	1011990	TGCGCCGACGCCCTGCCCGGTCGCTGCGGACCGGGGGAACACGGATGTCACATCCGTCGTTCGAGGTGGCG	52	CGTTCGAGG	GGGAAC
SLIV_04640	1012090	1012710	Fwd	1012090	TGTTCCCCCGGTCCGCAGCGACCGGGCAGGGCGTCGGCGCACGTCGTGGCGCCTGTATAGGGTGACGTGCG	leaderless	TATAGGGTG	TCGGCG
SLIV_04645	1013631	1012813	Rev	1013633	GCCTTTCTCACCGCCCGTCAATCCCTTCCTACGGTCGCGTAGGTCACATTCCAAGGTGAATCATGGGCCGA	leaderless	TGAATCATG	TCGCGT
SLIV_04645	1013631	1012813	Rev	1013631	CTTTCTCACCGCCCGTCAATCCCTTCCTACGGTCGCGTAGGTCACATTCCAAGGTGAATCATGGGCCGATG	leaderless	TGAATCATG
SLIV_04645	1013631	1012813	Rev	1014530	AAGGCCGCCGCCAAGAAGAACACCGACTCGCGCACCTACACCGTGAAGAGCGGCGACTACCTCTCGAAGAT	899	ACTACCTCT
SLIV_04650	1014780	1013842	Rev	1014984	TCAATCGGAACACCTGCCGGGGGAACCCTTCGCTTGTCCCTGTGCGTCTTGGTCCCTTACGTTCACCACCG	204	CTTACGTTC	GTCCCT
SLIV_04655	1015367	1016164	Fwd	1015319	AGGCTCTAATCGGCCCGGAATATCCCTCGGGGCTCCATTTCGCGCCCGGGTGATGCCGTATCGTCGGGTGG	48	CGTATCGTC	TTCGCG
SLIV_04665	1016916	1016302	Rev	1017872	ATCCTGTACTGCCCGCACGCCTTCCACGGACTGACGGCCGGCTCCCTCTCCGTCAACGGAGAGGACGGCTT	956	GAGAGGACG	CTGACG
SLIV_04665	1016916	1016302	Rev	1016916	CACCCTCCGGGCCTTTTGCCTCTGAGGCAAGGAATTTGCCTGGCGGGCAAGATTCGGGCTGAATGGAGGCA	leaderless	GGCTGAATG	TTGCCT
SLIV_04675	1020345	1018375	Rev	1020499	GGCGGACCTCGGCGTCGCCTCCGGCAACGGCAAGGGGCAGATCTTCGTCA	154	GGGCAGATC	GTCGCC
SLIV_04680	1021525	1020371	Rev	1022422	CGCCGACGGGACAAGTTCCCGCTCATCGTGGAGCTGGAACCGCTCTTCGCCTGCAACCTGGCGTGCGAGGG	897	CCTGGCGTG	TGGAAC
SLIV_04695	1025242	1023200	Rev	1025346	CCGGGTGCGGGACCGGTTCACGGCCCTCGCGGACTTCGTCGTCGTACGAAAGAGATGATCATTATCGGTCG	104	ATCATTATC	GTCGTC
SLIV_04695	1025242	1023200	Rev	1025333	CGGTTCACGGCCCTCGCGGACTTCGTCGTCGTACGAAAGAGATGATCATTATCGGTCGAATAGCCCTCGCG	91	CGAATAGCC	GTCGTC
SLIV_04705	1027928	1026492	Rev	1027988	CCCGGGACCCGTACAAAACCGGCGGCGGGCAGTGGCGGGCAACCCTGCGGTGGCGGTCGGCGTCCCTGACT	60	GTCGGCGTC
SLIV_04705	1027928	1026492	Rev	1028060	CTCGACGCCCGGCACGTCACCCGGCGGACCGTCAGGAGGCGCGCCTGATGGACACACCGGGCACACTCGAC	132	GGCACACTC	CTGATG
SLIV_04705	1027928	1026492	Rev	1028033	ACCGTCAGGAGGCGCGCCTGATGGACACACCGGGCACACTCGACACCCGGGACCCGTACAAAACCGGCGGC	105	TACAAAACC	CTGATG
SLIV_04705	1027928	1026492	Rev	1028025	GAGGCGCGCCTGATGGACACACCGGGCACACTCGACACCCGGGACCCGTACAAAACCGGCGGCGGGCAGTG	97	CGGCGGCGG	CTGATG
SLIV_04720	1029941	1029030	Rev	1030098	GCACGCCCGTGAGTTGTACAACGTAAGCTGTACCGGTCCCGAAACGCGGCACATGGGGCGATAATGCCCGA	157	GCGATAATG
SLIV_04720	1029941	1029030	Rev	1030139	AGTCAATCGGTGTGTTGTTGTGATGCGCTGTGCACCCCGACGCACGCCCGTGAGTTGTACAACGTAAGCTG	198	TGTACAACG	CCGACG
SLIV_04720	1029941	1029030	Rev	1030030	CGACACCCTGGAGCGGGCCTGCCGCGCGGGTGGCGGGGCGGCGTGTCCGAAATAGTGTGTATTGGGTCGGC	89	TGTGTATTG	GTGGCG
SLIV_04725	1031089	1030301	Rev	1031902	AAGCCCGTGTCGCCCGACGAGGGCCTCACACCGGCCCGGCTCGCCGCCAAGTACGGGCTGTCCGTGAGCGG	813	CTGTCCGTG
SLIV_04730	1032011	1031082	Rev	1032248	CCCGCCGCAACCTCCCCGCGCTGCTGGTCCCGGTCTACCTCGGCGTCTGGATGGCCCTCACGCTGCTGCGC	237	CTCACGCTG
SLIV_04730	1032011	1031082	Rev	1032096	ATGCGGTGGCGTACGGTGTGGCGCCTGACCCGGCTGGGCCGGCCCCCGGTGATCTGACAAGCTCGTACCCG	85	GACAAGCTC
SLIV_04730	1032011	1031082	Rev	1032142	CGGCTTCCGCGAGGGCTGGGCCACCCCGTGCGGCCCCCGTCGGCCCATGCGGTGGCGTACGGTGTGGCGCC	131	CGTACGGTG	GTCGGC
SLIV_04740	1033674	1032991	Rev	1033891	CGAGGAGTCCGCCAACATGGCCCGGGTCCTGCGGCGGCACGGGCTGCCGGTGCTGCCCGAGGAGATCGGGT	217	CCGAGGAGA
SLIV_04745	1034809	1033748	Rev	1035141	CGGCGACACCGTGCACCCGGTCTCCGTCGAGAAGACCCTGCTCGCCGCCCGCGGCGACGGCAAGAAGATCA	332	GGCAAGAAG	CTGCTC
SLIV_04750	1035549	1034797	Rev	1035800	GAAGGCGGACGTGAACGGGGCCCTTCCGGCGGCTTTCGGGCTGGTGGCCGCGGTCGCCTACCATCACTACG	251	CCTACCATC
SLIV_04765	1039056	1039649	Fwd	1039031	CGGGCAGGCGGGACATGCGGGTGTGCCGGGAAGTGCCGAGAGTGCCGGATTCGTACGGCACACTTGGGGCG	25	GGCACACTT
SLIV_04770	1040204	1039716	Rev	1040204	ACCGCTCGATACATGCTGACTTGTGTTCAGTCCATGGGGGCGGCACGGCGCGTTACCAACACTCAGGGGTG	leaderless	CCAACACTC	ATGGGG
SLIV_04775	1040364	1041119	Fwd	1040364	AGACGCGACCGTTCCTGTCGCGCCCGCCCGGCCGCTCGATGCGGAGAGACCGGTGGATAGCATCCGGTCCA	leaderless	GATAGCATC	TCGATG
SLIV_04800	1044108	1046450	Fwd	1044078	GTCGGTCGCGCGACCGGCCCGGACGGCGCCCTGATCCCCGATTGTCGGTGTCACCTGCCACAATTGCCGCG	30	GCCACAATT	CTGATC
SLIV_04805	1048241	1046598	Rev	1048244	CGGACGCCGGGAAGCGTGCTGGTGACGGCGGTGACCCGGGGCGTGCCGGGCCGCGGCTAACATCTACGGTC	leaderless	GCTAACATC	GTGACC
SLIV_04815	1049359	1050321	Fwd	1049359	CCATGCGGTGAGTATTCCCTCGGCCGGGCCTCTTGGAGCACGCCGTCGGGCGTTCGGTTAACGTCCTGGTG	leaderless	GTTAACGTC	TTGGAG
SLIV_04820	1052090	1050354	Rev	1052143	GACGTACCACGTGACCGCGGGTGAACCGGACACCCGCTGCTGAGGAGGTGACTTCCGCGTCTTACGTGGTA	53	CGTCTTACG	CTGCTG
SLIV_04820	1052090	1050354	Rev	1052113	CACCCGCTGCTGAGGAGGTGACTTCCGCGTCTTACGTGGTAAGGGCGTAGCGGTGGAGTATTTTCGGCCTG	23	AGTATTTTC	CTGCTG
SLIV_04830	1053904	1055400	Fwd	1053862	GGATGGCGATCGTGTGACAGGAGTGGCCGTGGACATGACGGTGCGCCCAGGGGCTGAATAGGCTCCGAACG	42	AATAGGCTC	ATGACG
SLIV_04830	1053904	1055400	Fwd	1053883	AGTGGCCGTGGACATGACGGTGCGCCCAGGGGCTGAATAGGCTCCGAACGGATTCCGAACGGATCTCGTGC	21	GAACGGATC	ATGACG
SLIV_04835	1055897	1055412	Rev	1056202	AAGGCCTTCGAGATCGTGCTGAACGTCGCCTCGCTGGGCATCATCAGCACGTGGGTGATCATCATGATCTG	305	ATCATCATG
SLIV_04860	1063052	1061856	Rev	1063086	ACCATAATTGGCTAAGCGCTTGCTCGCCCGGGTCTTGTGCCCAGTGGAACACGTTCTTAGCATCACTGGTG	34	CTTAGCATC	GTGCCC
SLIV_04870	1064662	1064516	Rev	1064662	TCGAACACCCAGCGGGATCTGAGTATCCGTACGGATGTGCCATCCCCGCGGTCCCGGCAGGGTGGACGGCA	leaderless	GGCAGGGTG	ATGTGC
SLIV_04880	1065714	1065013	Rev	1065717	GGGGCGGTGTAGGACAGCTCCAGTACGAACATGATCGCGAGCCTACTCGGGCTCCCGTAGGCTTGCGGCCA	leaderless	CGTAGGCTT	ATGATC
SLIV_04885	1065756	1066052	Fwd	1065756	GCGGGGATCTGCACGCTCACGGTCGTCATGGTGGCCGCAAGCCTACGGGAGCCCGAGTAGGCTCGCGATCA	leaderless	AGTAGGCTC
SLIV_04890	1066391	1066062	Rev	1067185	ATCGAGGCCTTCGACGCCCGCCGGGCCGTGGTCCTGGCCATCGGCGAGGGCGAGGCGTCCCGGATCTACCG	794	TCCCGGATC	CTGGCC
SLIV_04900	1067837	1068253	Fwd	1067745	CGGGAGGAGAGGCGTGTCACTCCTGGGAGCTCCCGGGCATGAACGCGGTGACAGAGGTCACTCGCTCGTCG	92	GTCACTCGC	ATGAAC
SLIV_04900	1067837	1068253	Fwd	1067783	ATGAACGCGGTGACAGAGGTCACTCGCTCGTCGTGTGCACGGATGGGCTGATTCCGACGTCTCTTCCAGTG	54	CGTCTCTTC	ATGAAC
SLIV_04905	1069217	1068309	Rev	1069277	ACCTCCGTGCCGTCGGGCCAGGCGAAGGACAGGGACGTACAGGTGAGAGAAGTGGGGGAAGTAGACATACG	60	GGGAAGTAG
SLIV_04920	1073300	1074076	Fwd	1073226	GCATCTCAGGAGGGCTACGAGGCGCTGACGGGGGTTCCGCAGGCGCGGGCCGCCGCTGCATGATGGCGCGA	74	TGCATGATG	TTCCGC
SLIV_04925	1074285	1075259	Fwd	1074206	GTACCGCCGGACGGTGGCTGATCAGCGACCTTTACAGTGCGTTTAACCTACGGTCTCGTAACCTACGGTTT	79	CGTAACCTA
SLIV_04940	1076289	1077080	Fwd	1076255	TCCGCCGCGCACGGCGGCGCACGGCGGCGCGCGGAAGCGGTGACCGGGGGTCGGTGGAAGACTCGTCAGTG	34	GGAAGACTC	GTGACC
SLIV_04945	1078247	1077186	Rev	1078269	GCGCACAAGAACGTTTTCGGTCCCCGGAGCGCCCCCTCCCGCGCCGCGGCCTGCCGCTATCCTGAGCCGCA	22	GCTATCCTG
SLIV_05030	1098845	1097703	Rev	1098875	CCGTCACGGCAACTGGTCGGCGGAGCGCCCACCACTTGCGCGATCGGAGGGCTAGGCTCAGGCTCTGTACG	30	CTCAGGCTC	TTGCGC
SLIV_05080	1117916	1117038	Rev	1117997	CCAATGTGGCGCGAAAGGCACCGCGCGATCGGCCCCCGTGGCTGTCGGTGGGTGCCCCTAGTCTTTGGCCA	81	CCTAGTCTT	GTGGCT
SLIV_05105	1125713	1122999	Rev	1125740	CGTTCCGCACCTCGGAGTGGTGACAGCCGCAACTGTCCGAGGCGGTACGCCGCGTGACAGCGTCGTCTCCG	27	GACAGCGTC	CTGTCC
SLIV_05110	1125939	1127018	Fwd	1125674	GAGGCGGCGGCGTACCGGGAACGCGCGGCCCCGGTACGGTCGGCGGTGCGGTGCGGGGCATCGTAGAAGTA	265	GGCATCGTA	GTCGGC
SLIV_05135	1129469	1130125	Fwd	1129407	GACGGCTGAAATAGGCCACAGTTGTGGCGATGCCTGGATGTGAGTTCGAGCGGCAGGCTACTCTCCGGGAA	62	GCTACTCTC
SLIV_05140	1130221	1130457	Fwd	1130163	CTCCTGGAAAGCGTCAAGCGGCCCGAGTCGTGAGGCCGGGATTGTCAGTGGTGGACGGCAAGCTGGGAGGG	58	GGCAAGCTG	GTGAGG
SLIV_05145	1131156	1130476	Rev	1131977	GTGGGGGATGACGACGAGGGCCGGGGCTCCGGGGAAGCTGTGGGCCATCAGCGATCTGCACGTCGGATACG	821	TGCACGTCG
SLIV_05150	1132040	1131153	Rev	1132195	TTTGGAGGGACACCGAGCCGCTCTGCGCGAAAGGAGAGTCGTGGCGGGGTGTTGGGGCGATCATAGGGGTA	155	GCGATCATA	GTCGTG
SLIV_05155	1132323	1133483	Fwd	1132213	CACGGCCGGGCCGGGGCATCCGTGTGACGCTCGTTGCGCTGGGGGCCGCGCGTACCCCTATGATCGCCCCA	110	CCTATGATC	TTGCGC
SLIV_05185	1140215	1141615	Fwd	1140129	CCCCGGCCCCGCAAGGACTTTCTCGGCTTCACCTCTTGACGGCGGCGGCGTCCCGGAGCACATTGGCCGCA	86	AGCACATTG	TTGACG
SLIV_05195	1142752	1144854	Fwd	1142717	TCCCAGTTTCACCACAGGCTGACACACCACGACCTTCACTCTCAAAAGTCAGACTTTTAAGTTTGAACGCG	35	TTTAAGTTT	TTCACT
SLIV_05210	1147835	1148770	Fwd	1147434	GGTGCCCTTCTACCTGCGCACCGGCAAGCGCCTGGGCCGCCGGGTCACCGAGATCGCGGTCGTCTTCCAGC	401	GGTCGTCTT
SLIV_05210	1147835	1148770	Fwd	1146829	CTCAAGAAGCACGGGCTGACCGACGCGCCCGCGGGCTCCTGGCGCCGTGCGGTGATCGAGAAGCCGTTCGG	1006	GAGAAGCCG	CTGGCG
SLIV_05215	1148763	1150415	Fwd	1148661	CGGCCGGAGGGCCCGCTCGCCACGATGACCCTGCCGGGTCAGCCCTCGCGCTCCGTCGCCCTGAAGGTGCG	102	GTCGCCCTG	GTCAGC
SLIV_05220	1150417	1151298	Fwd	1150192	GAGGAACTGGTCCCGCACAAGACCTTCCGCGGCAACCACCCCACCACGACCGTCCTGGCCGCCGAACTGAC	225	TGGCCGCCG	GGCAAC
SLIV_05255	1159505	1158279	Rev	1159645	CGTGGGGGCACTGAACTACCGCAACCTCGACAACGAACCCGACTTCGCCGGCGTCAACACCTCCACGGAGT	140	AACACCTCC	ACGAAC
SLIV_05260	1159900	1159502	Rev	1159966	GGACCCCCGCAGCGGCGCCTGACCTTGCGGGAAGACGTACGGATCACTGAACAGGGGAAGGCATCCAGCCG	66	GGAAGGCAT	AAGACG
SLIV_05280	1165049	1163244	Rev	1165142	CCAGGACGCCGCCATGGCCGCCGAGGCACGCATCCTCGGCAGTGACGCCGTCGTGCCGCTCGTGCACCAGC	93	CCGCTCGTG	GTGACG
SLIV_05285	1166558	1165053	Rev	1166634	TCGAGGTGCCCGTGGCGGGATGGCGCGGGGCCAGGTAGGCGTGAAAATCGTTTCCATGTAGGCTCCCCGTG	76	TGTAGGCTC	GTGAAA
SLIV_05290	1167221	1166667	Rev	1167221	TGCGGGGCATGAGGAGGGCGACCAGGCAGGGCGTGAACAGCGCGCTTCCCTTGCTGCATATGATGTGCAAG	leaderless	CATATGATG	GTGAAC
SLIV_05305	1168519	1168647	Fwd	1168354	GTTCGGGTCGCACGGCCATGGCCTCCTCTCCTTCCACGGCCGCACAACCAGGTGTGCAGTAGAGTGACTTG	165	AGTAGAGTG
SLIV_05305	1168519	1168647	Fwd	1168356	TCGGGTCGCACGGCCATGGCCTCCTCTCCTTCCACGGCCGCACAACCAGGTGTGCAGTAGAGTGACTTGTG	163	AGTAGAGTG
SLIV_05310	1170823	1168703	Rev	1170903	TCAGCTGGCGGGAGGATTGACTCGGGAACCCGCTTCGGTCTGACCGTTTCAGCCCGCTAAGATCCCCGATA	80	GCTAAGATC	GTCTGA
SLIV_05310	1170823	1168703	Rev	1171599	GGTGCGGCCCGGTGAGATGGGTACCGTGGCAGACATCAAAGAGGCTGCGGCGAGGAGGAACATCCCTTGCC	776	AGGAACATC	CAGACA
SLIV_05315	1172817	1170931	Rev	1172918	GTGGGAGCAGGTGCCGGTCCGGTTGCAGGTCGCCTGCGTGATGGCTGGGGCGGCGGGTAATCTCGGACTCA	101	GGTAATCTC	CTGCGT
SLIV_05325	1175005	1174574	Rev	1175005	AGTCTCGAAGCAAGTGACTCCAACATACATACACTTCGAGTCTCGAAGTAAATAGGCGTACGATGGGCCCA	leaderless	CGTACGATG	TCGAGT
SLIV_05350	1179747	1178518	Rev	1180369	GAGGGCGAGCCCCCCACGTGGGCGATGGTCCTCGACCGTGAGCTGACCGCCGACGAGACGCGGAAACTGAC	622	GAGACGCGG	GTGAGC
SLIV_05355	1180841	1179732	Rev	1181034	CCGCCGACTGAGGCTCCCTCCGCCGACATCACCATTGCCATCGTCGTGTTGGGCGGGTAGTGGTGTGAGGA	193	GGTAGTGGT	TTGCCA
SLIV_05355	1180841	1179732	Rev	1180954	CGTGGCGCCGGGGCCCCGACTGTGACCGGCGGGTCACCAGGGGTGACGCCGGTACGGCAGACTGCTGTACG	113	GGCAGACTG	GTCACC
SLIV_05365	1181625	1182554	Fwd	1181570	ACCCGGAGCTCACCACCTGTGGCAGAAGTGCGGTCTTGGATCGCCCAGCCTAGTTTCCTATCGTTCTGTTG	55	CCTATCGTT	TTGGAT
SLIV_05395	1188605	1189456	Fwd	1188561	GCGGGGGGCGCGTGGGGGGTTCCGGGACGATCGGGGCCCACCGACGCCCGCTCTCGTGCCAAGATGATGTT	44	GCCAAGATG	CCGACG
SLIV_05395	1188605	1189456	Fwd	1188564	GGGGGCGCGTGGGGGGTTCCGGGACGATCGGGGCCCACCGACGCCCGCTCTCGTGCCAAGATGATGTTCCG	41	GCCAAGATG	CCGACG
SLIV_05425	1196079	1196732	Fwd	1196004	GCGGCGGGGCGGAGGATGAGGCCGTGCGCACGGCGCGTGCAGCGGCAGGTGCGTGGACTAGGCTGAGCCGG	75	ACTAGGCTG	GTGCAG
SLIV_05455	1205793	1209311	Fwd	1205200	TGTTCGTCGAGCACTTCAACAAGTACGACGTGCAGTGGAACGGCGAGCGCGGCCGCACCGTCTTCTTCCAG	593	CGCACCGTC
SLIV_05455	1205793	1209311	Fwd	1205738	CGCGGAATACCCGAATTCTGACCGGTTTCTGCATTGGACGGGTCATCAATCCCCCGCTTCTATAGAGCACT	55	GCTTCTATA	GTCATC
SLIV_05455	1205793	1209311	Fwd	1205740	CGGAATACCCGAATTCTGACCGGTTTCTGCATTGGACGGGTCATCAATCCCCCGCTTCTATAGAGCACTTG	53	TCTATAGAG	GTCATC
SLIV_05460	1209308	1209697	Fwd	1208799	CGACGGCGCCGAGAGCTGCCTGACGCCGTTCGGCGACCCGATCGAGCACCGCAACAACACCAATCCCTGGG	509	AACACCAAT	GCGACC
SLIV_05460	1209308	1209697	Fwd	1209308	AGGTCGTCGGCGACGAGGGGCCGCTGTCGCCGAAGACCCAGGTGATCGAGTTCGACGTTACGCTGGGTCCG	leaderless	GTTACGCTG
SLIV_05520	1225903	1227282	Fwd	1225018	GTCGGACCTGGACGAGGACGACCTGCTGACCTGGTTCGGTGAGGACCCGCACACCGAGTGCATCGCGATGC	885	GAGTGCATC	TTCGGT
SLIV_05615	1251360	1250020	Rev	1251361	TGATCGGCTTCTGTAGTTGTCCGCTCAACAGTCTTCTCAAGCGCTTTCCGGATGCCTACGGTTGGGGACCC	leaderless	CCTACGGTT	TTCTCA
SLIV_05640	1257322	1258170	Fwd	1257194	GACGACGACGGTGTGCGCGTACTGCGGCGTGGGCTGCAACCTCACGCTCCATGTGCAGGACAATGAGATCG	128	AGGACAATG	TGCAAC
SLIV_05645	1258365	1260311	Fwd	1258116	CGCTGGCCGTGGACCTGGCCGCCGAGACCGGACTGACCCTGGTGGGCTTCCTGCGCGGCAGCTCCATGAAC	249	GGCAGCTCC	CTGACC
SLIV_05650	1261375	1260338	Rev	1261434	CGGTGATCGTGATGACAGTCAGAGCGGTATGCCGGATTCCCGATCGCCGAATCGGGGAGCACGATGGAGCG	59	AGCACGATG	TTCCCG
SLIV_05670	1265230	1267056	Fwd	1264324	GCCCGCGTTCTCGGGCGTGATGCTGGGCGGGCTGGCCTTCAACGCGGCGGCGTTCGGTGTGATGGCGTACA	906	GGTGTGATG	TTCAAC
SLIV_05685	1269761	1268817	Rev	1269784	GGCCTCCTCTTTTTTGCGGGAGCGGCAACACCGGTTGCACCGGGCCGGTGCGTCGTCGCACGCTGGCGGCA	23	CGCACGCTG	TTGCAC
SLIV_05720	1281900	1281154	Rev	1281900	ACCGAGAAGGACGTCGAGCTCGCCCGCAGGGTGGAGGACCTGGCCGCCGGCCACGGGGCACACTGACGGTG	leaderless	GGCACACTG
SLIV_05725	1282210	1281905	Rev	1282238	TGCGGTCATACCCGGAACGGTAGTCGACGCCGGGGCGCGCCGGAGCGGCCGCGCTGTGGCAGGCTGAGGCG	28	GGCAGGCTG
SLIV_05725	1282210	1281905	Rev	1282236	CGGTCATACCCGGAACGGTAGTCGACGCCGGGGCGCGCCGGAGCGGCCGCGCTGTGGCAGGCTGAGGCGAA	26	GGCAGGCTG
SLIV_05735	1283525	1283100	Rev	1283605	TCATTCTCGGGCCGGACGCATGACCCGGCGGGTAATCGACCGTCCCCGTGCGCCGCGGGATCGTGGAGCCA	80	GGGATCGTG	TCGACC
SLIV_05740	1283754	1284617	Fwd	1283520	CGAGGGCCAGGAAGCGGCGGAGCATCAGCCGCGGTTCGGCCGTACGGGCGAGTGCGGCAAGCTGGTGCGTG	234	GGCAAGCTG
SLIV_05740	1283754	1284617	Fwd	1283725	ATGCGTCCGGCCCGAGAATGATCCACGAACACCCCTGTGAGACTGACAGAGGAACATGACAGACTGCGACG	29	GACAGACTG	GAGACT
SLIV_05740	1283754	1284617	Fwd	1283741	AATGATCCACGAACACCCCTGTGAGACTGACAGAGGAACATGACAGACTGCGACGAGACTTGGGCGCGTTG	13	GACTTGGGC	GAGACT
SLIV_05780	1295555	1294494	Rev	1295594	GGCGCGCGGAGACGTCCAACGCCCCGTAATTCGGCTGCGCGGCACCCCGGCGGGCACGCACACTGGGCCGG	39	CGCACACTG	CTGCGC
SLIV_05790	1299286	1297142	Rev	1299352	CCGGGTACGACGGCCGCTGACCGCCGCCGCGGGGGGTGAACCGGACCCGGGGGGACAAACGGGCACTCCGG	66	CAAACGGGC	GGGACA
SLIV_05790	1299286	1297142	Rev	1299335	TGACCGCCGCCGCGGGGGGTGAACCGGACCCGGGGGGACAAACGGGCACTCCGGAGCGTTGTGGCAGGGTG	49	AGCGTTGTG	GGGACA
SLIV_05800	1299905	1300672	Fwd	1299876	GTGTCCCCCCTCACCTCCCGTCACCTCCCGTTTTCGCCGCCGACCCTACTCCTGGACGTAGGCTTCGGGGA	29	CGTAGGCTT	CCGACC
SLIV_05815	1303688	1302375	Rev	1303820	GGCCAGGCTGTGACGCGCGCAACCGGAGCCGGAGCCTTGGCAGGGTGCCACGGTGGGTACTGGGATCAACG	132	GGTACTGGG	TTGGCA
SLIV_05835	1306993	1306511	Rev	1306993	TGAGCGCGCCCCCTGCCCACGGCGCCGGAACCGCTACCGGGGGTGTCTGGCGCTGTGGGATCGTGGTCGGG	leaderless	GGGATCGTG
SLIV_05840	1309451	1307061	Rev	1309504	ATTTCCGCGGCCCGAGAGCGGATCAGTAATCGAGAAGCGCGGGCCGCCGGGCGCCCTCTAGCGTGTGACCA	53	TCTAGCGTG
SLIV_05865	1313819	1312200	Rev	1313819	CCCGGGGCTCGGACGCCGCGGCGGAAATGGGTTTGCCCGGGGAGCGGCCGGAGCCGCAGAATCCCGTCCCA	leaderless	CGCAGAATC	TTGCCC
SLIV_05875	1315559	1316380	Fwd	1315536	CTGACACCCCGTCAGTCCACATGGCAAAACAGTAATCTCACCATGCGGCTGACGGGCGTACCGTGATCACA	23	CGTACCGTG
SLIV_05930	1322048	1321656	Rev	1322057	CCTTGCACGGCTGAGCGGACTGCGCAACCCGACGAGGTTTGGCGAACACACATGCGGCCACACGGAGGGGG	9	GCCACACGG	TTGGCG
SLIV_05955	1328580	1328047	Rev	1328660	CCTCGTAGAAGGGGATCGCCTTGTCCAGGTCGTCGACGTAGATGCGCAGTGTGGCTCCCAGAATGTCCATA	80	CCCAGAATG	TCGACG
SLIV_05960	1328661	1329008	Fwd	1328661	TACCCGCCGGCCGGGCTTCCATGGCCGGACCGGGGGTGGGCACCGGGTCGGCCCAACTAGGCTCGTCCGTA	leaderless	ACTAGGCTC	GTGGGC
SLIV_05965	1331037	1329040	Rev	1331037	GCCACGTCGCCCCGGCCCGGCCGGCGGAACCCCTGTTCACCGCGCCGGGGAGCGGCTTCCATGGGGAAGCG	leaderless	GCTTCCATG	CTGTTC
SLIV_05970	1331188	1331565	Fwd	1331159	CGGGCCGGGGCGACGTGGCTCACGTTTAATCCGCTGGGACGCCGTGCCGGAGTGGGCTTAGGGTCGGGCGG	29	CTTAGGGTC	GGGACG
SLIV_05975	1332136	1331537	Rev	1332573	AAGAACGCCCGGGCCCAGGAGCACCTGCGGGCCACTCTGTTCGCCCCGGAGACGGTCCGCGTGATCACCTC	437	CGCGTGATC	TTCGCC
SLIV_05975	1332136	1331537	Rev	1332136	ACTCGACGCGGACGCGGGCACCTTGACGCTGGACCGGCCGGCGCTGTGCTCCCCGGCGTAGGCTGGCCCCA	leaderless	CGTAGGCTG
SLIV_05990	1336425	1335094	Rev	1336581	AAGGAGGCGGCCGCGCTCGCGGTGCGGCACGAGCCGGTGGGCGGCGGGCCGTTCACCCTCGCCCTGGAGTT	156	CTCGCCCTG
SLIV_05995	1337251	1336418	Rev	1337251	GTGGTCCAGACCACCGATGGTTATCCACAGCCCTGGCAGAGGTGGCCGGGCAGCGCGTACGGTTCGGGCCA	leaderless	CGTACGGTT	CTGGCA
SLIV_06000	1338143	1337421	Rev	1338189	GGCGCGAACTACCGGTGAAGGAATGCGCCCGGCGCTTGTGGCCGTGCGCCCGGCGCGATACACCGTACGGA	46	GATACACCG	TTGTGG
SLIV_06015	1344054	1343611	Rev	1344085	GACGAGTCGCGCGGGGCCGCTTCGCGCCCCCCGATTTGGTGGCCGGGCGGCGGGGTGGTTGGCTTGCCCCG	31	GGTTGGCTT	TTGGTG
SLIV_06035	1347533	1347931	Fwd	1347533	CTAGCCGTCCCGTTGCCGTACGCCGCACCCCGTCGGCGGCGTTGTCGGTGGCGTGGTCCACGATGGACGCA	leaderless	TCCACGATG	TTGTCG
SLIV_06035	1347533	1347931	Fwd	1347061	CCTGGCCGCGGGACTGGGACGAGTGGCGGGACGACAGCTGGGACCTGTACGAGAAGGCACCCTTCATGGTG	472	GGCACCCTT	ACGACA
SLIV_06040	1347928	1348467	Fwd	1347642	GCGCCCGCCGCTCAGTACACCCATGTCGTCCTCGGCACCGGGCGCTTCGTGGCCGTCTCGGGGCAGCTCGC	286	TCTCGGGGC
SLIV_06040	1347928	1348467	Fwd	1347666	GTCGTCCTCGGCACCGGGCGCTTCGTGGCCGTCTCGGGGCAGCTCGCCCTGGACGAGGACGGCAAGGTGGT	262	AGGACGGCA
SLIV_06055	1351425	1352243	Fwd	1351425	CCCGCCCCACGCGGGCGGGGGGATCCCCGGTCACGCGCATGATTGCGCCCGCATGCAGTACGTTCGGGTCA	leaderless	AGTACGTTC	ATGATT
SLIV_06085	1358881	1359537	Fwd	1358267	CCTGCGCATTCCGGCCAATCGGGTGCTCGGCGGCGTCACCGGCCGAGGTTTTTACCAAATGATGGACGGCG	614	CAAATGATG
SLIV_06085	1358881	1359537	Fwd	1358456	CCAGGCCATCCAGTTCAAGCTCGCGGAGATGGCTACCAAGGTGGAGGCGGCGCATGCGATGATGGTGAACG	425	GCGATGATG
SLIV_06085	1358881	1359537	Fwd	1358513	GATGATGGTGAACGCTGCGCGCAAAAAGGACTCGGGCGAACGAAACGACCTGGAAGCGGGGATGGCCAAGT	368	GCGGGGATG	GCGAAC
SLIV_06085	1358881	1359537	Fwd	1358828	AGGCAGTGTTCGGCCGCCGACTCAGCTTCCTGGCTTACCCAGTTGCGGCGCGGAGCCGCTACGATCGCCGG	53	GCTACGATC	CTGGCT
SLIV_06090	1359560	1360378	Fwd	1359071	CGCCGTTCCGGCACCGCCAAGGCCGTCGCCGTCCCCGCCACCGCGCTCGCGGCGGGGATGCTGTGGTTCTT	489	GGGATGCTG
SLIV_06090	1359560	1360378	Fwd	1359150	CCGAGCGCGAGATCACCCAGGGCCGGGTCGTCTCGCCCGCCGACGGTGTGGTGCAGAGCATCATGCCGTGG	410	AGCATCATG	CCGACG
SLIV_06090	1359560	1360378	Fwd	1359235	CCGCGTCGCGATCTTCATGAGCCCGCTCAACGTCCACGTCAACCGCGCCCCGCTGGCGGGCACGGTGACGT	325	GGCACGGTG	GTCAAC
SLIV_06100	1361979	1362473	Fwd	1361979	TGGAACCCGCCGTGCACCCGCTCCGGGAGGGCGCCGGGCCCGGGGCCGGGCCGCTCGTTACGCTGCCGGGA	leaderless	GTTACGCTG
SLIV_06110	1364141	1363272	Rev	1364360	CACCGGCTACGGCGGCGGCCTGGAGCGCAAGCAGCGGCTGCTGGACTTCGAACGCGGGACGGCGGTACCGG	219	GGGACGGCG	CTGCTG
SLIV_06110	1364141	1363272	Rev	1364261	GGTTCCAGCCGCGCGGGCCCCGGACGGAAACGCGTTGCCCGCGCGCCGCCGGGCCCGTTACGCTCACCGGA	120	GTTACGCTC	TTGCCC
SLIV_06130	1368471	1368833	Fwd	1368471	CGCGACACACCTTACAGGAACGGATGAAGACTCATTCATGTGTTCATGTGTGGTGAGTAGGATGAACCGCA	leaderless	AGTAGGATG	TTCATG
SLIV_06145	1373938	1375329	Fwd	1373938	GGCCGTTGGGGCACCCAGGTCTGCCCCCGGGGCTCCTGACGGTGACCGGAACACCGCGTAACGTCATCCCG	leaderless	CGTAACGTC	CTGACG
SLIV_06165	1378920	1377952	Rev	1379311	AAGAAGGCCGGCATCGAGGTGAAGGTCGAGGGCGCCACCTGGGAGGTCATCGAGCCGCGGATGAAGACCGA	391	CGGATGAAG
SLIV_06170	1380581	1378953	Rev	1380607	GCCGACCCGCTGCGCCGGCACCCTCCCCACCTGGCTTGACGCTTTATTGCGAGTGATGTGCAATAGCTGCG	26	TGTGCAATA	TTGACG
SLIV_06195	1385393	1384503	Rev	1386249	CGAGTTTCTCGCCCGGCACACCGGTGACGTGGAGGAGGCCGTCCGCAAGGCGGCCGCGCAGGAGATCATGC	856	CGCAGGAGA
SLIV_06195	1385393	1384503	Rev	1385426	CCAGGGGGGCGTCGGCCGCCGCCCGGGAAATCCGGTGCCCCGGCGGCCCTTCGCATGGTCGACTGTCGGTC	33	GGTCGACTG	GTGCCC
SLIV_06195	1385393	1384503	Rev	1386333	CCACCCGGAGTACACCACCCGGGCGGGGATTGTCAGTGGCGCGTGCTCTCATGGAGTCATGATCGAGGACA	940	GTCATGATC	TTGTCA
SLIV_06200	1386345	1385500	Rev	1386345	TTCGTACCGATTCCACCCGGAGTACACCACCCGGGCGGGGATTGTCAGTGGCGCGTGCTCTCATGGAGTCA	leaderless	GCTCTCATG	TTGTCA
SLIV_06205	1388305	1386443	Rev	1388377	TCCGGCGGGTCCTGCTGAAGTGCCCGAGCCCTCTTCCGGGCCTTCGGGCCGGGCAGGGAGGATGGCAGGCA	72	GGGAGGATG
SLIV_06235	1394725	1393403	Rev	1394757	CGGGCCGGACCATCCGTCCGTGGTTCGGACGGCCGAGCAGATCCTGCGCCGTTTGGAAGAAGATCTCGGTA	32	AAGAAGATC
SLIV_06235	1394725	1393403	Rev	1395395	GTGCTGACCGGACTGGACGCGGTGCCCGTGCAGTGGCACGAGCAGTTCACCCGCGGCATCCTCGTCGAGGA	670	GGCATCCTC	GTGGCA
SLIV_06260	1399779	1399372	Rev	1399972	CAGTACCGCGCCCTGTACCGGCTGCTGCTCGACCACCGCCCGCGGCCCCTGCCGCAGGACTGCCCGCTCCT	193	AGGACTGCC
SLIV_06265	1403999	1399776	Rev	1404307	CGGCACCGCCGCGACCGCCGGGGTCACCACGGCCCCCACCACCGAGGACGAGATCGCGCTGGCCGCGATCT	308	CGCTGGCCG	CTGGCC
SLIV_06265	1403999	1399776	Rev	1404288	GGGGTCACCACGGCCCCCACCACCGAGGACGAGATCGCGCTGGCCGCGATCTGGGCGGAGGTGCTCCAGGT	289	GAGGTGCTC	CTGGCC
SLIV_06305	1421307	1422275	Fwd	1421307	GGCGGTACGGGCCGGAAATGGGTGTGCGAACCGATGGACGCCCGTGGCGCCCGTCCCGGACGCTGCTGCGG	leaderless	CGGACGCTG	ATGGAC
SLIV_06310	1422374	1423438	Fwd	1422355	CGGGGGGAAGGGCGGAGCGGGGCCCGCAAGGGCGGGAACACACCGGTCGGGCGCGCTGTTGTCGCCGGATG	19	GCTGTTGTC	GGGAAC
SLIV_06335	1426715	1427371	Fwd	1426663	GTCTGCGTCACCGCCCGGCCACGCACCGAGTTCGCCCTTCCGCCCCACGGGGACACGTGTGACACTGGCGT	52	GTGACACTG	TTCCGC
SLIV_06335	1426715	1427371	Fwd	1426694	TCGCCCTTCCGCCCCACGGGGACACGTGTGACACTGGCGTCCCGTCCGCAGTGCGGGCACCCTCCGCACCG	21	GGCACCCTC	TTCCGC
SLIV_06340	1427525	1429153	Fwd	1427447	TCCCGGCACCGTGGACCGGACCCATGCCGTAGCGGTGCGCCCTGATCAACTCCGGTGGCAGGATGGCCAAG	78	GGCAGGATG	GTGCGC
SLIV_06380	1438555	1438304	Rev	1438555	GGTCCGCGACTCGGCGCGCATGTGCGGCACGCCAGGGGCCGGTACGGGAAACCGGTATTAGAATGACGGCA	leaderless	ATTAGAATG
SLIV_06385	1438654	1439430	Fwd	1438654	CCGGCCCCTGGCGTGCCGCACATGCGCGCCGAGTCGCGGACCCAATTCAAATACCGGTATAGTAATTGGCA	leaderless	GGTATAGTA	TCGCGG
SLIV_06390	1439583	1442111	Fwd	1439440	GCACACGGTGGCGATCACGGACGGCGGCCCGCGCGTCCTGACGTCGAGGGACGGTCTCTGAGGGACGTCGC	143	CTGAGGGAC
SLIV_06435	1455210	1456817	Fwd	1455210	CCGTGCGCGACAACTGCCGTGACCGTGGGGCCTCTTGTGCCGGACGGCCCCGTGTAGTGGGCTGTCGGCCA	leaderless	AGTGGGCTG	TTGTGC
SLIV_06450	1459017	1458382	Rev	1459017	CGCGAGGAGACGACACCACCGGAGTGAGCCCTGCGGGCCGGAGGCGGGCGGGCGGCGGCAGGATGGGGGCA	leaderless	GGCAGGATG
SLIV_06455	1460410	1459061	Rev	1460513	GATCCCCGCACCCAGGCGTACTTCGAACGCCGCACCCAGGAGGGCAAGACCCGCCGTGAGATCATCCGATG	103	GAGATCATC
SLIV_06540	1475267	1475926	Fwd	1475228	ACTGCGTAATTGCCGTCCGAAAGTGCCCGTTTGGGCTCCGGGCGTACGCTGGCGCACTAAATTCGTGGCTC	39	ACTAAATTC	TTGGGC
SLIV_06545	1476402	1476587	Fwd	1476229	CTGGCTCGGCGCTCGTAGTAGTAGCCGCCCGCCTGGCCGAGGCACCTCCGCCGCGGGCAGCAGGTCCGCCA	173	GGCAGCAGG	CTGGCC
SLIV_06570	1480672	1480001	Rev	1480672	TTTCCCGCCGATGAGCCGGCCACTCGATATGGAGTGGAGTCGGGGCGGCCACGCAAGAGAGAGTGGGACGG	leaderless	GAGAGAGTG	GTGGAG
SLIV_06600	1486054	1484711	Rev	1486126	GCCCGGCTGAGGAAGTGACCACACACCCCATGTGCTCTGCACGGTCGGCCGCACGACGTAACCTGCCTTCG	72	CGTAACCTG	CTGCAC
SLIV_06670	1501395	1499479	Rev	1501597	TGAGATGCGGCATCCGTGCTCCTGCGTCCTGCGCCCGACCAGCCAATGACCTCCCACTATACAATGTCACG	202	TATACAATG	CCGACC
SLIV_06670	1501395	1499479	Rev	1501419	GGTGTCCGGTTATCGACGGTCCGCGTTAAATGCCTGGACTGTGGACCCCGTCCGACGGGAGACTTCCGGCT	24	GGGAGACTT	TGGACT
SLIV_06675	1501655	1502332	Fwd	1501618	CCGTCGCCGCGGGACTCGACGCGTGGGCCCGCACCGGCTTTCGACACAACGTGACATTGTATAGTGGGAGG	37	TGTATAGTG	TTCGAC
SLIV_06715	1509632	1510306	Fwd	1509583	GATCCGCCAGAGGGAGCGCGTGGTGGTCGCGCGATTACTGCCCGGTGGGGGCGGCACGTGACACTGGGGTG	49	GTGACACTG	CTGCCC
SLIV_06735	1513495	1514265	Fwd	1513375	CGGTCTTTCCGGTGCCGCCGATAACAAGTACGGGTTTTGTCGTCATACCGCCGAGGGTAATTGCAGAATTG	120	GGTAATTGC	GTCGTC
SLIV_06745	1517987	1516356	Rev	1518216	GGCGGTCGCCGGACGGGCCAAAACAGACTGTGTTAGCTGTTTCAGTCTCGAAAACCGCTACACTGAGCACG	229	GCTACACTG
SLIV_06755	1521498	1519861	Rev	1521711	CAACAACCTCCTCGGTGACCCGCTGGACTTCGGTCCGGTCACCGTCCCCACCACCTTCGTCTACAGCCGCA	213	CGTCTACAG	GTCACC
SLIV_06815	1564720	1563776	Rev	1564949	AAGACGCCCAGCGCCAGTTCTTCCTTGGACTGGAAGTGGAAGTAGAGGGCTCCCTTGGTCACCCCGGCCAC	229	GTCACCCCG
SLIV_06815	1564720	1563776	Rev	1565063	GCCCGGGCCACGACGTTCGTGCGCAAGCGGTGACAGAACAACATGCCCATGTCGATGAGTTCTTGCAGCCG	343	GAGTTCTTG	CAGAAC
SLIV_06825	1566389	1565601	Rev	1566446	CGATCTGGCCCCAGCCGTCCAACCGGGCCACTCCGGCCCCGTCTGACGCGGTCACAGGTAGGCTGTGACCG	57	GGTAGGCTG	GTCTGA
SLIV_06840	1572638	1572057	Rev	1573057	CGCCCTGGTCAGGGAGGCCCGGGAGCTGGCCGCCGCCGACTCCCCGGTGGCGTACGGGATCATCGAGCACG	419	GGGATCATC	CCGACT
SLIV_06845	1573783	1572635	Rev	1573784	GGCAACGAACCGCTCCGCCCGCCCCCTGTCCATTCGGCACCCGGCACACCCGTGCGGCACAATCGCACCCG	leaderless	GGCACAATC	TCGGCA
SLIV_06860	1576728	1575724	Rev	1576859	GTCGCTCCCCGGCCGCTCCCACCGGCGGCCCCACCGTGCGGGTTCGTCGCAATGTCCGGACAATGTGACCG	131	CGGACAATG	GTGCGG
SLIV_06870	1577837	1578850	Fwd	1577837	GGAAGCTGCGCAGTTCGATTGTCCGGACATACGCATTGACAGAAAGCGGCTGTGAGCCCACTTTGATTCCA	leaderless	CCCACTTTG	TTGACA
SLIV_06875	1579631	1578942	Rev	1579631	TACGGGCGAGGCTGCCGTGGGGCTGAGCCACCCCCAAGCGGCCGGTGGCGACCGTGATTACGTAGGACGCA	leaderless	ATTACGTAG
SLIV_06910	1586287	1584950	Rev	1586455	GCTGGCGGGAGGAAAGAAGCGTACCCGGCACCCGGTTGACTACCGGCTTGTACGTAGCTACGTTCTGCTTG	168	GCTACGTTC	TTGACT
SLIV_06915	1586543	1587355	Fwd	1586515	AGAATTCCAGCAAGCAGAACGTAGCTACGTACAAGCCGGTAGTCAACCGGGTGCCGGGTACGCTTCTTTCC	28	GGTACGCTT	GTCAAC
SLIV_06920	1587689	1587378	Rev	1587719	GACTTTCCGGAGGCTGAATTTCGGTCCGCGCGGTGGCGCGTGCGGTGCGCGGTGGCGTTTACTGACCCGCG	30	CGTTTACTG	GTGCGG
SLIV_06930	1588654	1590276	Fwd	1588470	CGTCGAGTGCGGGGACGTGGCACGGCCGTACGACATCGACACCGAGGCGGACCTGGTCCACCTTGAGTGAG	184	TCCACCTTG	TCGACA
SLIV_06930	1588654	1590276	Fwd	1588472	TCGAGTGCGGGGACGTGGCACGGCCGTACGACATCGACACCGAGGCGGACCTGGTCCACCTTGAGTGAGCG	182	TCCACCTTG	TCGACA
SLIV_06945	1592737	1593705	Fwd	1592313	GTACTACCTCGGCAAGGTGGCGCAGGAAAAGGCCGTGCGATCCGCTTCGATCCCCGCCACCATCATTCGGG	424	GCCACCATC
SLIV_06965	1596110	1596355	Fwd	1596053	GCGGAGGTCTGTTCGTCTCCGAGCGGAAGGAGGTCAGCGTCCTCCAGATGAGGTATGCCAGGATGCGATCA	57	GCCAGGATG	GTCCTC
SLIV_06975	1598853	1597825	Rev	1599038	CTACCCGGTACCGCACTACGACGTGGCCGTGGAGTCCCCGGTGGGATCCGGTACCGGTAATGTCGAGGTCG	185	GGTAATGTC	GTCCCC
SLIV_07000	1605411	1604797	Rev	1605411	TGAGCGGCCACTGACCGCCGCGCCCGGAAATCCCGTGCCGTACCGCTCCCCGGTGGTGCACACTCACCGCA	leaderless	TGCACACTC	GTGCCG
SLIV_07010	1607160	1608686	Fwd	1607053	AGGGGGGCGTCGGCGCCGGTGGGCGGGGGCAGGAGATCCACGCGTTCCACTCGTTCCCTACGGTCGGTCCA	107	CCTACGGTC
SLIV_07020	1610014	1610829	Fwd	1609913	GGAGCTGACCGTCGACGTCGTGGACGGCCCGGGCGACTCCGACGACGTGGCCGCCTTCGGCCTCGGGCGCG	101	TTCGGCCTC	CCGACG
SLIV_07055	1624714	1625364	Fwd	1624117	CGGAGGTCCATGGGTGATCTGTTTCTGGTCCGGCACGGTGAGACCGAGTGGTCGCGTTCGGGCCGGCACAC	597	GTTCGGGCC	GAGACC
SLIV_07060	1625421	1625843	Fwd	1625387	GCGCGCACCCGGGCCCGCTATCTGCTGGCCTCCCCGCGGAAGGTGTGAGGCCCGCATGTCAGGATCGGGAC	34	GTCAGGATC
SLIV_07090	1632848	1632333	Rev	1632881	GGCGGCTTTTCTGACCCCGAATTTTCAACAAAGTGTTGACGGCTTGTTTCCGAGGGCGTTAGCTATCGGCA	33	CGTTAGCTA	TTGACG
SLIV_07125	1637988	1638632	Fwd	1637958	CACCGCGAGCACCACGAGCACCGCGGTGAGTGAAGGCGCGTAGGAGCCACCCGCAGCGGGCACAACCCCGG	30	GGCACAACC	GTGAAG
SLIV_07125	1637988	1638632	Fwd	1637960	CCGCGAGCACCACGAGCACCGCGGTGAGTGAAGGCGCGTAGGAGCCACCCGCAGCGGGCACAACCCCGGCA	28	GGCACAACC	GTGAAG
SLIV_07145	1647283	1643813	Rev	1647434	TCGGCCAGCTGTTCAATCGTGATCCTTGTCACGGATCGAACCCGATCAACTTCTGGTCAACTACACGCCTG	151	GGTCAACTA	TCGAAC
SLIV_07150	1647860	1648402	Fwd	1647806	CGAGCCCGTGGCTGAATTTTGACTACCGGCTGCGGTGGACAAAGCTCAAATGGTGGGCTTCAATGGGCCCG	54	GCTTCAATG	TGGACA
SLIV_07240	1672106	1671114	Rev	1672246	CAGCGAGGCGGCGGCCGCGAAGGTCGCGAGCACACGCAACCTGGTCCCCGTTTTCGTCGTCTTCCTGGTCA	140	GTCGTCTTC	CGCAAC
SLIV_07245	1672236	1673072	Fwd	1672236	CACCTATCTCGAACTGTCATTCGAGGGGGCACTATGAACCGCGTATATACACGCAGCGTATAGTCCTCGCA	leaderless	CGTATAGTC	ATGAAC
SLIV_07250	1673093	1673533	Fwd	1672565	TGACCTTCGACGCCGGACCGAGCGAGAACTCCGCCCGGCTGCTCGACATACTCAAGGAGAAGCAGGTCCCG	528	GAGAAGCAG	CTGCTC
SLIV_07255	1673619	1674500	Fwd	1673619	CCGGGGACGGGGCGCGGTCACAACCGCGCCGCACGCCTCGCGGAGGCCGATTCCCGCGTACCGTGCCGGCA	leaderless	CGTACCGTG
SLIV_07275	1680831	1678345	Rev	1681159	CAGGCCGAGGGCCGCGAGGTCGTCACCGTCGAGGGCCTCGCCGAGTACGCCCGCCGGCGCGCCGAGGGCAG	328	GGCGCGCCG
SLIV_07285	1682314	1681424	Rev	1682438	CCTGGCCAGCCAACTCCTTCATGGTTTCTGCGACTGACCCTGGTGGAGTACACGACGGTGTACTGAGGCCA	124	GGTGTACTG	CTGACC
SLIV_07290	1682631	1684340	Fwd	1682533	CCACCAGGGTCAGTCGCAGAAACCATGAAGGAGTTGGCTGGCCAGGGCGGGCATCTTGTAGATTCGTATGA	98	TGTAGATTC	TTGGCT
SLIV_07295	1684512	1685300	Fwd	1684472	GACCACGACTTTGTGAAAACTTTCACCCATCCCCTTGGCCGGGCCGCCGGATCCGTGCTGAGATGCGGCCA	40	GCTGAGATG	TTGGCC
SLIV_07320	1688685	1689632	Fwd	1688583	TATGCCGCGGGCCGGAAATGGGGGTCGGGCCCCATCGACCGGACCGGTCCGCGAGGAGCACTCTGGTCGCT	102	AGCACTCTG	TCGACC
SLIV_07345	1694680	1695525	Fwd	1694636	TGTCCGTCAAGCACCATAAGCGCAGGGGCCGTCAGTTCAAATCCCGAACATATTGGGTAAGGTAAGGCTTA	44	GGTAAGGTA	TTCAAA
SLIV_07355	1697306	1696905	Rev	1697486	TGGTCACCGGCTTCGCCCTGTCCGCCTCGAAGATCGTCCTGGACGGCGGGGTCGGACGCATGCTCCAGATG	180	CGCATGCTC	GTCCTG
SLIV_07355	1697306	1696905	Rev	1697385	CCGTGACCGTACGGACAGCCGGTCCGAAACCGGATGACTGGCGAGGGCTCGAACGGGCAAGGCTTTCCCCG	79	GCAAGGCTT	ATGACT
SLIV_07365	1701014	1699221	Rev	1701014	GCAGGCCGGTCCGCCCCGAATTTGCCGATGCCCCGTTTCCATCCGGCCCCATCGGTGGACAATCAGGAGCA	leaderless	TGGACAATC
SLIV_07370	1701304	1702287	Fwd	1701219	CCCCCCACGGGAGGACCACCCGGCGACGCCACCTTGGCAGAGTGACCGGCGGTACGGCGATGATGTCCCGA	85	GCGATGATG	GTGACC
SLIV_07415	1711305	1711874	Fwd	1711278	GAAGGTGAACGTTGAACGACTCGCGGGTGATCCGCGGCTGCCGCCCGTCCTGCCCTAGCATGAAACCTAGG	27	CCTAGCATG	CTGCCG
SLIV_07435	1714434	1713775	Rev	1714699	GAGTTCACCGAGGAGGGCACCCCGGCGGCGGCCACCGGCAGCTCCGACCTCGTGGCCTACCGTGTCGTCCA	265	CCTACCGTG
SLIV_07440	1715597	1714431	Rev	1715597	GCGGGAACATCGTGGCCTTCGGCTCGCGGCGCCGTGCCGCGGGTGCCAACTCCGCCGCTACACTTCCCCGG	leaderless	GCTACACTT	GTGCCG
SLIV_07450	1716597	1717511	Fwd	1716597	GACACCTGTCTGTAGCTCGCTCGGGGGACAAGGGCCCGTGGCCCCGCCGGACAGGTCGTAGCCTCGTGCCA	leaderless	CGTAGCCTC
SLIV_07455	1717585	1718541	Fwd	1717540	GAGACGATCACGTCGATCGCGCGGGCGCTGCCCCGGGAGTGACCGGTGCGGCGTGTGCCAAGATTGCCGTG	45	GCCAAGATT	GTGACC
SLIV_07470	1720174	1721556	Fwd	1719298	AGCAGGCCGGTGCCGTACTCCGCGAGATCGGCCGTGCCGTCGTCGGCAAACCGGACGCCCTGGAACACGTG	876	CCCTGGAAC	GTCGTC
SLIV_07480	1722342	1723697	Fwd	1722296	GTCGCAGGATATTCACAACCCGTCAATTTCCGTCCCAGCCCTTCATATGACGGCTGGTAGCGTGCCCAACG	46	GGTAGCGTG
SLIV_07485	1724179	1723763	Rev	1724179	CACCCGTACGGACCGGATGTACGGCCATGCGCACTGTTCCATCATGACCACGGAGCGTGACCCTCGTCACG	leaderless	GTGACCCTC	ATGACC
SLIV_07490	1724292	1725110	Fwd	1724216	CACGTGGGGACGGGGGTGGAGTTTCGTTGTTCACGTGACGAGGGTCACGCTCCGTGGTCATGATGGAACAG	76	GTCATGATG	GTGACG
SLIV_07500	1726742	1725234	Rev	1726777	CATTGTCCCCCAGCCGTGGCGACGGGGGCCTCCCGGAATAGATCCCCGGTCGCGCGGCGCTATGCGTTGAG	35	GGCGCTATG
SLIV_07505	1726885	1727199	Fwd	1726853	GCATAGCGCCGCGCGACCGGGGATCTATTCCGGGAGGCCCCCGTCGCCACGGCTGGGGGACAATGGAGACG	32	GGGACAATG
SLIV_07510	1727874	1727221	Rev	1727874	GCGCGGCCGGGTGTGGACAGACGGCCTGAGCGGCCCCCCGGAGGGAACGCCCGTACGGCAGGATGACCGCA	leaderless	GGCAGGATG
SLIV_07530	1730346	1730017	Rev	1730346	CGGCACCGCCCGCCTCAGAAGCTCCTCAAGTCCGTTGAACGCGACCGGGTGCACGGCCGATCATGGCCGTA	leaderless	CCGATCATG	TTGAAC
SLIV_07540	1731545	1730859	Rev	1731545	GCCTACGGCATCAGCCCGCAGGAGTACCGGGTCCCGGCCCCGGCCCCGGCCCCGGCGTAACCTGGCAGGCG	leaderless	CGTAACCTG
SLIV_07545	1732506	1731556	Rev	1732506	CGGACGGAGGGCCGGGTCCCGGGACACCCCTGGTTGACCGAACCGCGGGCCGGACCGGGACACTGGCACCG	leaderless	GGGACACTG	TTGACC
SLIV_07555	1734905	1733364	Rev	1735777	CCACCGTGCCGCTGGTGATCGCCGAGGGCCCGCAGGCGGCCCTGTCCCGGCTCGCCGCCACCCTGGAAGAG	872	GCCACCCTG
SLIV_07595	1746003	1744402	Rev	1746003	TGAAGAAATCCCGGACTGCCGGTGACTTTGCTGTGTAGCAGTTCGGGGTGGTCTGTGTACGATGCGTCACG	leaderless	TGTACGATG	GTGTAG
SLIV_07605	1747520	1749193	Fwd	1747520	ACTCGCCCGCGGACGCCCGGTGATCGGGTACCGCCCCGTCACGGTCCCCCGGCACGGTAGGTTCACGTCCA	leaderless	GGTAGGTTC
SLIV_07623	1753075	1753158	Fwd	1753075	CACGAGACAAGGGTGTCCACATTTTGGATTAAGCTGGACCAGCTACAGATCGCCGTGCCACGCTTCCGTCA	leaderless	GCCACGCTT	CTGGAC
SLIV_07625	1753309	1755006	Fwd	1753191	TCGGCCGCATGTCCAGCGCCATCTGTCCGGGCCGCTGAGAGCACTCTCCAGCACCTCCGGATTCCCCGCAT	118	CGGATTCCC	TTCCCC
SLIV_07625	1753309	1755006	Fwd	1753211	ATCTGTCCGGGCCGCTGAGAGCACTCTCCAGCACCTCCGGATTCCCCGCATTCACCTCGCTCCCGCGCAAT	98	TCGCTCCCG	TTCCCC
SLIV_07635	1755179	1755889	Fwd	1755107	ACTGCGGCGACGAGGACCTGCGTCCCGGCGAGCAGGGTCACGGCGCCTGGGAATGCGGGGCGTGCAACCGC	72	CGGGGCGTG	GTCACG
SLIV_07640	1755999	1756535	Fwd	1755716	CACGCCGGTCGTGGGCTGGGACGAGAAGCGGGGCAAGGTGAAGATCTCGCCCATCGCCAAGTGGTCACAGG	283	GCCAAGTGG
SLIV_07640	1755999	1756535	Fwd	1755890	GGAGGGCGAGGACGCCCGCGCCGGACGCTGGGCGGGCCGCTCGAAGACCGAGTGCGGACTGCACGGCTGAC	109	GACTGCACG
SLIV_07640	1755999	1756535	Fwd	1755575	CGAGTACGGCCCGAAGCTGCACGACCGCGACCCCGACCTGTGCTGCGCGCTGCGCAAGGTGAAGCCGCTGG	424	GGTGAAGCC	GTGCTG
SLIV_07640	1755999	1756535	Fwd	1755849	TATGCCTCCGTGGGCTGCGCGCCCTGCACCCGTCGTGTGCTGGAGGGCGAGGACGCCCGCGCCGGACGCTG	150	CCCGCGCCG	GTGCTG
SLIV_07640	1755999	1756535	Fwd	1755857	CGTGGGCTGCGCGCCCTGCACCCGTCGTGTGCTGGAGGGCGAGGACGCCCGCGCCGGACGCTGGGCGGGCC	142	CGGACGCTG	GTGCTG
SLIV_07645	1756532	1757470	Fwd	1756137	GCTGGCCGACCGCCTCCGTGAGGAGGGCCGGCCCGTCGAACTGCTCGACGGCGACGAGATCCGCGAGTTCC	395	GAGATCCGC	TCGAAC
SLIV_07650	1757473	1758828	Fwd	1756831	CCGGGCACAACTTCCCCGAGGTCCTCGACTACCGCGACCGCACGGTCGAGCGGCACGGGCTGCGGCTGCAC	642	GGGCTGCGG
SLIV_07650	1757473	1758828	Fwd	1757360	CCGCTACCGCACCGTCGGCGACATGTCCTGCACCGGCGCCGTCGACTCGGACGCCGACAGCATCGAGAAGG	113	GACAGCATC	GTCGAC
SLIV_07650	1757473	1758828	Fwd	1756714	AGTTCGAGCGGCCGGTGATCCTCTTCTCCGGCGGCAAGGACTCGATCCTGATGCTCCACCTGGCGCTGAAG	759	CACCTGGCG	AGGACT
SLIV_07660	1759089	1760192	Fwd	1759079	TGCCGACCTCCCGGCCACGACCTGAGACCTCGGACCAACCGACAGGCGTGCGTGCCGGACCAACGAGAGGA	10	CGGACCAAC
SLIV_07660	1759089	1760192	Fwd	1759038	GCGCACCGCTCGCGCGCCCTCACCCCCCGCAGCCGAAGACCTGCCGACCTCCCGGCCACGACCTGAGACCT	51	GCCACGACC	AAGACC
SLIV_07665	1760225	1761019	Fwd	1759309	TCCGTCCGGATCGGGTACTTCGGCAACATCACGCACGCCACCCCGCTGGTCGCCAACCAGAAGGGCTTCTT	916	ACCAGAAGG
SLIv_07665	1760225	1761019	Fwd	1759904	CGCAGAAGTTCCTCGAGGAGCACCCGAAGGCGGTCGAAGCCGTCCTGAAGGCGTCGGTCGACACCAACGAG	321	GGTCGACAC
SLIV_07665	1760225	1761019	Fwd	1759492	CCGGCGGTCAACGGCTACGCCAAGTCAGGCGGCAAGAACCTGCGCATCATCGGCGGTTCGGCCTCGGGCGG	733	TTCGGCCTC	AAGAAC
SLIV_07670	1761006	1761917	Fwd	1760934	GTGGTGCTGCTGTCCTCCCGTCCCGGGCGCGTGGCGCGCCAGTGGACGGTCGGCATCCCGCAGCCGCGCCG	72	CCCGCAGCC
SLIV_07675	1761926	1762672	Fwd	1761797	TCGCCTCCTTCCCCGACCTGGGCGTCGGCCTCGGGCAGTTGCTGGAGAACGGCCGCAACGCCAGCGACATG	129	GCAACGCCA	TTGCTG
SLIV_07680	1763234	1762686	Rev	1763306	GGTTGTTGATTAAGTCACAGGTGTGTGTAGCTGTTGAACCCCGCACACCGCATCGGCGAGAGTGGCGCGCA	72	GCGAGAGTG	TTGAAC
SLIV_07685	1763583	1765853	Fwd	1763533	TGAGACGGCGCCGCCGGACGTCACCGAAGAGCACGACGCGACGGTCTTACGCGGCCCATACCTTCGAAACG	50	CATACCTTC	GCGACG
SLIV_07685	1763583	1765853	Fwd	1763421	ACACACCTGTGACTTAATCAACAACCCTGCGCAATGTCCTCGCCGCCCGGCGCCCCGGTAGATGTAAGGGG	162	CGGTAGATG	GTCCTC
SLIV_07690	1767138	1765933	Rev	1767138	TGCACGAGGAGTTGACGGCATGAAGCGAAAAGAGTTGCACGAGACGTCTCGTCTCGCATACGGTCGTCGCA	leaderless	CATACGGTC	TTGCAC
SLIV_07697	1768219	1768106	Rev	1768219	ACCAGCGCTGACGGCCGCCCGCGCGAAAACCCGTTGCCCGGCGGCCACGCGCCCGCCTAACGTCCCCTCCG	leaderless	CCTAACGTC	TTGCCC
SLIV_07715	1771510	1772376	Fwd	1771462	CGTGAAGTGACCGCGTCCCGTCAAGAGCCCCCGGCATGCTCCCACCTGTGCGAATGGGACACTGACCGGCG	48	GGGACACTG	ATGCTC
SLIV_07720	1773169	1772435	Rev	1773205	CCGGGGTCGGTGCGGCGGTAAGCGGAATGCGATCCTCTGATTGTCAGTGGCCCGTGCGAGGGTGGAGACCA	36	GCGAGGGTG
SLIV_07730	1775001	1777196	Fwd	1774806	ACGGTGGCTCCGCGCCCCTCGCGGGGGCCCGTGCGGAGGGAACGCCTCCTGGGTGGGTAGGAGGACGTACG	195	GGTAGGAGG	GGGAAC
SLIV_07730	1775001	1777196	Fwd	1774812	GCTCCGCGCCCCTCGCGGGGGCCCGTGCGGAGGGAACGCCTCCTGGGTGGGTAGGAGGACGTACGTGCTAG	189	AGGACGTAC	GGGAAC
SLIV_07740	1781043	1779691	Rev	1781092	TCTCCGTGGCTGAAACCGCTTTGCTTTTCGTGGTGTTGACGTACCCCGCAAGTCGTGACTGACTGTGCGTA	49	GACTGACTG	TTGACG
SLIV_07745	1781793	1781242	Rev	1781793	TCGCGCGGGGGGCGCTCGCCCTTTTCCCGTTTTCTGGACACTCCGGCTCCGCTGACCGACAATCAGCTGCG	leaderless	CCGACAATC	TGGACA
SLIV_07755	1784671	1783727	Rev	1785759	CACCGCCGACGACTACCGGGCCCGTATGGAGCGCGCCGCCCGGGCGGCCGCCGACGCCGGCCTCGCCGGGC	1088	GCCGGCCTC
SLIV_07760	1785858	1784728	Rev	1785905	CATTAGTCGTCAGGGTCGATCAATCCCAATCGGCTCGCGTCGCCCCCGTCCTGCGGGCAGGATGCTGCCCG	47	GGCAGGATG	GTCGCC
SLIV_07770	1787432	1786791	Rev	1787554	CGTCCCCCGTTACAAGGCCGAGTACCTGGCGGGACGCACCCACGGCTTCCTGCCGGACCGGATCCCGGCCC	122	GACCGGATC	GGGACG
SLIV_07775	1789696	1787516	Rev	1789696	GATTCACGCGATGGTGTGATCATGTGCGGCCCGGCGGATGCGGTCGAAGAGCCCTGGGTAGGGCCGGGCCA	leaderless	GGTAGGGCC
SLIV_07785	1792275	1791628	Rev	1792492	CAGTGCGCCAACCGGGTGAAACTCGCCTGGCCGGAGCAAACCGTGTGTGACCGCTGGTAGTCAAGTGACCA	217	GGTAGTCAA	GCAAAC
SLIV_07790	1792631	1793644	Fwd	1792535	CGGCACCGACAACTCAGAGCAGTTCGCTGGTCACTTGACTACCAGCGGTCACACACGGTTTGCTCCGGCCA	96	GGTTTGCTC	TTGACT
SLIV_07800	1796334	1796753	Fwd	1796220	CGCTGCGGGCCCACACCGATGACGACGCGGACGAAGCAGCCGACCCGCGCGCAGCACACGAAGCAGACGAG	114	CACACGAAG	CAGACG
SLIV_07800	1796334	1796753	Fwd	1796248	GGACGAAGCAGCCGACCCGCGCGCAGCACACGAAGCAGACGAGGCGGCCGAAGGCGTCGGTGGCGCGGACG	86
SLIV_07805	1796755	1797114	Fwd	1796608	ATGGACTTCCGGGGCGGCCCGGTGCGTCAGGCGCTCATCGAGATGGCCAACAGCTACCTGATACTCACCTC	147	CTGATACTC
SLIV_07805	1796755	1797114	Fwd	1796610	GGACTTCCGGGGCGGCCCGGTGCGTCAGGCGCTCATCGAGATGGCCAACAGCTACCTGATACTCACCTCCG	145	CTGATACTC
SLIV_07815	1798706	1797744	Rev	1798706	CCCGGGCCGCGGAGAAACCGTAACCAGGCCGTACTTGACTCACCGGCAAGCGGATCGTTTGGATCGACGGA	leaderless	GTTTGGATC	TTGACT
SLIV_07830	1801321	1800152	Rev	1801385	CCGAGCAGCGGGAAGGAGTCGCCCCGGAGCAACGGGGGCCCCGCGGACCAGCCGTCTACACTCGACCGGCG	64	TCTACACTC
SLIV_07835	1801969	1801562	Rev	1802834	CGGCGAAGGCGAGATCTTCGTCGCCGAGGCGGACGAAAGCGACCGCAGCTTCCACAAGTACGCTCCCGAGG	865	AGTACGCTC
SLIV_07845	1803918	1803445	Rev	1803981	TTCCGTTTAGCCCGCGCCGGGCACACTGATTCCGGCAGTACCCGTGCGATCACGGGGCAGGATGGTTTCCG	63	GGCAGGATG
SLIV_07850	1804932	1804135	Rev	1804932	CCGCGGTGCGTGGGGGCGGGCCCTCCGGCCTGCGCGGTTGGGGTGGCGGGTGCGTGGAACACTGCACCCCA	leaderless	GGAACACTG	TTGGGG
SLIV_07860	1806597	1806998	Fwd	1806512	TTGAGGCTCTCTCCGGCACGTAACGCCCCGTTAACCCTGCAAAGCCCTTTGCAGGGTTAACGTGTTTCTTG	85	GTTAACGTG	CTGCAA
SLIV_07880	1810136	1811533	Fwd	1810101	CCGGGTCGAGCGGTGACACGAGCCACGCGCGTGGTTCCCGGGACTCCTGGCAGGTGATAGACACAGCGGGG	35	GATAGACAC	TTCCCG
SLIV_07895	1814104	1814334	Fwd	1814104	ACCGCTTCGTGAAGGTCTCGGAGCTGGTCGGCGCCGCGAACGGGCACGCCTGACGCCCTAGGCTGGAGACA	leaderless	CCTAGGCTG
SLIV_07910	1815896	1816645	Fwd	1815896	CCGTCCAGCCGTAGCTCGCGTCGCATGGGGCCATACTCTCCCAGGCGCGCGGGTTGGCAGACTGTAGGGCG	leaderless	GGCAGACTG
SLIV_07915	1816762	1818105	Fwd	1816762	AACCTCAAATGTTCCTCTGAAGGCGCCCTCCGCGGGGTTCGGGCCCCCTCGCACGGGCGATACCCCGGTCA	leaderless
SLIV_07925	1819132	1820733	Fwd	1818354	GCCTGGCCGCCGTACGCGCGGCGGCCGTGGAACCGGGCGCCGTCGTCCGTGAGCACACGCTGACGCTGTAC	778	CACACGCTG
SLIV_07925	1819132	1820733	Fwd	1818629	GCCGCCGCCGACGCGGTACGGAGCCTGGCCGACCGGCTGGTCGGCGCGGGCCTCGCCGTGCCCGACGGCGG	503	GCCGTGCCC	GTCGGC
SLIV_07930	1821465	1820734	Rev	1821465	CTCGGCGGTGTGGAGGAGCTCACGGCCCACCCGGTGCAGAGCCTGCACGGCGGAGCGGGAGAATAGGGCCA	leaderless	GGGAGAATA	GTGCAG
SLIV_07935	1822954	1821470	Rev	1822954	GGACCTGCGGGTCGGGGCCGGGGCCGTCCGGCCCCGGGGCGGTGTCGGTGGCGTCTGAGACGCTGGGGCCA	leaderless	GAGACGCTG
SLIV_07945	1824253	1825650	Fwd	1824253	TCCGAAGGGGCCGCGCGGTGCGGAGCCCGGGGCGCGGGACTGAAAGATCCCGCCCGCGTAGCGTGTTCGCA	leaderless	CGTAGCGTG	CTGAAA
SLIV_07945	1824253	1825650	Fwd	1823904	AGCTGATGGACCGGGCGACGCGGCTGAGCGACGTGGTGAGCCTGGAGGGCGAGCTGAGCACCCGTCAGGCG	349	AGCACCCGT	GTGAGC
SLIV_07990	1835441	1834374	Rev	1835441	CGCCGGGGCGCGCGGGAGCCGCCCCACCCGTGGTCCGGTGCCGTTCCGGGGGCATGCGAGACTTGCCGGTG	leaderless	GCGAGACTT
SLIV_07995	1835593	1836309	Fwd	1835593	TCCGGACATCGCGTCCGCACGCGGGTGTCCCTCCCTGCGCCGGGCCGCCGTTCCGCTTAATGTTCCCCGCA	leaderless	CTTAATGTT	CTGCGC
SLIV_08005	1837448	1838734	Fwd	1837448	CGACCCCCCGGAGCCCGCCGACGGAACGTTCCGTCGGCGGGCTCCGTCGATCCACCGATACCCTTGACAGG	leaderless	GATACCCTT	TCGGCG
SLIV_08010	1838928	1840145	Fwd	1838865	ACGGTGTGACCTTCGCCGCTCCCGCCGGGGGGACTGGGCAGCTACGTTACTCATAAGTAGCATGGGTCCTG	63	AGTAGCATG
SLIV_08010	1838928	1840145	Fwd	1838667	CGGGTCTGCTGGGAGCCGCCCGCGACGGTCGACGCCGAGTCCGTGGGCGCGGCCCTCGCCGGACACGGAGC	261	GCCGGACAC	GTCCGT
SLIV_08040	1851485	1849821	Rev	1851631	GAGAGCAGTGTATTTTCCGTCATAAGTGACTGCTGTTGACAGCAATCGGGACCTTGGTGAAGATGTGTCGG	146	GTGAAGATG	TTGACA
SLIV_08045	1851890	1852990	Fwd	1851787	CATCGGACATCGGGCAGATGTCCAGTGCCGCCAACCGGCCCGTCCGACAGTCGGTCTATAGTTCGGAAACG	103	TCTATAGTT
SLIV_08050	1854208	1853087	Rev	1854287	GCGGGCGGGCGGAGTCGCGCACGAGGTCGTCACATCATGTTCGTCGAACGTTCGATCTATGATGGTGCGCG	79	TCTATGATG	TTCGTC
SLIV_08050	1854208	1853087	Rev	1854447	CCCTGGCCCTGGACGCCGACGGCCGGCTGGTGGCGGCGACCCTGTCCCCGTCGACCGGACAGCTGCTGCTG	239	GGACAGCTG	GCGACC
SLIV_08055	1855418	1854393	Rev	1855418	CTGCCTCGCCTGGCGGTCGACGGCCGTACCCGCTCGCCACGGAACCGGTGCTCCCGCTTAGAGTGAACCGG	leaderless	CTTAGAGTG	TCGCCA
SLIV_08065	1857539	1856028	Rev	1857584	CGACCACTCGTTGCGGTGGTGGAACCGGCCCATCCGCGTGAAATCGCCCACGCCGGGGCATACGCAGTACG	45	GGCATACGC	GTGAAA
SLIV_08070	1859662	1857734	Rev	1859695	GGGCCGAACGCGTGACGTACGACGCACCGCCCGGACACGTTCCGCCGGAGCGGAACATTAGACTCGACGAG	33	ATTAGACTC	TTCCGC
SLIV_08085	1863738	1862947	Rev	1864634	CCAACAAGGTCGACGTGATGATCATCGACGCGGTGGACTACAAGGCCATCGCGGGCTCGGTGAAGAAGGCC	896	TCGGTGAAG	TGGACT
SLIV_08085	1863738	1862947	Rev	1863917	AGACCGTCATCAAGGACGGCTTCTACACGATCGACGAGATCTGCACGGACAAGTACAAGGCCGCCTGCGAC	179	GGCCGCCTG	TCGACG
SLIV_08090	1865014	1863899	Rev	1865057	TGGCACCGTTGTCATCTCGTTAAGGATTTACTTCTTGACGTCGCACGTGTGGCCGAGTTGACTTCCAGCCA	43	AGTTGACTT	TTGACG
SLIV_08090	1865014	1863899	Rev	1865014	CACGTGTGGCCGAGTTGACTTCCAGCCACCTCGGCCGCAACGACGCGGCCTCGTCAGGGAGGTTTGTGAAG	leaderless	GGGAGGTTT
SLIV_08095	1866347	1865136	Rev	1866360	TCAGCGGAGTTTGGGGTTCATAACTTGTACAAGGTCCGCATCGCACCGGGTGACGCGGACCCAGGGGATGA	13	CGGACCCAG
SLIV_08115	1870527	1874333	Fwd	1870303	GGAAATGCGGCCGTACAAGGTCGGGTGCGGTGAAGATGCCCCGGAGTGCCGACAGGTATAGTCCACTTTCG	224	GGTATAGTC	ATGCCC
SLIV_08120	1874516	1875376	Fwd	1874446	TGCGCGTGTCCGGGCCCTGCGCCTGCCGGGTTTTGGCTCTGTGCAGAAAGCCAGGGGCATAATGGTTCGAG	70	GGCATAATG	TTGGCT
SLIV_08125	1875418	1875846	Fwd	1875042	ATGGAGCGCCAGCGGCGCATGTTCGACGGATCGGGCCGTCCGGCGGCCACGTTCGTCCTGGACGAGGCAGC	376	TCCTGGACG	GTCCGG
SLIV_08135	1876269	1876108	Rev	1876457	CGGCCCGTGCCGCACCACCCGGCTGGTTCCCGTATGGCCACCGCCGAACGGCGTCACCTAAACTGGTCGTT	188	CCTAAACTG	ATGGCC
SLIV_08140	1879284	1876570	Rev	1879395	GACCGTCCCCATGTACTAGAGTTATCTCGACATCGAGATATCTGCCGAGGCGTGCCGCAGTCGCGCGCCGC	111	CGCAGTCGC
SLIV_08140	1879284	1876570	Rev	1879313	CGGTAAGGGTTACCTAACTTAGCCTTACCTTAGCGGATCGGCCAACAGGGCGTGGCGGCAGGATGCGGTGG	29	GGCAGGATG
SLIV_08140	1879284	1876570	Rev	1879311	GTAAGGGTTACCTAACTTAGCCTTACCTTAGCGGATCGGCCAACAGGGCGTGGCGGCAGGATGCGGTGGTA	27	GGCAGGATG
SLIV_08140	1879284	1876570	Rev	1879437	CTCGGAGTGGGGTGCACGCCACACAGCGCCCGGACATGACCGGACCGTCCCCATGTACTAGAGTTATCTCG	153	ACTAGAGTT	ATGACC
SLIV_08145	1879874	1881403	Fwd	1879874	ACTTGACGTCACGTCACCCGAACGGACCCCCCGAGAGGCGCCATCTCATATCTGAGATAGCCTCAACCTCA	leaderless	GATAGCCTC
SLIV_08155	1883243	1882593	Rev	1883603	AGTGGGCGTGTGTCGGCGTGTCTGGTCTGGGAAGTACGCGGCACATCGAGGCTGGCGGCCCCAACGGGAAC	360	GGCCCCAAC
SLIV_08160	1884118	1883366	Rev	1884118	GGCAGCACGAGCGGAGCGGCGGGGATGCTGACGACCGTAGAGACAGTGAAGACGTGACAGGATGTGGCTCA	leaderless	GACAGGATG	TAGAGA
SLIV_08165	1884503	1884132	Rev	1884778	GGAGGGGCGGAGGGGCGGAGGGGCGGAGGGGCGGAGGGGCGGAGGGGCGGACGGGTGGTGAGGTGAGGGCG	275	GGTGAGGTG
SLIV_08170	1886128	1887564	Fwd	1885987	TTGTGGGGGCGAGGAACTTCCGAGCGCGAGAGGGGCCACCTCGGCGGTCAGCCAGCGCTATCCTGAGCGCG	141	GCTATCCTG
SLIV_08180	1888793	1889923	Fwd	1888793	CCAATCCACCTTTGAGCGTTAATCTGCACGTCCCGTACGTCATTTACCTGACGTACGATAGCGTGAGCGGG	leaderless	GATAGCGTG	CCGTAC
SLIV_08185	1889920	1891416	Fwd	1889811	TCGTCGGTGGACTGGTCGCGCGCCAACACCGACTGGGAGGGGCGCGCGCTGGTCGGCGGACGGGTATCCAA	109	CGGACGGGT
SLIV_08190	1891403	1893394	Fwd	1891002	TGCGCAAGCTCCTCGCCGCCCAAGCCCAGGTCCGCAAGAAGGCACCCGAGCACGTGCGTAACATTGAGCTG	401	CGTAACATT
SLIV_08190	1891403	1893394	Fwd	1891246	CTGCGAGGACGATCCGATCCACTTCTCGATGACCCGTGAGCTCCTCGCGATCGAGCGCCAGTATCGAACCA	157	GCCAGTATC	ATGACC
SLIV_08200	1894063	1894533	Fwd	1893985	AGTTGGGCCGAAGCAGCCAGCTTCAAGCAAAACACCGTCACCTGTCAGCCCCGTCAAGTACTCTCAAGCAG	78	AGTACTCTC	GTCACC
SLIV_08200	1894063	1894533	Fwd	1893907	TCCCGACGGACCGTCAAAAACCTTACGGACGCGGTGCAACAACTGCGTCTGCCACCCGACCTCTAGGAGTG	156	CCCGACCTC	TGCAAC
SLIV_08295	1914572	1915423	Fwd	1914170	CCGAACGCACCCTCGTCCTGATCGATGAACCGGAGGCCCATCTCCACCCGCCGTTGCTGTCGACGTTCGTG	402	GCTGTCGAC
SLIV_08300	1916767	1915850	Rev	1916767	CTGGATCCAGCGACCCCCGCCCTGAATATCCCTTGAGCAGACGGAACCGCGCTCACTAGAGTCGCCGTTCA	leaderless	ACTAGAGTC	TTGAGC
SLIV_08330	1921081	1922349	Fwd	1920645	CACCAGCGCGCCCTCGACCACCACCGGGTCGGACGCGCTCCTCTACCTCCTGTTCGGTATCCTCGGCGCCG	436	GGTATCCTC
SLIV_08335	1922346	1922576	Fwd	1921704	TCACCCCGAACGAGGACCTCCCCGAGTTCCAGCCGTTCACCTTCGCCATCTCCCGCGACACCCTGTACCTG	642	GACACCCTG	TTCACC
SLIV_08410	1933380	1933889	Fwd	1933380	AGTGGGTTCTTTTGCATGCACTTTCGGCGAACCCGCCTACCGTGCAGGGTTGTTGGGCGACAATCTCTGCA	leaderless	GCGACAATC
SLIV_08410	1933380	1933889	Fwd	1933166	CGAACGCGAGGCGCTGCGAGAGCGTTACGTATCCGCTGGGGATATCAACGAAGCGGATAAACTGTACGACG	214	GATAAACTG
SLIV_08425	1935281	1934886	Rev	1935308	CGACCACCGACCGAGCGGACGCTGCGAAATGTATGGACAGCCGGTTCCACCGGCTGTTACGGATGAAGACA	27	GTTACGGAT	TGGACA
SLIV_08580	1963704	1963378	Rev	1963727	GGGCAGACCCCAGCCTTCCCGGCGACTGCTACCCGCGGGCCTGCGTCGGACATCTGGATAGGGTCGCCGTA	23	GATAGGGTC
SLIV_08605	1967966	1968436	Fwd	1967899	GAGCAGCGAACCCAAACTTCGTTCGTCCGAACCCTGGCATCGACCAGAGCTGAGGCCCTACTGTCGATCCA	67	CCTACTGTC	CTGGCA
SLIV_08615	1971989	1970985	Rev	1972018	TGGCCGTCCCGCTCGGCGTTGGCTGCAGCGCACGCTGTTCGGCGCCCGCACTACCCCTATGCTCATTCTCA	29	CCTATGCTC	TTCGGC
SLIV_08630	1974084	1975358	Fwd	1973977	TGCACTCTTTACCACAAAGACCCCAAGAATACGTTTGACATTTTCGGATCACCTGGATCAACATCCCATTA	107	ATCAACATC	TTGACA
SLIV_08660	1980574	1980188	Rev	1980599	AAGAAGCGCGGTCCGACGGTGCGTCCGGGCCCGGTACGGTTCCCGGCAGCGCGTGACCTAGGGTGGCCGTG	25	CCTAGGGTG
SLIV_08680	1982696	1982953	Fwd	1982696	TTGTCCGGGTGTTGTCACGCTTGCCGCCCGGGTCTTGGCGATGGCATCCGGGCGGGCGCACGGTCTGTCCA	leaderless	CGCACGGTC	TTGGCG
SLIV_08725	1992462	1992902	Fwd	1992416	GTCGAGGGCCGAAGGTCCCGGAGGGTGCCCGTCGAACGGCTCTGCCGGGCGGCGCCGTACCATTCATAAGG	46	CGTACCATT
SLIV_08730	1994301	1992862	Rev	1995138	CACGACGTACCTCGACCCGGCCGGGTCGCAGATCGGCCACAAGGAGTCCGTGAAGGACACCGCCCGCGTCC	837	GACACCGCC
SLIV_08730	1994301	1992862	Rev	1995193	CCTCGACGCGCACCCGCTGCGCGTTCGAGGTCGCCGCCGCCGACCAGGGCGCCTCCACGACGTACCTCGAC	892	ACGACGTAC	CCGACC
SLIV_08740	1996756	1995533	Rev	1996756	AGGGCGCACTGTGGTCACGGGCACGCGAAAGCAGGGGGTGAACGGGCGCCGGAGTGGTCAGGATGGAGACA	leaderless	GTCAGGATG
SLIV_08755	2002415	2000916	Rev	2002505	CGGACAGCCGGACGGCAGGCCGCGGAATAACCGTAGGCGCCGGTCACCCGCCCTGTGCGATCGTGTGACCG	90	GCGATCGTG
SLIV_08760	2003510	2002587	Rev	2003510	CCCCGCGGCCCGCGCGCCGCGGCGTGGAGCCTGTGCCGTACCCCCGCGCCGAGCAGGCAGGATGGAAGACA	leaderless	GGCAGGATG	GTGCCG
SLIV_08765	2004275	2003805	Rev	2004331	ATCGCGATGGTGTCCGAAGATTTCCGCCTTCCTCTAGCTTTTCGCCCCACACGCCTTCACTCTGGGTAGTG	56	TTCACTCTG
SLIV_08770	2004810	2004457	Rev	2004810	AAGCGGTGGGGGAGGCGGGGCAGGCAGGGGCGGCCGCGGCGGGCGGCGTCACGGTGGTACACCTGAGCCCG	leaderless	GGTACACCT
SLIV_08775	2006015	2004807	Rev	2006488	TGGCGTAAGAATTGGCTGGTGCAGGCAATGAAGGCGAGTGAAATCGGGGGAGCCGGTGAACAGCCACGACG	473	GTGAACAGC	GTGAAA
SLIV_08780	2006503	2006111	Rev	2006540	ACCGGACACGGAGCGTCGCCAACCGTGTCGCTGTTGGGCCGAACGGGTGACTTGGCGTAAGAATTGGCTGG	37	GTAAGAATT	TTGGGC
SLIV_08810	2013555	2014328	Fwd	2013427	GCCCGGCGGCCGGTGCGCGGGACCCGAGGCCTGCTTGTGCCCACCCCGGTGGGAGCACTACTGTCGCCACG	128	ACTACTGTC	GTGCCC
SLIV_08815	2014325	2014681	Fwd	2013620	GGGCGGTGGTACCCGTAAGCCAGGAGACCGGCCAAGGCGCGTCGTCCATCCACGAGGTGCTGGAGAGGGTC	705	GTGCTGGAG
SLIV_08850	2024469	2021728	Rev	2025067	ATCGCCGGTCTGGTCCTCTACAGCCTCACCCGGGTGACCAGCCGCAGCCTGTTCGCCGTCACGGGGGCGCT	598	GTCACGGGG	GTGACC
SLIV_08855	2025239	2024472	Rev	2025263	GTCCGCTGTGATCAGGCCGGAATCCCGTGTTCGACTTCGCCCGACCGCTCCGGGGCGATATCTTCTCCCCG	24	GATATCTTC	TTCGCC
SLIV_08855	2025239	2024472	Rev	2025260	CGCTGTGATCAGGCCGGAATCCCGTGTTCGACTTCGCCCGACCGCTCCGGGGCGATATCTTCTCCCCGTCC	21	TATCTTCTC	TTCGCC
SLIV_08905	2036565	2035948	Rev	2036591	AGGCGCGCTCCTGAGGGCCGCGCGCGGCACCTCGGCCGGGGCCGGTATCCCAAGGCGATACCCTTTGCCTG	26	GATACCCTT
SLIV_08965	2047638	2048366	Fwd	2047587	TGGGTACCTCAACATCATCGTTGACCGTGAACGACCGTTCGTGAGCGACCATGACCGATAGCGTAGAGACG	51	GATAGCGTA	TTCGTG
SLIV_09020	2059581	2059426	Rev	2059601	GACCCAGGGCTGTCCTCCGTCTGGCCGAGGGTCCTCGTCTTCTGGGCGACATCCCTTTAGCGTGGGCGGTA	20	TTTAGCGTG	TTCTGG
SLIV_09030	2060898	2060560	Rev	2061323	ACCGGACCGGGCGGCCCGCAGTGGTCAGGGGCCGCCACCGCAGTGCAGTACCCAGCAGCGAAGTCAGTGAG	425	AGCGAAGTC
SLIV_09030	2060898	2060560	Rev	2061271	CAGCAGCGAAGTCAGTGAGCGGTACCTCGGTGAAGGCGTCGGCTGCGGACGCGCGCGCCGGGAGGTTCGGC	373	GCCGGGAGG	GTCGGC
SLIV_09035	2063167	2062652	Rev	2063230	GGATGAGCCGGAGCCTCTGGTATGGCCTGGCCGGTTGTTCCCGGGTGACCGCCGTGGAAATCTCGGACCTG	63	GGAAATCTC	TTCCCG
SLIV_09040	2063410	2064402	Fwd	2063384	TACTGGTCGACCGAAGGCGTCAGGCCGTCCCGGATTCCCCACCGCCTTCCTCCTGGCGCATAATGGAACTC	26	CGCATAATG	TTCCCC
SLIV_09080	2072476	2075028	Fwd	2072420	GACGCTGTGCCGTCTCCCGCCAACCTACCCCCACGCCCGAGAGGCCGAGGGGGCGTGTTAGCTTGACGCAA	56	GTTAGCTTG
SLIV_09100	2080309	2078234	Rev	2080309	GCAGACCGGTGCGGCCGAGGAGGGGTGGCGATTGGGTGGTCGCGCGTTCGAACGCTTACGATCCTCTGTTG	leaderless	CTTACGATC	TTGGGT
SLIV_09100	2080309	2078234	Rev	2080312	AGAGCAGACCGGTGCGGCCGAGGAGGGGTGGCGATTGGGTGGTCGCGCGTTCGAACGCTTACGATCCTCTG	leaderless	CTTACGATC
SLIV_09170	2101747	2101992	Fwd	2101650	GGCGGGCGTCCCGCCCCGGGGGTCAGCCAACCGTCAGCGGGCCGTCAGCGCAGCGCCCCAGACTTGCCGGA	97	CCCAGACTT
SLIV_09200	2107097	2107750	Fwd	2106984	CGTATCAGTCTCTCACCAGGGCCTCGCAAGCCCCTCTCCAAGTGTGCACACGCGTGCTAAGTTTGGCCGCA	113	GCTAAGTTT
SLIV_09205	2108142	2107822	Rev	2108263	CGCCGTCCAGTTGAGAGGTGGGCTGGGGATCATGGACGGGGAGGCGGAGACCCTGCTGCGGGACGCGCTGC	121	TGCGGGACG	TGGACG
SLIV_09225	2113673	2114329	Fwd	2113646	TGTTTGCCCGTCGAGCCGAAAGAGGAAGATGAACGGGATGTTCACCGCGGTCAGAGGGCAGAGAAGAAGAG	27	GGCAGAGAA	TTCACC
SLIV_09240	2116351	2115953	Rev	2116351	AGAAGTGAGCCTCGCCATCCCGCCCCGAGCGGGGTGCATGGCTGTCGGCGTGCCCCGGTACGCTTCAGATA	leaderless	GGTACGCTT	GTGCAT
SLIV_09245	2117097	2116414	Rev	2117434	GTGGACGCCGGGCTCCTGGAGCGGGCGCTGGCCAACCTGGTGGAGAACGCCGTCAAGTACAGTCCGGACGA	337	AGTACAGTC	GCCAAC
SLIV_09250	2119664	2117094	Rev	2119664	CCTTTTGCCGCCATTGTGGGTCGTAGGGTCGACGCTGCGCAGTCAGCGGTGACCGGAAGACAATGAGGCCA	leaderless	AAGACAATG	CTGCGC
SLIV_09255	2120490	2119798	Rev	2120767	GCGGCGAGGGCCCGATGGCCCCCCGCGACCCGATCGTCCTGAAGCTGCCGAACGACGCGCAGATGGTCCCC	277	GCGCAGATG	GTCCTG
SLIV_09260	2121432	2120680	Rev	2121463	GCTGGACCCTGCAAGCGGCACAAGCGGTCAGGTCGCCGAAGGCGGCCCGACGGGTGGGAATCGATACGCTT	31	GGAATCGAT
SLIV_09260	2121432	2120680	Rev	2121457	CCCTGCAAGCGGCACAAGCGGTCAGGTCGCCGAAGGCGGCCCGACGGGTGGGAATCGATACGCTTCGGTCG	25	GATACGCTT
SLIV_09270	2122566	2121982	Rev	2122566	AGGAGAGCTGCATGAAGCAAGCTTGGCACGGTATCGGTGTTCGGCCGACGCGCGGGTAAGGTCTGCGCCTG	leaderless	GGTAAGGTC	TCGGTG
SLIV_09275	2122624	2123088	Fwd	2122624	AAGTACCACTCACAGGCGCAGACCTTACCCGCGCGTCGGCCGAACACCGATACCGTGCCAAGCTTGCTTCA	leaderless	GCCAAGCTT	TCGGCC
SLIV_09285	2124365	2124069	Rev	2124401	ACCTTGATGTGAGGCAAAATCTCCGCCTCAGGTCGGGCACAAGTCCGGCCTCTCACGCGTTACGTGCGCTG	36	CGTTACGTG
SLIV_09285	2124365	2124069	Rev	2124466	GGTCCCCATCGCCATCCAAGCCGATCACTCGTGAGGAGTCCGGTTGGGTGTCGATTGAGTAACAGACCTTG	101	AGTAACAGA	AGTAAC
SLIV_09285	2124365	2124069	Rev	2124445	CGATCACTCGTGAGGAGTCCGGTTGGGTGTCGATTGAGTAACAGACCTTGATGTGAGGCAAAATCTCCGCC	80	GGCAAAATC	AGTAAC
SLIV_09285	2124365	2124069	Rev	2124570	CATGCACCCTGTCGGAAAGCCGGGAAAATCCCGGTTTTCAGGGCCCCTGATCACGGGAAGTACACGGTGAG	205	AGTACACGG	TTCAGG
SLIV_09285	2124365	2124069	Rev	2124526	CCCTGATCACGGGAAGTACACGGTGAGACGCCTTTGAAGTGCGGCATTCGGACCGTGTACGGTCCCCATCG	161	TGTACGGTC	TTGAAG
SLIV_09285	2124365	2124069	Rev	2124522	GATCACGGGAAGTACACGGTGAGACGCCTTTGAAGTGCGGCATTCGGACCGTGTACGGTCCCCATCGCCAT	157	GTCCCCATC	TTGAAG
SLIV_09285	2124365	2124069	Rev	2124511	GTACACGGTGAGACGCCTTTGAAGTGCGGCATTCGGACCGTGTACGGTCCCCATCGCCATCCAAGCCGATC	146	GCCATCCAA	TTGAAG
SLIV_09285	2124365	2124069	Rev	2124422	TGGGTGTCGATTGAGTAACAGACCTTGATGTGAGGCAAAATCTCCGCCTCAGGTCGGGCACAAGTCCGGCC	57	GGCACAAGT	AGTAAC
SLIV_09285	2124365	2124069	Rev	2124503	TGAGACGCCTTTGAAGTGCGGCATTCGGACCGTGTACGGTCCCCATCGCCATCCAAGCCGATCACTCGTGA	138	AAGCCGATC	TTGAAG
SLIV_09295	2126675	2126022	Rev	2126844	TCGCGGGGTGTAAAGCCGTCCTCCCCCAGCTCCCCTTCGCGGAAACCTCAACCACACGAGAAAATCTCGCA	169	GAGAAAATC	TTCGCG
SLIV_09300	2127103	2127276	Fwd	2126904	TGAGCGGGAATGCGAGATTTTCTCGTGTGGTTGAGGTTTCCGCGAAGGGGAGCTGGGGGAGGACGGCTTTA	199	GGGAGGACG	TTCCGC
SLIV_09300	2127103	2127276	Fwd	2126908	CGGGAATGCGAGATTTTCTCGTGTGGTTGAGGTTTCCGCGAAGGGGAGCTGGGGGAGGACGGCTTTACACC	195	GGACGGCTT	TTCCGC
SLIV_09300	2127103	2127276	Fwd	2127012	CGCGGTACGCCGCGGTCCGCTTCCGCAGAGCGGGCGTGGGTGTCCGGCACGGTCGCCGCCCGGCAGGGCAG	91	GCCCGGCAG	TTCCGC
SLIV_09310	2129750	2128623	Rev	2129750	GACCTGGTGAAACGCACGGTCGGTACCCCACCGTTTTCCCGCTGTCAGTGCCGGGTGGCAGGATCGGGGCA	leaderless	GGCAGGATC
SLIV_09315	2129913	2131169	Fwd	2129862	GGGGTACCGACCGTGCGTTTCACCAGGTCCGAGGGGGTGTTTCCGGCCGCACCGACGAGTAAGCTGTATCG	51	AGTAAGCTG	TTCCGG
SLIV_09320	2131111	2132448	Fwd	2130791	GCTTCGCCGGTCCGCCGGAACGCCGCTGGCTCCTGGGCGTGTGTGCGATGGCCGTGAGTATGATCCCCCTC	320	AGTATGATC
SLIV_09325	2133256	2132372	Rev	2133302	CTTGGACGTGGCGTACTTCACGCAATCACCAGAAACGGAACTAATGGTTTCGGCCGCACGTCCCTTTCTCA	46	ACGTCCCTT	CGGAAC
SLIV_09325	2133256	2132372	Rev	2133300	TGGACGTGGCGTACTTCACGCAATCACCAGAAACGGAACTAATGGTTTCGGCCGCACGTCCCTTTCTCATG	44	CGTCCCTTT	CGGAAC
SLIV_09330	2133729	2134787	Fwd	2133656	GCCATAACGGCGATCCAGGGCCCGCGCCCGACACGCCGGGCAACTCGGCAAGGTTGTGGCAGGCTGCACCC	73	GGCAGGCTG
SLIV_09330	2133729	2134787	Fwd	2133473	CGCCACCTCTTGCCAGAAGTTGGGCGGCGCGCCAATCCACGCACGTGGTCCGAATGGAGTACTGTTGCGAG	256	AGTACTGTT	TTGCGA
SLIV_09330	2133729	2134787	Fwd	2133584	AGGACCGCCGGGAGGGGGCTAGTTGCACAGGGTGACGAGGTTGGTCACTTAGCGTTGCGAACAGGTAACCG	145	GCGAACAGG	TTGCGA
SLIV_09330	2133729	2134787	Fwd	2133549	GAGCTGGTCTCCCGACAGGGGGTCCGGCACCTTGAAGGACCGCCGGGAGGGGGCTAGTTGCACAGGGTGAC	180	GTTGCACAG	AGGACC
SLIV_09330	2133729	2134787	Fwd	2133603	TAGTTGCACAGGGTGACGAGGTTGGTCACTTAGCGTTGCGAACAGGTAACCGTGCCATAACGGCGATCCAG	126	CATAACGGC	TTGCGA
SLIV_09335	2135922	2135071	Rev	2135922	CCGGTACTGTCCGGCGGGCAGAGTAGCCCGACAACGACGCCTCGGCCACTCGGTACGTCAGGATGGGGCCA	leaderless	GTCAGGATG	CCGACA
SLIV_09340	2136158	2136961	Fwd	2136034	GGGCTACTCTGCCCGCCGGACAGTACCGGTCACGAGGCGTACGTGTTCGGCCACATGCTGTACTGCCCGGG	124	GCTGTACTG
SLIV_09340	2136158	2136961	Fwd	2135980	TGATGGCGTTCATGGCCCCATCCTGACGTACCGAGTGGCCGAGGCGTCGTTGTCGGGCTACTCTGCCCGCC	178	GCTACTCTG	GTGGCC
SLIV_09365	2142407	2141100	Rev	2143057	GGCGCCGGCCTCGACCGTCCCCCAGGTCCAGGGATTCGCCGACTACGCCGAGGCCAACGGTCTGAGGACGG	650	AACGGTCTG	TTCGCC
SLIV_09390	2148231	2147644	Rev	2148231	CGGGTACGGCCCTGGACGGGTACCGCGGGAGCGTGCCTCGCAGTCAGCGGGTCCCCGTAGGATGGACGGCA	leaderless	CGTAGGATG	GTGCCT
SLIV_09395	2151435	2148337	Rev	2151435	TCGGTCCGGACCTCCGTCCCCCACAGACTGCCCCGCGCCGTTGTCGTACGCGAGCCGTACTCTGGGGCCCA	leaderless	CGTACTCTG	TTGTCG
SLIV_09400	2151639	2151920	Fwd	2151166	CCTCGGCCTCGTCGGCCGGTGCGGTGGCGGGTGTTCCGCCGGCCCCGATCCGGTCGTAGCGTACGGTGGCG	473	CGTAGCGTA
SLIV_09400	2151639	2151920	Fwd	2151169	CGGCCTCGTCGGCCGGTGCGGTGGCGGGTGTTCCGCCGGCCCCGATCCGGTCGTAGCGTACGGTGGCGATG	470	CGTACGGTG
SLIV_09410	2153655	2152891	Rev	2153868	AAAAGCCTGTTGCGTTTGAGGATTGAACGCAGCCGCGTTTAGCGTCGTCCGGG	213	TTTAGCGTC
SLIV_09415	2155412	2154024	Rev	2155514	ACCCGCAGCTCGCCCTCACCGCCGTGCAGCGCGTGCTCGAGGTGACGGCCGAGGAGGTCCAGGAGGTCGCC	102	TCCAGGAGG	GTGCTC
SLIV_09420	2156761	2155409	Rev	2156850	CGTTCTCGCTCTCGGCGTACGAGGCCCGGGAACTCCACCGGCCGCCCGCACGCTTGCATACAGTGGCGGGA	89	CATACAGTG
SLIV_09430	2160647	2159550	Rev	2160684	CGTCTGCCCCGCGCACGCTGCTAACAATCGTTCACTTCGTGCCGACTGCTGCGGCTCGTATCCTGAGCAGG	37	CGTATCCTG	TTCGTG
SLIV_09435	2160934	2161485	Fwd	2160849	ACCCTCGCTTCCCTCCGTGCGCCTCCTCTCCGCCTCCCCGTCGATCAGCGCCGCTCGGCACCCTGGAGGCG	85	GGCACCCTG	GTCGAT
SLIV_09435	2160934	2161485	Fwd	2160761	AGGATACGAGCCGCAGCAGTCGGCACGAAGTGAACGATTGTTAGCAGCGTGCGCGGGGCAGACGTTTTCCA	173	GGCAGACGT	GTGAAC
SLIV_09450	2163309	2164574	Fwd	2163309	TATTGATTGAATCAATGCATAGTAGGGCGACGACTCAACACGGACCGCCTCCGATCGATACGGTGACCTCA	leaderless	GATACGGTG	CTCAAC
SLIV_09455	2164629	2165573	Fwd	2164627	CGGCCACTGCCGGAGTAGCGCGCAGGCGCGGCTGGAAGCCGCCGCGGCCCAAGTCAGGTTAGGCTCACCTC	leaderless	GTTAGGCTC	CTGGAA
SLIV_09470	2169635	2168043	Rev	2169671	TCACCTGGGCCTACGCCCGCCACGCCCGGCTGCGCAGGGACCGGGCCGCGCTCGAACTGCGCTGGGACACC	36	ACTGCGCTG	GGGACC
SLIV_09475	2170210	2169632	Rev	2170535	TCCGGGCGGTGCACAGCGTCCTGTCCGGAGACGCGGGACTGGCGCCGAGCATCCAGCGACGCCTGCTGGAG	325	GCGACGCCT	GGGACT
SLIV_09475	2170210	2169632	Rev	2170210	AATCACCTGATGGGGTGAAGCGCGTGGGGAAGAAGAGTCGGGGATCTTCCCGTTCTGTCCATCCTTGGGCA	leaderless	TCCATCCTT
SLIV_09495	2174977	2172854	Rev	2175341	TCTTCTCTAGCTCGACGAGCTGTCGTACCAGGGTCAACATCCAACCAGCCCCAAAACGTTCCCGCTCGTGG	364	CGTTCCCGC
SLIV_09495	2174977	2172854	Rev	2175041	CTGGACTAGGGTGAGCGCGTGACGAGGGTGGCGTTACAACGGCTCTACCAGGCCTCGGTACCCTCTGACCG	64	GGTACCCTC
SLIV_09495	2174977	2172854	Rev	2175138	TGTTCATGAGGACGTGCCCGGAGCCTAAATGGTTCATGCGTCGAAGGGAACGTGATGTGTACTTCACCCCA	161	TGTGTACTT	ATGCGT
SLIV_09495	2174977	2172854	Rev	2175093	GGGAACGTGATGTGTACTTCACCCCATCGAGGGATCGAACAGGCATGCGATCCTGGACTAGGGTGAGCGCG	116	ACTAGGGTG	TCGAAC
SLIV_09495	2174977	2172854	Rev	2175091	GAACGTGATGTGTACTTCACCCCATCGAGGGATCGAACAGGCATGCGATCCTGGACTAGGGTGAGCGCGTG	114	ACTAGGGTG	TCGAAC
SLIV_09500	2175418	2175648	Fwd	2175187	CATGCCTGTTCGATCCCTCGATGGGGTGAAGTACACATCACGTTCCCTTCGACGCATGAACCATTTAGGCT	231	TGAACCATT
SLIV_09500	2175418	2175648	Fwd	2175194	GTTCGATCCCTCGATGGGGTGAAGTACACATCACGTTCCCTTCGACGCATGAACCATTTAGGCTCCGGGCA	224	TTTAGGCTC
SLIV_09500	2175418	2175648	Fwd	2175361	GCCGCCAATCGGCAACAGCCGGCCCCTCGGAAAGTTTTTTCGAGGAAAAGCCACGAGCGGGAACGTTTTGG	57	GGGAACGTT	GGGAAC
SLIV_09500	2175418	2175648	Fwd	2175380	CGGCCCCTCGGAAAGTTTTTTCGAGGAAAAGCCACGAGCGGGAACGTTTTGGGGCTGGTTGGATGTTGACC	38	GGTTGGATG	TTGGGG
SLIV_09500	2175418	2175648	Fwd	2175386	CTCGGAAAGTTTTTTCGAGGAAAAGCCACGAGCGGGAACGTTTTGGGGCTGGTTGGATGTTGACCCTGGTA	32	GATGTTGAC	TTGGGG
SLIV_09500	2175418	2175648	Fwd	2175393	AGTTTTTTCGAGGAAAAGCCACGAGCGGGAACGTTTTGGGGCTGGTTGGATGTTGACCCTGGTACGACAGC	25	ACCCTGGTA	TTGGGG
SLIV_09505	2176617	2175760	Rev	2176957	CGACGCGGTCAGCTTCACACTGCTGCAGGAGCAGCTGCACTCCGTTCTCGACACCCTGTCCGAGCGCGAGG	340	TGTCCGAGC	CTGCAC
SLIV_09510	2178319	2176784	Rev	2178393	GCGGAGGGAATACGGACGCCGTTCACGGCGCTGTGCATCTCCCCGGCCCGCCCGCACCGTCGGCCCATTCC	74	CGTCGGCCC
SLIV_09510	2178319	2176784	Rev	2178481	TTTTGATCGCTTACGGGGTGTGACTCGGGCCACGCGGATTGGGCGTAACGCTCTTGGGAACAACACGATGA	162	GGGAACAAC	TTGGGC
SLIV_09510	2178319	2176784	Rev	2178474	CGCTTACGGGGTGTGACTCGGGCCACGCGGATTGGGCGTAACGCTCTTGGGAACAACACGATGACCTAAGA	155	AACACGATG	TTGGGC
SLIV_09515	2179635	2178748	Rev	2179635	GCGATCACCCTTTCGTGTGCTTTTCACCAAAGACCTCAAGGGAGTTGAGGTCGGCGCCGACAAAGGATGCG	leaderless	CCGACAAAG	CTCAAG
SLIV_09525	2182730	2181972	Rev	2182730	GAAGTGGATCAGCGGCGAAGCGGTTGCCGAAGGGAGTGTTTATCGTCAGGCAGACGACTATGATCGCCGCA	leaderless	ACTATGATC	GTGTTT
SLIV_09540	2187085	2187699	Fwd	2186904	ATCCCGAACGAGCCGTGGCGTGTGCCGTGCCCCATGCGTCGCCCGGTGGCACTCCGGGTAGGGATATAGAA	181	GGTAGGGAT	GTCGCC
SLIV_09540	2187085	2187699	Fwd	2186980	ATCAGCCGATATGGGTCCTCGGTCTCAATTGCTCGTTGCCGCATCCAAGTTCGACAGGAAGAATTGAAGTC	105	GGAAGAATT	TTGCCG
SLIV_09550	2188633	2187995	Rev	2188633	GACGGTCCCGCTCGCAGGTATGTGCCACCCGCCGACGCGAGCCGCACCAACGTTTGATAAATGTCAGCTCA	leaderless	ATAAATGTC
SLIV_09555	2189403	2188702	Rev	2189406	GACGGGAGGCCGTTTCCGCTCTGGGAGACCGGGGTGTCGCCCGGCGATCGCGGCGGCGTACGCTAGGGGCG	leaderless	CGTACGCTA	GTGTCG
SLIV_09560	2190106	2189486	Rev	2190407	AGGTGAGGTCCGTGGTGCTGAACTCGAGCGCGTTCTGGATGTGCGGGAGCGCGATGTTCACAATCGTCGCG	301	TTCACAATC	TTCACA
SLIV_09560	2190106	2189486	Rev	2190386	TGCGGGAGCGCGATGTTCACAATCGTCGCGTCGAGTACGACCATGAGTTGG	280	ACGACCATG	TTCACA
SLIV_09570	2193034	2192129	Rev	2193037	CAGCCTTGACCGGCCCTTCGAACGCTGGCGAGATCCGGAACCGTACGGGATCACCGGATAGAGTGGCGGGG	leaderless	GATAGAGTG
SLIV_09575	2193706	2193047	Rev	2193706	CTGTGTGACGTACGCCGTACGGGGCCCGTACGGGTGCTTGGTTCCGCCCGTCTCGATCTAGGGTTCTGGCA	leaderless	TCTAGGGTT	TTGGTT
SLIV_09580	2194299	2193820	Rev	2194434	GGCGGGGGTGCGGGCAAGCGGTCCCGCGGAGAGCGGCCGGAGCCGGGTTCCGTGGCCGTACGATGGCGCGG	135	CGTACGATG
SLIV_09585	2194595	2195128	Fwd	2194527	ACCCGGCTCCGGCCGCTCTCCGCGGGACCGCTTGCCCGCACCCCCGCCCCGGTGCGTGGCAGGATGGACAA	68	GGCAGGATG	TTGCCC
SLIV_09595	2198827	2198279	Rev	2198892	TAGCGTGAGCAGCCCACAAGTTGTGGTCCCCCGGGTCTTCGAGTCCGTCGCGATCGCCTATGCTGGGGGCT	65	CCTATGCTG	TTCGAG
SLIV_09595	2198827	2198279	Rev	2198984	GAGCGGCGCGGCGGGGGCGGTCGCGCACGCACAGGCGCGACACGCGTGCAGGGTGTGTTTGTATGAGCCAA	157	GTTTGTATG	GCGACA
SLIV_09600	2199411	2200190	Fwd	2199216	CGTGGGGCTACCGCAACGGATGGGAGACCCGCCCCGTCGAACGGAATGCCGGATGGCAGACTGGGGCGACA	195	GGCAGACTG	TCGAAC
SLIV_09600	2199411	2200190	Fwd	2199384	CGAGCGATTCGCGTTTTTTCACTCGAACGTGTGTTTGGCGCAACCTTTCGAAAGCTACTACCGTTGTGCAG	27	ACTACCGTT	TCGAAC
SLIV_09600	2199411	2200190	Fwd	2199386	AGCGATTCGCGTTTTTTCACTCGAACGTGTGTTTGGCGCAACCTTTCGAAAGCTACTACCGTTGTGCAGCA	25	ACTACCGTT	TCGAAC
SLIV_09625	2207153	2208382	Fwd	2207079	GTCAGGCGGCTGTATCCGAACCGTTGCCGTTCCGTCGGAACTCCCCCACAGCCACCGCATAGTGTGTGGTG	74	CGCATAGTG	CGGAAC
SLIV_09635	2211285	2209792	Rev	2211336	GCGACCATCTTCGGGACGGCGCGGTACGGGCCCCGGGAATCTCCCCGGTGGTTCGCACGTTGTACACGATG	51	CGCACGTTG	TGTACA
SLIV_09635	2211285	2209792	Rev	2211392	AAGGCGTCCCGGAACACACACGGGGAATAAGCCGGTGACGAGACGGCCCGTGCCGTGCGACCATCTTCGGG	107	GCGACCATC	GTGACG
SLIV_09635	2211285	2209792	Rev	2211309	GGGCCCCGGGAATCTCCCCGGTGGTTCGCACGTTGTACACGATGTCGCGGCCCGTACGGCCGCGCCGACCC	24	GGCCGCGCC	TGTACA
SLIV_09645	2215399	2213222	Rev	2215488	GAATGGGTGATCCGTTTCACGCTCGGCGAGAGGCGGTCGGCCGCACGTGATGGGCTCGATAGCATCAAGCA	89	GATAGCATC
SLIV_09645	2215399	2213222	Rev	2215677	ATCACCGAGCGCCCGGACGGCGAGATCGAGATGACGGGGCCGGCCGTGATCGTCGCGGAGGGCGAGTTCGA	278	CGGAGGGCG	ATGACG
SLIV_09650	2216515	2215646	Rev	2216515	GGGCCCTCCCGCCCCCGGACCCGGCTCCGCCCCTCGTCGCCGTGGTGCACCCACCCCGTACGATCGAGGAA	leaderless	CGTACGATC	TCGTCG
SLIV_09655	2217085	2216588	Rev	2217126	CTGATCACGTGATGGCATCGGGACGCCCCGGCCGTCATCCGGGCCTTCGGCGGCGTGCCATCATCGAGCTT	41	GCCATCATC
SLIV_09655	2217085	2216588	Rev	2217209	GTGCACTGGTTGAGTGGGGGTGTGGCGGATCGCACGGAACTTCCGCGACTCGCCCTGTCGTTGGTCGAACG	124	TCGTTGGTC	CGGAAC
SLIV_09660	2218131	2217193	Rev	2218131	AACGACCCCGGACGCGGACCGTCACGTAACTCGTTCGAGGGCGAGGTGAGAGGTTTGCGAGACTGGTGCGG	leaderless	GCGAGACTG	TCGAGG
SLIV_09665	2218314	2218601	Fwd	2218311	TGGCCCCGGTCACGCGAACGGACGCACCGGATGCCGCGGGATTTCGCCCGCACGAGTAACGTATGGAGTTG	leaderless	AGTAACGTA
SLIV_09675	2219768	2219055	Rev	2220276	GACGCTGCACGTGGTGCGGGAGGCCCGCTTCGCCCAGGCCTTCACCTTCCAGTACTCCAAGCGCCCCGGCA	508	TCCAAGCGC
SLIV_09680	2221335	2219818	Rev	2221335	GAGATTGGCGGTGTACTGTCAAGATGCGTGCGGGCGTTCACCCCGATCGTGACCGCCTACCCTTAGTGCCA	leaderless	CCTACCCTT
SLIV_09695	2224485	2223409	Rev	2224485	CTGCGCTTTCCGCACGTGGGTGCCGTGCCCGCGACCTCGCCATGCTGCCATCCGCACGTACGGTGGCGATA	leaderless	CGTACGGTG	TCGCCA
SLIV_09700	2224600	2225085	Fwd	2224521	CGCGACCGGCTGCGTATATCCGTCACGACACCCATATCGCCACCGTACGTGCGGATGGCAGCATGGCGAGG	79	GGCAGCATG
SLIV_09705	2225090	2226325	Fwd	2224864	GATCGACGCGCTGAAGCCCTCCCACCACAGCGCGAGCCTGCTCTACACCACCGATCTGGGGCTGGTCGCCG	226	CTGGGGCTG	CTGCTC
SLIV_09715	2227038	2228033	Fwd	2227038	GACGACTGTAGCGACCACCACTGACAGTGGGCCCTGGTCAGTGCGGGTGCGGGCTGGCAGGATCGCCCCCA	leaderless	GGCAGGATC	CTGGTC
SLIV_09715	2227038	2228033	Fwd	2226715	ATGCCGTGCACGAGGGCGGTGCCGTAGGCCACGTAGACCACGTCGGCCAGTTCGTGCGCGAGCCGGTCGAG	323	GCGAGCCGG	TAGACC
SLIV_09725	2230153	2229467	Rev	2230238	CGGATAACTTCGAGCGGCCGCAACCGGAAGCCTCTTGACGCCGTCGCCCTCCATCGGCGTCACTGCACAGG	85	GCGTCACTG	TTGACG
SLIV_09730	2230456	2231232	Fwd	2230427	ATCGGATCGTGATGCTCAGATCTCGCTCAGATGTAGAGACGCGACGTGTCCCGGGTCACTACTGTCCTGCG	29	ACTACTGTC	GCGACG
SLIV_09730	2230456	2231232	Fwd	2230430	GGATCGTGATGCTCAGATCTCGCTCAGATGTAGAGACGCGACGTGTCCCGGGTCACTACTGTCCTGCGAAA	26	ACTACTGTC	GCGACG
SLIV_09735	2231358	2232194	Fwd	2230722	TGGAGACCGTCGACGACGGTTCGATCACGATCGACGGCAAGCCGCTGCCCGCCGAGGGCAAGGAGCTGGCC	636	GGCAAGGAG
SLIV_09735	2231358	2232194	Fwd	2231000	CAGCGTGTCGCCATCGCGCGCGCGCTGGCCATGGACCCGAAGGTCATGCTCTTCGACGAGCCGACGTCGGC	358	GAGCCGACG	TGGACC
SLIV_09740	2232279	2232947	Fwd	2232147	CGACGCGCTCGAGGCCATGGCCACCGACGGGGCCTGGGACAAGGCCGTGGAGGACAACTTCGGTCCGGCCA	132	ACTTCGGTC	AGGACA
SLIV_09740	2232279	2232947	Fwd	2231877	CTGCTCGGTCACCGGCTCGACCTCGGCGCAGAACGTCAAGGACAAGCTCGCGCCCAAGGCCCAGCTGCAGA	402	GCCCAGCTG	AGGACA
SLIV_09740	2232279	2232947	Fwd	2231481	GACCGCCACCGCCTGCGGCGGCGACGACAAGGACAGCGGCTCGTCCGACGGTGGCGGCAAGAAGATCACCA	798	GGCAAGAAG	AGGACA
SLIV_09740	2232279	2232947	Fwd	2231485	GCCACCGCCTGCGGCGGCGACGACAAGGACAGCGGCTCGTCCGACGGTGGCGGCAAGAAGATCACCATCGG	794	AAGAAGATC	AGGACA
SLIV_09750	2234017	2235642	Fwd	2233721	CGCCAACGTGATCGCCAGCTTCACCGTGGTCGCGGTGATCTACATCGCGCTCAACTTCTCCCTCACCACCT	296	TTCTCCCTC
SLIV_09750	2234017	2235642	Fwd	2233157	GAAGTGGCAGATGTTCTTCACCAGCGACGAGCCCTGGTCGACGTACATCTGGCCCGGCCTGCAGAACACCC	860	GGCCTGCAG	GTCGAC
SLIV_09750	2234017	2235642	Fwd	2233940	GAGGCCGTGGCATGATCGCCACGGCCTCCGTCGCTTGACGCAAGCAGCGGCAATAGGTTGCATACGTTCTG	77	GGTTGCATA	TTGACG
SLIV_09753	2235787	2235873	Fwd	2235787	GGGGCGCGGTCGCTGTCCGCATGGTGACGCTGAGTTGACCGGCCCGCACCGTCATGGTCTACTCCGGATCG	leaderless	GGTCTACTC	TTGACC
SLIV_09755	2235955	2236509	Fwd	2235853	GATCGTGACCGACACCTGTGTGTGCCTGTGGCGGAGGGTCCATATGGACCTCGTCCGCTATGCGGGCTGCG	102	GCTATGCGG	GTCCAT
SLIV_09770	2239171	2238047	Rev	2239207	CACCCGAGTTATCCACAGGCCGGACCCGCATCGGGGCCCATTGTCAGTGGCAGGCATTAGCGTCTTTGACG	36	ATTAGCGTC	TTGTCA
SLIV_09775	2239460	2239660	Fwd	2239427	GTCAAGCGCACCACGCGGCACTTCCGAGCGTACGTCCCCCGGGCGGCGAGCCAGGTGGTTGGATGCGGATG	33	GGTTGGATG
SLIV_09785	2241377	2241183	Rev	2241377	TAGGCCGAAAGGCGGTTCCGGCAGGTGGTCCCGGCTCGGGGGCCACTCTCAGGGGCGGGATACTGGGGGCA	leaderless	GGGATACTG	TCGGGG
SLIV_09800	2243512	2242742	Rev	2243512	CCGGTTCCTACCAGCGCGAGCGCAAGAACGTACAAGACGCGCCGCGGGAGCCGCTCCTACCGTTCGAGGCG	leaderless	CCTACCGTT	CGTACA
SLIV_09805	2244375	2243509	Rev	2244375	GGCGCGAGGACCAGGGCCGGGCGTCCGGGTGTGTCTCCGGGGCCCGCCGCGGGTGACGGAGAATGGGGGCA	leaderless	CGGAGAATG
SLIV_09810	2244568	2249640	Fwd	2244568	CCGGCACCCGCCTGCCCGGCTCCGGGCCCGGCCCAGGCCGATTGTCAGTGGCCGGGTGCACGATGGAGCCA	leaderless	TGCACGATG	TTGTCA
SLIV_09815	2249659	2250489	Fwd	2249659	GGAGGGGGCGGGGTTCATCGCCACCCCGCGCGGTCTGCGCATCAGGGCGTGACCCTGTCACCCTTGAGTCA	leaderless	GTCACCCTT	CTGCGC
SLIV_09840	2252767	2252387	Rev	2252807	ATGTTTGCAGCCCTGAGTGAACACGACATCGCTCCCCGCACGGCCGCGGCGCGAGGCGGTACGGTGGGGCG	40	GGTACGGTG
SLIV_09840	2252767	2252387	Rev	2252805	GTTTGCAGCCCTGAGTGAACACGACATCGCTCCCCGCACGGCCGCGGCGCGAGGCGGTACGGTGGGGCGTG	38	GGTACGGTG
SLIV_09840	2252767	2252387	Rev	2252995	GGGCCCTTCAGGGCCGAGCAGGGTTGCGCCGATGGCGGAAAAGTGGAGGCGCTGCGGTTGAACGGCGACCG	228	GGTTGAACG	GCGACC
SLIV_09840	2252767	2252387	Rev	2252965	GATGGCGGAAAAGTGGAGGCGCTGCGGTTGAACGGCGACCGCGCGGAAATTCGTATGGAGAGTGTACAGAG	198	TGGAGAGTG	GCGACC
SLIV_09845	2253422	2252877	Rev	2253994	GGCCACCGAGGGTGGCGCCGGCGCGCGCGGTGGCAAGATCGCGGCGGCCGCCGTCAACCAGGCGAGTGTCT	572	ACCAGGCGA	ATCGCG
SLIV_09845	2253422	2252877	Rev	2253661	CCTGCCGTGGTGGGTGACGGCCGTCATCCTCGGCCGGGAACTCGGGATCACCGTCCTGCGTTTCGTGGTCA	239	CGTTTCGTG	GGGAAC
SLIV_09850	2254210	2253419	Rev	2254678	TCGGCGACACCGACCGCTTCCTGGAGCTCCTCGACACCATCCGGAGCAAGGCGCCCGAGGCGGGCGTGCGC	468	CCGAGGCGG	TCGACA
SLIV_09855	2255688	2254207	Rev	2255688	CGCGGGGTCGGCCGGGATCGGCCAACCCCGTCGACGTGGGCCGTCGGCGGGACGAAGTAGTCTTGAGCCCA	leaderless	AGTAGTCTT
SLIV_09855	2255688	2254207	Rev	2256634	TTTGCACCCCCCCTAGACTGAACGCCCAGCACAGGCGGCTAAACGCTCGAAAGGCGCCCCCGTGTCCAACG	946	GCCCCCGTG
SLIV_09860	2256643	2255780	Rev	2256948	CGTGACGTTCTTGTGAAGCCTGATGAGCTGGACGGCGTGCTCGCGGTGATCCGTGGGGAGTCTGAAGGGTA	305	GGGAGTCTG	GTGCTC
SLIV_09860	2256643	2255780	Rev	2256787	CGGCCGATCGTGACTCACCCGTTAGGGATCATTGAGCAACCGTTTCCCCAGGCCCTACGTCAAGTTGAGGG	144	GTCAAGTTG	AGCAAC
SLIV_09865	2259700	2256947	Rev	2259856	GGCGGTCAGGCCGCCGTCAACTGACGTCGGGAGTGCCCCTGCCGCCCGTGAGGCTCGTCGCGGCGGCCTCC	156	GTCGCGGCG	CTGCCG
SLIV_09865	2259700	2256947	Rev	2259700	GGGGCGACACGAACGGGTGAAGCGGTAGGCACACGTGTCGACCGCCGTCTCCCCCGGTAACCTCACACCCA	leaderless	GGTAACCTC	GTGTCG
SLIV_09870	2260577	2259903	Rev	2260866	CGGGCAGGGTCTCCCCGTACGTACGGGCACCTTCCGTGCGGCTCGCTCGGGCGGTGTGCGAACGTGGGGTG	289	GCGAACGTG
SLIV_09870	2260577	2259903	Rev	2260864	GGCAGGGTCTCCCCGTACGTACGGGCACCTTCCGTGCGGCTCGCTCGGGCGGTGTGCGAACGTGGGGTGTG	287	GCGAACGTG
SLIV_09870	2260577	2259903	Rev	2260748	AGCGTGCCCGAAGCCGTGTAGAAGTACGGGTTTCGGGGAACCTTCTGGTCTCCCGCCGCGTTTCCGCTACG	171	GCCGCGTTT	GGGAAC
SLIV_09870	2260577	2259903	Rev	2260685	CCGCTACGAGCACAGTGACATCACGGTGACAGGGTGTGGCGACAGGCGGGGTGCGGCTACGATGACCGGCA	108	GCTACGATG	GTGGCG
SLIV_09875	2266568	2261079	Rev	2266577	AGTAAGCGGCAGGAACCGGTCCGCCGAGTGTGGGCGGCCGGGCACAGCGGTATCGGTCGACCCCTGCGGGA	9	CGACCCCTG
SLIV_09875	2266568	2261079	Rev	2266805	TCCATCCGGATGCCGGTCTGCAGTGTTTCCGCCCAGAGGGTGTGCGGACGATGTGCGAAGCTGCCGAACTG	237	GCGAAGCTG	GTGCGG
SLIV_09875	2266568	2261079	Rev	2266767	GGTGTGCGGACGATGTGCGAAGCTGCCGAACTGTTATGGCCTGGTTCGGCCGGGGTGAAACACTGGGCAAG	199	GAAACACTG	ATGGCC
SLIV_09875	2266568	2261079	Rev	2266758	ACGATGTGCGAAGCTGCCGAACTGTTATGGCCTGGTTCGGCCGGGGTGAAACACTGGGCAAGCTGCTGATG	190	GGCAAGCTG	ATGGCC
SLIV_09880	2266977	2269727	Fwd	2266902	CACACCCTCTGGGCGGAAACACTGCAGACCGGCATCCGGATGGACGGCGAAGGTAAGTAACCTTGCATACG	75	AGTAACCTT
SLIV_09880	2266977	2269727	Fwd	2266812	CACCTGCCCGTACCTTCATCAGCAGCTTGCCCAGTGTTTCACCCCGGCCGAACCAGGCCATAACAGTTCGG	165	GCCATAACA	TTCACC
SLIV_09915	2279075	2278176	Rev	2279075	CACCTCCGTTCCGACCTGCCGCCTCCCCCGAGGGCAGACCCCGCCCTGAGCAACGAGTAGCGTGTAACCCA	leaderless	AGTAGCGTG
SLIV_09920	2280033	2279293	Rev	2280071	CGCCGACTTGATTGCGGCACGGCACCGATCGCCCGATTCGGCGCCCATGGACGGGTCGTAGAGTGGCCTCG	38	CGTAGAGTG	TTCGGC
SLIV_09925	2280225	2280464	Fwd	2280183	ATCGGTGCCGTGCCGCAATCAAGTCGGCGAAACAGGGCACCTGAAGGGGCGTTCGTTCGTCTGTATGAGTA	42	GTTCGTCTG	CTGAAG
SLIV_09930	2280581	2281135	Fwd	2280466	ATGCCCGCCCTGTCGGCCGACCAGCCCTCCCCGCACAAGCAGCCGTCGCAGGCGTCCGAGGGGCGCTAGGC	115	CCGAGGGGC
SLIV_09935	2281666	2281211	Rev	2281866	CGCCCGACGCCACTGCCACCGCCCTGGACGGCGCCCGCGGCGCGAACGTCGACGGGGTCCCGGTGCACGCG	200	GTCCCGGTG
SLIV_09935	2281666	2281211	Rev	2281723	CACGACTCCCTGCACCACAGCAGCTTCATGCCGGGCATCCTGCTGGGCGCCCGCCGGGTGGTCACCACCCC	57	GGTGGTCAC
SLIV_09940	2282432	2281680	Rev	2282572	GCAAGAGCGAGCTGTGCTGGGGCGAGCAGATGTCGGTCGACGACATGCTGGCCCGGATAGCCTCGGTCACG	140	GATAGCCTC	TCGACG
SLIV_09945	2283837	2282458	Rev	2284448	GGAGGACGCCTTCGGCGACATGGACTTCAAGGTCGCCGGCACCAAGGAGTTCGTGACCGCCCTCCAGCTCG	611	ACCGCCCTC
SLIV_09950	2286053	2283834	Rev	2286484	CCCCGAGGTCCAGGTCGCTCTGCTGTCCCGTCGGATCTCCGACCTGACCGAGCACCTCAAGACGCACAAGC	431	CTCAAGACG
SLIV_09950	2286053	2283834	Rev	2286357	CTGCAGTACCTCGCCAAGAAGGACATCCAGCGCTTCCGTGCGCTGGTCGAGCGCCTCGGCATCCGCCGCGG	304	GGCATCCGC	GTGCGC
SLIV_09955	2286625	2286338	Rev	2286756	ATGGAGGCACCAGTACGGGGGACGGGCGGAGGTGTCCCTACGGGCTGGTAGGCTGTGTGACGGCCGTTTGT	131	GTGACGGCC	GTGACG
SLIV_09955	2286625	2286338	Rev	2286731	GCGGAGGTGTCCCTACGGGCTGGTAGGCTGTGTGACGGCCGTTTGTGTACGCGCCCCCGGAGCTGTGAGCC	106	CCGGAGCTG	GTGACG
SLIV_09960	2286910	2287206	Fwd	2286873	CGTCCCCCGTACTGGTGCCTCCATCGGTGAACCGCTGACCTGGAAGAACGGGGACAAGTATGGTGACCGCA	37	AGTATGGTG	CTGACC
SLIV_09965	2288862	2287297	Rev	2289014	CGGTGCACGTCGATCGCGAAGAGCGATCCTACTGACACACACGGACAGCAGTGGGCGGTAGGGTGCCCGTG	152	GGTAGGGTG	CTGACA
SLIV_09970	2289137	2293114	Fwd	2289066	GCAACTGCTCACGCGTCTCACGGGCACCCTACCGCCCACTGCTGTCCGTGTGTGTCAGTAGGATCGCTCTT	71	AGTAGGATC	CTGCTG
SLIV_09975	2293528	2293229	Rev	2293652	CGTCGTGGACGCGATGACCGCGACGCGCAACATCAAGGACAGCAAGGAGGACGAAGTCCTCGCTGCCGTGA	124	TCCTCGCTG	AGGACA
SLIV_09975	2293528	2293229	Rev	2293810	TACGAGAAGTTCGAGAGCATCCGCAAGCGGGTCCACAACCTGCAGGGTGTGATCGACGGTCTCGAGGGTCA	282	GGTCTCGAG	CACAAC
SLIV_09975	2293528	2293229	Rev	2293648	GTGGACGCGATGACCGCGACGCGCAACATCAAGGACAGCAAGGAGGACGAAGTCCTCGCTGCCGTGAACAA	120	GCTGCCGTG	AGGACA
SLIV_09975	2293528	2293229	Rev	2293821	AGAAGGACATGTACGAGAAGTTCGAGAGCATCCGCAAGCGGGTCCACAACCTGCAGGGTGTGATCGACGGT	293	GGTGTGATC	AGGACA
SLIV_09980	2293937	2293590	Rev	2294127	GGCGCAACAGCCCCGTCACAGGGTGCCGCGGGATCTTCCAAGGACAAGCAGGCGGCCGCAGGATCGGACGA	190	CGCAGGATC	TTCCAA
SLIV_09980	2293937	2293590	Rev	2293938	CGGCGCGCGAACTGACACCGGCGTCGTCGGTGTCGTATGGAGAGAAGCAACAGGGAGGGCAGGGGCGGATC	leaderless		TCGTAT
SLIV_09985	2295247	2293994	Rev	2295306	CTGGTCGAGGACGAAGAGACACACCTGCCCACGAATCCGCGGCGCGATGTGCCGCCGGTTGTCAACTGAGC	59	GTTGTCAAC
SLIV_09985	2295247	2293994	Rev	2295584	TCGGCGGTCGGCCGGCGAGTACTCCAGGTATGACGGGACGGAGTGGTCCGAAGCTCCCCCGTGGCATGGTC	337	TCCCCCGTG	GTCCGA
SLIV_09985	2295247	2293994	Rev	2295580	CGGTCGGCCGGCGAGTACTCCAGGTATGACGGGACGGAGTGGTCCGAAGCTCCCCCGTGGCATGGTCGTCG	333	CGTGGCATG	GTCCGA
SLIV_09995	2297451	2297005	Rev	2297538	AGCATGTGCCGGCAAGGAGGCTGGCGCAAATGGCGGTTGGGCACGAGCTACCCGGTGACTACAGTGGCGAT	87	ACTACAGTG	TTGGGC
SLIV_10000	2298418	2297801	Rev	2298512	GCGACGTAGGTCCTTGGCCAGCCATAGAGGTACGCGCCTTCGCAGGCGGAAGGGTGAGAGTCTCCGTCCCA	94	GAGAGTCTC	TTCGCA
SLIV_10005	2298686	2299198	Fwd	2298611	CGAAGGCGCGTACCTCTATGGCTGGCCAAGGACCTACGTCGCCCAGCCCAGCCGTTGCTAGGTTATGGCAG	75	GCTAGGTTA
SLIV_10005	2298686	2299198	Fwd	2298621	TACCTCTATGGCTGGCCAAGGACCTACGTCGCCCAGCCCAGCCGTTGCTAGGTTATGGCAGAGTCCGGTCA	65	GGCAGAGTC
SLIV_10010	2299274	2301586	Fwd	2298879	GACCTGAAGGTCAAGAACGACGCCCTCAGCAAGGTCGGCAAGGACGCCCACACCCTGTACAACCAACTGTG	395	TGTACAACC
SLIV_10015	2301590	2302216	Fwd	2300889	ATGCCGGACATTCATCGCGCTTTGCACCCCGGCACTCAGGATGAGGACAAACTATTCCCTGTCGCAGGTTC	701	TTCCCTGTC
SLIV_10030	2306020	2304494	Rev	2306123	CGTGACCAGGTCCGCGACGCGGAAGCCATCACTCCAAATCCCCCGAACTCTCACCGAAGATATTGTGCTCA	103	AAGATATTG
SLIV_10030	2306020	2304494	Rev	2306120	GACCAGGTCCGCGACGCGGAAGCCATCACTCCAAATCCCCCGAACTCTCACCGAAGATATTGTGCTCAGCA	100	GATATTGTG
SLIV_10035	2306165	2307496	Fwd	2306074	TCGCGCCGTGATGCCATGTGTCTTCGTTCTCTCCCCGTACGAGTCAGACCCGGCCCCTACTATGCCTGTTG	91	CCTACTATG
SLIV_10035	2306165	2307496	Fwd	2306110	GTACGAGTCAGACCCGGCCCCTACTATGCCTGTTGCCGGACGGTGCATGGGGCACCGGTAGGCTTCCGGAG	55	GGTAGGCTT	CGGACG
SLIV_10045	2308561	2311797	Fwd	2308349	CACGTAAGCCGGATCACCCGGTTAAATCCCATATGCAGCGAAAACGCATGTTTTTTGGTTCAGTTGTGACG	212	GGTTCAGTT	TTCAGT
SLIV_10045	2308561	2311797	Fwd	2308418	CGTTGGGCGCCGAGGTGGGCAGAGGTACGGGGGCCTGACGGGGGTGGGTCACTCGTGATTAGGCTGGTGTC	143	ATTAGGCTG	CTGACG
SLIV_10045	2308561	2311797	Fwd	2308374	ATCCCATATGCAGCGAAAACGCATGTTTTTTGGTTCAGTTGTGACGTTGGGCGCCGAGGTGGGCAGAGGTA	187	GGTGGGCAG	TTCAGT
SLIV_10050	2312100	2313965	Fwd	2312001	ATGGGTCAACTCCTCGTTTCCGCAGGCCACATGGGGTTTGACATACCGTTGACGCGCGCAGACTGCCGCTG	99	CGCAGACTG	TTGACA
SLIV_10075	2319282	2318326	Rev	2319338	TGGGGTGCACCGGGTCACAGCACCGATGCCGATGCCGACCGGAGCCGGACGGCATGGCACCCTTAGACCTG	56	GGCACCCTT	CCGACC
SLIV_10080	2323562	2319426	Rev	2323594	GGGGAGTGGAAGGGGGCGCGTTCGCCAGGAGCCCTGTCCCGCTGATCATCACGCGCCTACCGTCGAACACA	32	CCTACCGTC	GTCCCG
SLIV_10085	2324723	2323818	Rev	2324984	CCGTCTTCTACACGGTCTACGGGGACGACGAGGAGCGGAAGGCCGCCACGGCGGGTCTGGAGAGCGCCAAG	261	TGGAGAGCG
SLIV_10090	2325202	2324720	Rev	2325478	CCTCGGCGACGTACATTCGCTGAAGGAGAAGCGCTCCGTGGTCCGCCCGATCGTCGCCGAACTCCAGCGGA	276	GCCGAACTC	GTCCGC
SLIV_10095	2325580	2325287	Rev	2326050	AAGGCGTGGACGTCCGGTACTACTCGGTCATCTACCAGGCGATCGAGGAGATCGAGGCGGCCCTCAAGGGC	470	GCGGCCCTC
SLIV_10095	2325580	2325287	Rev	2325639	CCGGTCCGGGGCCGGTCGGCGGAGCACAATTCCGTCGATCGGCCCCGGCCGTTCGTTGTACGGTTCAGATG	59	TGTACGGTT
SLIV_10100	2327573	2325732	Rev	2327768	TGGCGGCGGCGGTCGTCCCGGTGGCGGCGGCTTCGCCGGTCGTCCCGGTGGCGGCGGTGGCGGTCGTCCGG	195	GTGGCGGTC
SLIV_10110	2330961	2330428	Rev	2331011	CCCACCACTCACCGGCACCGCCGGACCCGGGTGGACGGCAACACCCCCCGCGACCGGATACCCTTTGACCA	50	GATACCCTT	GGCAAC
SLIV_10130	2335682	2333979	Rev	2335714	CCCTGCTGAGGCGCACCCCCGGTCAATAACCGATTTCCACCCCACCGGACCACCCGGCTAACCTCCTAGCA	32	GCTAACCTC	TTCCAC
SLIV_10135	2336298	2335756	Rev	2336298	GTCCTCTTCTGAACCTCCACCGCACAGCTGCACCGGCACCCCCCGGCACCACCCCCTGTAGGCTCCCGGCA	leaderless	TGTAGGCTC
SLIV_10145	2338649	2337492	Rev	2339283	GCTTCAGCTCCGCCACCGGCGTGGTGAAACAGGACTTCGGCCAGTCCGTGACCTGGATGGGCGACCGGATC	634
SLIV_10150	2340149	2338845	Rev	2340937	ACTCGCGCCCACGCTCGCCGCCCTGGAGGCGGGCCGCACCCTCGCGCTGGCCAACAAGGAGTCGCTCATCG	788	AGGAGTCGC
SLIV_10150	2340149	2338845	Rev	2340679	GGACGCCCTCGCCCACCCCACCTGGGCCATGGGCCCGGTGATCACGATCAACTCCGCGACGCTCGTCAACA	530	GCGACGCTC	GTGATC
SLIV_10205	2357510	2356830	Rev	2357743	CTACCGGATCGCGCAGGAGGCGCTGACCAACGCGCGCAAGCACGCCCCCGGCGCCCGTACTGTGGTCGAAG	233	CGTACTGTG
SLIV_10230	2363078	2361633	Rev	2363128	GAACACCGCCCACCCACCACTACACCCTGGACAAGCACCCGCCGCCCCGCCCCGCCCTACCGTGGACCCCG	50	CCTACCGTG	AGCACC
SLIV_10235	2364889	2363222	Rev	2364996	ATCTGCGCGGGTGAGCCGTACGGAGCCACGGGCGGGCACGCGGGATCGTACAGTGAGGCAGAATCGACACA	107	GGCAGAATC
SLIV_10240	2367188	2365053	Rev	2367354	GTGCGGGCGAACGCTTGACTTCTTTTCTCGCAGGCTAGGACCGGCGCCGTGGGGTGGGCATGCTCCATGTG	166	GGCATGCTC	AGGACC
SLIV_10255	2370052	2370756	Fwd	2370052	TCCCGTGCCGTTCGTATGGTCGTCACGGGCGGTGAGACTACGCGAGGCCTGGCCTGCGAAGCTGGGCGTCA	leaderless	GCGAAGCTG	GTGAGA
SLIV_10260	2372527	2370695	Rev	2372566	GGCACCGCCGAGGCACTGGTGAGGTGCGCAAGGGGTTGACAACAGAATTGGTCTGGACCAAATTGGGCGCG	39	ACCAAATTG	TTGACA
SLIV_10310	2382565	2381885	Rev	2382589	TGATCGGTCGTTCGGGGATCATCGTAGGCCGGTCTCACGCCCGGCGGCCCGGGACCGTAGCATGGCGGGCA	24	CGTAGCATG
SLIV_10310	2382565	2381885	Rev	2382904	GGGGTGCGGATCAGGTCGACCACGGACAGGTACACGTCGATGAAGTGCGCGAAGTCCGTGAACGTGAAGTA	339	GTGAACGTG	GTCGAT
SLIV_10315	2382724	2383785	Fwd	2382646	CCCGGGTCGTTCGTGCCCGCCATGCTACGGTCCCGGGCCGCCGGGCGTGAGACCGGCCTACGATGATCCCC	78	CCTACGATG
SLIV_10325	2384668	2385828	Fwd	2384631	TCCGGTCCAGGGGCGGACACCCTCCTCACCGACGATCCGCCATGGGGACGCGGCGCACAAGGATGATCACG	37	ACAAGGATG
SLIV_10330	2386384	2385845	Rev	2387273	AGGAGACGGGCCTCTCCGTCGACTACATCGAGGAGATCAACGACAACGACGAGTTCTTCGGCAAGATCAGC	889	GGCAAGATC	ATCAAC
SLIV_10345	2389388	2389888	Fwd	2389388	AGCGACTCAGACAACGAATTTCATCGATCCGGCCTTGCGAAACTGTCGATACGTCGTGCACAGTGAAGCCG	leaderless	TGCACAGTG	TTGCGA
SLIV_10355	2391470	2392246	Fwd	2390650	GGGCGGCTGCTTCCCGCCCCCGCCCGGCTACTTCCAGCGGGTGCGCGAGATCTGCGACCAGTACGACGTAC	820	ACCAGTACG
SLIV_10365	2393800	2394207	Fwd	2393767	GGCGGAAACTTTTTCGAGAAAGTCCGCGCGACGGCGATGAGTTCCGGGGCCGCCGCGCGTCTGTCTCTTCG	33	GCGTCTGTC	TTCCGG
SLIV_10370	2394234	2395418	Fwd	2394234	CCTTCGAGGTCGTCTGGATGGACCCGGCGGCGGTCCAGGGCTGATCCGGACGCGTGCCTAGCATGGGCGGG	leaderless	CCTAGCATG	CTGATC
SLIV_10375	2395575	2396279	Fwd	2395471	AAACGTGTCGGCGGTTAATAAGACGGCAAAGTCAACGCCCCCGGCAGGCATATGCGTTGACACTTCTTACG	104	TTGACACTT	TTGACA
SLIV_10375	2395575	2396279	Fwd	2395493	ACGGCAAAGTCAACGCCCCCGGCAGGCATATGCGTTGACACTTCTTACGCCCCGCTTATAGACCAGTGAGG	82	CTTATAGAC	TTGACA
SLIV_10395	2401009	2399873	Rev	2401088	CGGCACCGGCCGCAGACCCTCCGAACCTGGCCCAGGTCATTCTGGGTAGGGAGATCGGTCACCACTCGAGC	79	GTCACCACT	TTCTGG
SLIV_10395	2401009	2399873	Rev	2401136	AGTCACATCTTCATATTCCGACAGGGGAGCGCCACAGCGCTGAGAGTGCGGCACCGGCCGCAGACCCTCCG	127	GCCGCAGAC	CTGAGA
SLIV_10395	2401009	2399873	Rev	2401117	GACAGGGGAGCGCCACAGCGCTGAGAGTGCGGCACCGGCCGCAGACCCTCCGAACCTGGCCCAGGTCATTC	108	GCCCAGGTC	CTGAGA
SLIV_10400	2402339	2401233	Rev	2402342	GGAACCCGGCGCCCCGAGCGGAAACCGGCGCCCCGCAGGGGCACCCGAGTCGATCTGCGACACTGGGAACG	leaderless	GCGACACTG
SLIV_10410	2406464	2405289	Rev	2406865	CGGCCGTGCGCACCCGGCGATGTTCAACAAGATCGTGGCCGAGTACTACGGCGCACCGACGCCGATCAACC	401	CCGACGCCG	ATCAAC
SLIV_10410	2406464	2405289	Rev	2406835	GATCGTGGCCGAGTACTACGGCGCACCGACGCCGATCAACCAGCTGGCCTCGTTCTCCGTGCCCGAGCCGC	371	TCCGTGCCC	ATCAAC
SLIV_10415	2407021	2406464	Rev	2407230	CGATCGTGGTCTTCGAGCTGTTGAAGGAGGGCAATATCGCCCGCGCCGTCAAGGGTGAGAAGATCGGCACG	209	GAGAAGATC
SLIV_10415	2407021	2406464	Rev	2407199	CAATATCGCCCGCGCCGTCAAGGGTGAGAAGATCGGCACGCTTGTGGGTGACCAGGGCAGCCGGGACTGAC	178	GGCAGCCGG	TTGTGG
SLIV_10415	2407021	2406464	Rev	2407116	CCCGTCCGCGGACGCCACCTGTCCGGGGGACGGACGGGACGGGGCCGGACCGGGGGATGGACAATGTTCCG	95	TGGACAATG	GGGACG
SLIV_10415	2407021	2406464	Rev	2407111	CCGCGGACGCCACCTGTCCGGGGGACGGACGGGACGGGGCCGGACCGGGGGATGGACAATGTTCCGTCGGT	90	ACAATGTTC	GGGACG
SLIV_10420	2407961	2407200	Rev	2408124	CTTCTCGCGCATCAAGGTCGGCATCTGAGTCCGTACCGCGACGGACGCGCGACCCCGGTAGGGTCGACGCA	163	GGTAGGGTC
SLIV_10420	2407961	2407200	Rev	2408061	TCGACGCAAGTCGTCGGCGCCGTACGCGCATGCCGTGGCGCACGCGCGCGCGGCGGCGGACGACAGCAGAT	100	CGGACGACA	GTGGCG
SLIV_10420	2407961	2407200	Rev	2408166	CGTCCAGAAGGTGCTGGAAGAGGCCGGTGTCAGCCTGAAGCGCTTCTCGCGCATCAAGGTCGGCATCTGAG	205	GGTCGGCAT	CTGAAG
SLIV_10425	2409003	2408167	Rev	2409565	CCTCTCCCGCGAGAAGGCCAAGCTGGAGAAGACCCTCGGCGGTATCCGCGAGATGTCCAAGGTGCCCAGCG	562	TCCAAGGTG
SLIV_10425	2409003	2408167	Rev	2409352	CCGCTCCGTCACCCTGCTCACCCGCGTGATCGCCGACGCCGTCGCCGAGGGCCTCATCGCCCGCTCCGGTG	349	CGCCCGCTC	GTCGCC
SLIV_10425	2409003	2408167	Rev	2410042	CCGGGCGTCAGGCGCGGGAGCCGTCCGGCTCGCGCGGCACAACCGAGAAAACCAAGGAGATACGGCCATGG	1039	GAGATACGG	CACAAC
SLIV_10430	2410045	2409098	Rev	2410209	GGCCCTGTGGACCGCGCCCCGGTTGTGGACAGCCGCGTCACCCGGTACCCCGCGGGTCCCGTACACTTCTG	164	GGTCCCGTA	GTCACC
SLIV_10445	2412490	2411648	Rev	2412587	ACGTATCTGCGTAGGGTGCCCACCCCCTCCTTCGCACACCGCGACAGTCCAGTCACGCTACGCTCACGATG	97	GCTACGCTC	GCGACA
SLIV_10465	2416608	2416300	Rev	2416749	GGCGCAGCGTCGCCGGAGCGCGCTGGTGGACGTGTGAGGAACTGACCCGGGCACGTGAGACGGTGTATCCG	141	GAGACGGTG	AGGAAC
SLIV_10480	2419076	2418066	Rev	2419279	GCACCGTGTCCCAGGACGAGGTGGTGGGTCGGGCCATGGTGATCGCCTGGCCGTTCGGTCACTGGACCACC	203	CGGTCACTG	GTGATC
SLIV_10480	2419076	2418066	Rev	2419164	CGGTTCGACCGCCGCTCCCGAGCTGTCGCATAGGGTTGCCCCCTACGATCCGAACGCGATGATGGAACTCC	88	GCGATGATG	TTGCCC
SLIV_10480	2419076	2418066	Rev	2419129	TTGCCCCCTACGATCCGAACGCGATGATGGAACTCCCGACCCCTGCGGAACTCCCGCTCGTTATGGGAGTG	53	CTCGTTATG	TTGCCC
SLIV_10490	2420821	2420042	Rev	2421105	AGTGACGTCCCGGCCTTCCGCCCCGGCGACACCGTCAACGTCCACGTGCGCGTCATCGAGGGCAACCGCTC	284	TCGAGGGCA	GTCAAC
SLIV_10490	2420821	2420042	Rev	2421094	GGCCTTCCGCCCCGGCGACACCGTCAACGTCCACGTGCGCGTCATCGAGGGCAACCGCTCCCGTGTGCAGC	273	GCTCCCGTG	GTCAAC
SLIV_10510	2423104	2422865	Rev	2423386	ACTCCCGTACCCGCCGTGACGGCCGGGCCATCGAGGAGATCGGCAAGTACCACCCGACGTACAACCCGTCG	282	CGTACAACC
SLIV_10510	2423104	2422865	Rev	2423197	CCGCCCCGGCTCCGCTGCTGCAGCCGGCCGAGAAGGCGGCCCGCCCGTCCTTCGAGGCGATCGGTGGCGAG	93	GCGATCGGT
SLIV_10515	2423526	2423107	Rev	2424174	CGAGCTCTCCTTCGAGCGACTGCTTCACGAGGCAGTCCACGGCATCGCCGCCGCGCGCGGAGTACGCGACA	648	CGGAGTACG
SLIV_10515	2423526	2423107	Rev	2423911	CGACCGACACGGCCCGCAGCTTCCGCGGTCCGGCCGCCCGGCACGGCTCCTCCGGGGGAGGGGTGCGCGTG	385	GGAGGGGTG
SLIV_10515	2423526	2423107	Rev	2423640	GCGGGCCCGGAGCCCGCCGTCCGACGGGCCTGCCCGCGTGTGGCACAATGGCTAGCTGTACTCGACAGTCG	114	GCTGTACTC	TCGACA
SLIV_10515	2423526	2423107	Rev	2423620	CCGACGGGCCTGCCCGCGTGTGGCACAATGGCTAGCTGTACTCGACAGTCGCACAGGACCCCTCTCTCCTC	94	GGACCCCTC	TCGACA
SLIV_10515	2423526	2423107	Rev	2423614	GGCCTGCCCGCGTGTGGCACAATGGCTAGCTGTACTCGACAGTCGCACAGGACCCCTCTCTCCTCCGGCTG	88	TCTCTCCTC	TCGACA
SLIV_10515	2423526	2423107	Rev	2423650	CCGCCCGACGGCGGGCCCGGAGCCCGCCGTCCGACGGGCCTGCCCGCGTGTGGCACAATGGCTAGCTGTAC	124	CAATGGCTA	CCGACG
SLIV_10520	2424378	2423782	Rev	2424378	CTGGTACGTGCAAATTATTTGGGATGCCCCGGAATAGGAACACAGCGGCACCCCGGCTCGTTGTCATTACG	leaderless
SLIV_10535	2428667	2426721	Rev	2429665	CCAGGAGCTGATGCAGCAGGCCGCGGACATCCGCGACGCCGTCAGCCCCGACGAGATCCTCTTCGTCGTCG	998	GATCCTCTT	GTCAGC
SLIV_10550	2433343	2433005	Rev	2434042	TCGTCATCGGCAAGCGGGTCGGCTTCAAGAAGGACCCGATGCGCCCGCACAGCCTCCCGCTGGTCATGCTC	699	CCGCTGGTC	ATGCGC
SLIV_10555	2434686	2433340	Rev	2435123	CGCCGCGAACCCGAGGAGAGCACCGTCCTGGCCATGGAGGCCATGGGCATCGCCAAGAAGGTCCGCTCCGA	437	AAGAAGGTC
SLIV_10555	2434686	2433340	Rev	2434984	TCGTCGACCTCACCGAACGGCTCGCCGTCGAGCTGCCGGAGACCGCCGAAGCGGTCTGAACCCCCACCAGC	298	TGAACCCCC	GAGACC
SLIV_10560	2436498	2434996	Rev	2436614	CGAGTGATCGTAGGACTACTTTGTGTGCATGGAGCCTTGGGGCACATGCACTTGTGGGTATGCCGGAGGCA	116	GGTATGCCG	TTGGGG
SLIV_10560	2436498	2434996	Rev	2436545	CAACCCGGCTTTCCGTTCGAAGGGTGCCAACCACCGGACGGAGGGCCCGGGCCACCGGCATTCTGATAGGG	47	GGCATTCTG	CGGACG
SLIV_10562	2436656	2436501	Rev	2436670	CGAGTTCATTCGAAGGGGTGGCGAATGGTGGCGATTCCGCAATCGCCATGGCTGGGCGAGTGATCGTAGGA	14	CGAGTGATC	TTCCGC
SLIV_10562	2436656	2436501	Rev	2436656	GGGGTGGCGAATGGTGGCGATTCCGCAATCGCCATGGCTGGGCGAGTGATCGTAGGACTACTTTGTGTGCA	leaderless	ACTACTTTG	ATGGCT
SLIV_10565	2436945	2437616	Fwd	2436770	TGCGGAATCGCCACCATTCGCCACCCCTTCGAATGAACTCGCGGTGGCCGGGACGCGATTCACTTGACATA	175	GATTCACTT	ATGAAC
SLIV_10565	2436945	2437616	Fwd	2436945	TTTGGAAGCAGAGAGTCACGTTTCACGTCCGCTGCGTAACCGCCGCTGCGTCGGACCCGTTGGAGGGGGCA	leaderless
SLIV_10570	2438955	2437747	Rev	2438958	TTGTCCTTTGGTGGAAACCACAAGCGACCGATAGCGGGGGGCCGTGCCGGGGGTCACGCATACTGGTCCCG	leaderless	CGCATACTG
SLIV_10575	2439064	2440596	Fwd	2438956	CGACGACCAGCCCGCCGAGCGCGCCGATCACGACCACGGCGATGACTACAGCAAGGATGACGATTTCCATA	108	ATGACGATT	ATGACT
SLIV_10580	2442140	2440722	Rev	2442224	CTTCGACTCCCCTGAAAGTCACAGCTCTCGCCCTCTTGACTTCGATACTTGAAGGCATAGTCTCTGCAACG	84	CATAGTCTC	TTGACT
SLIV_10585	2445888	2442328	Rev	2446406	CGGGTGCGATTCCCTCACGACCCACACCGCTTCGGTCGGTCACTCATTGTGGAGGACCATCCATCATGGCA	518	ACCATCCAT	GTCACT
SLIV_10585	2445888	2442328	Rev	2445888	TCACCGGCGAAACCGCGTCGGTTCACCGGTTCGTGGAGTGAGACAGACCCGAAAGGTAGAGTCCGACGGCG	leaderless	GGTAGAGTC	GTGAGA
SLIV_10590	2446411	2446199	Rev	2446542	TGCCCCCGGGCGCCCGCCAATACGGGGCGTGATCGTGTTGACCGTCAAACTTTTTGGTGAGACGCTGAAAG	131	GAGACGCTG	TTGACC
SLIV_10590	2446411	2446199	Rev	2446506	GTTGACCGTCAAACTTTTTGGTGAGACGCTGAAAGCCCCGCGCACCTTAGCTGTTTGGCATGGTTGAACGG	95	GGCATGGTT	TTGACC
SLIV_10605	2448554	2448958	Fwd	2448554	CACTGCTCCCGCGCTCTCTCCCGCTCAGCGCGCACTGCGGGGCAGCGCTGTGCTCGCGTACGCTGGAGGTA	leaderless	CGTACGCTG	CTGCGG
SLIV_10620	2450928	2450755	Rev	2451577	GATCGCCGCTGCCCGGGAACACCGAAGGGTGGCACCCCCAACCCACGAAGACCGAAAGCAGGAATGGTTCT	649	AGCAGGAAT	CCCAAC
SLIV_10620	2450928	2450755	Rev	2451459	AGCTGGGACGGCGGCCCGGTGCGCTCCAGCGCCTGACCCGCACGGTCGACGCTCCCAAGGACTTCGGTCTC	531	CAAGGACTT	CTGACC
SLIV_10625	2451584	2450931	Rev	2451667	GGGCTCTAGGAGCGAGGGGGCCTGCCGGGCCGGATTGGGCCGAGAGCGAATGGTCCAGTATCCTGGCTCTT	83	AGTATCCTG	TTGGGC
SLIV_10630	2452868	2451729	Rev	2453359	TCGACATCATCGCCCGGGCCTCCAGCCTGTACGACGAGGTCTACGTCGCCGTGATGATCAACCAGGCGAAG	491	ATCAACCAG	GTCTAC
SLIV_10630	2452868	2451729	Rev	2452908	CGCAGCGCACGGAGACTGACAACCCGTCACCCGGTGTCCCCGGGACACCCCGGGGTCGTACAGTCGTCCCG	40	CGTACAGTC	GTCCCC
SLIV_10635	2453511	2453002	Rev	2453627	TCGCGAGATCCTGCTCACACTCCGTACCGAGGGGTGGCTCGGGACGGAAGCGCTCGTCACCGTGGAGCGCA	116	GTCACCGTG
SLIV_10635	2453511	2453002	Rev	2453534	CTGGCCGCACGGCTTCGAAGCCATCCGGGCCCGTCGCTACGGCGAGGGAACGTTTTGGTACGGTCGCGCCG	23	GGTACGGTC
SLIV_10655	2458477	2458662	Fwd	2458319	AGACCTTGGGGGGCCGCCCACCGGAAGAGGGCCGGGACGGGGCCCTGAGCTGCCGTGGTAGTTTCGTTGTA	158	GGTAGTTTC	TTCGTT
SLIV_10655	2458477	2458662	Fwd	2458346	AGGGCCGGGACGGGGCCCTGAGCTGCCGTGGTAGTTTCGTTGTACGGGAGCAGCCGTTGTATGCTGCTCCG	131	TGTATGCTG	TTCGTT
SLIV_10660	2459557	2458748	Rev	2459915	GGTTTCCGCTCGCCGCGCGCCTTCGTCGAGGCCCACCGCCGCCCCGAGCCGCCCTACCACGCGGGTCCGGC	358	ACCACGCGG
SLIV_10665	2460522	2459554	Rev	2460718	CTCGGTCTGGATCAGAATGTACGCCTGTACCACGGAACCTCCAGAGCGGCCACGAGGATCATGTGGGGAAA	196	AGGATCATG
SLIV_10665	2460522	2459554	Rev	2460856	GACCACCATGCGACCCAGTTCGTCGACGGTGTCCGACTGGGCGCGGACGATGACGTCGTAGGGTCCTGTCA	334	CGTAGGGTC
SLIV_10665	2460522	2459554	Rev	2460686	CGGAACCTCCAGAGCGGCCACGAGGATCATGTGGGGAAAAGGAACGCCACGGTATCGCGTAGCCGCTCTCC	164	CGTAGCCGC	AGGAAC
SLIV_10665	2460522	2459554	Rev	2460764	CGGGAAGCTTGCTGATCGTCTCGGCGACGGTCGACGCCTTGCCGACCTCGGTCTGGATCAGAATGTACGCC	242	ATCAGAATG	TTGCCG
SLIV_10665	2460522	2459554	Rev	2460762	GGAAGCTTGCTGATCGTCTCGGCGACGGTCGACGCCTTGCCGACCTCGGTCTGGATCAGAATGTACGCCTG	240	ATCAGAATG	TTGCCG
SLIV_10675	2462336	2461167	Rev	2463026	TCCGCGATGCGGATGAGCGAGGTGATCGGGGACGTCGCCAAGGTGGGCGCCGAGCGCATCGCCGTGGTCAC	690	CGCATCGCC	GTCGCC
SLIV_10675	2462336	2461167	Rev	2462336	TGGAACCCGGGCGCCACGCGGCCCGCCGACGCTGTCTCGAGGCACCGCGGGCGGGTACTCTCAACGCGATA	leaderless	GGTACTCTC	CTGTCT
SLIV_10685	2464229	2463435	Rev	2464291	CCTTCTCTCGTCGCCGTCATTGTCACCTGCGAGACCTGGCGGTTCACTCTTCGGGGCGTACGGTGTTCTCG	62	CGTACGGTG	GAGACC
SLIV_10690	2464373	2465011	Fwd	2464058	ACGAAGCCCTTCTTGAAAAGGCCGCTCTTCGCCAGGAATCGCGGGACGCGTCCGGTGTTGTACTGGTAGTG	315	GTTGTACTG
SLIV_10695	2465021	2465242	Fwd	2465021	GCTCGGGGTGGGTCCCCGTACGGCCGCGGTGGCGGCGCGGTTGCTGATCGCCGGGCAGTAGGCTGCCGGCA	leaderless	AGTAGGCTG	TTGCTG
SLIV_10705	2466381	2466151	Rev	2466381	GGAAGGCCGTTCGAGGCGGCAGTTGCCCCCTGCGCAGGCGACAACTCGCCCCAGATGGCACAATCTGTGCA	leaderless	GGCACAATC	GCGACA
SLIV_10705	2466381	2466151	Rev	2466729	CTGGACGAGAACTCCCGCTGGCGCCTGCTGAACGGGCTGGACGACATCTCGATCACCCTCCAGAACGAGGC	348	CCTCCAGAA
SLIV_10710	2467261	2466668	Rev	2468431	CGACGCTCGACATCGACAAGCCCATCGCGGACCCGGTCTCCCGGGCCCAGCTGGAGACGCTGCGCAAGAAC	1170	GAGACGCTG	GTCTCC
SLIV_10710	2467261	2466668	Rev	2467391	CCGGGTGAGCGCTCCGCGTCCACCTCCAACCGCAACTTCGAGGGGCGCCA	130	ACTTCGAGG	GTCCAC
SLIV_10715	2468697	2467267	Rev	2468894	GGCCGGACTCCAGAGCGCTCAGGACGAGGGCCGCCTTGTCCAGAACGCCGACGCCGCTACTGTTGTCCATG	197	GCTACTGTT	GTCCAG
SLIV_10720	2468895	2469611	Fwd	2468895	CCGTCCAGGGTGGCGCGTTCCATGGAAAATTGAACTTGCGTTTCACAGAGTGAGACGGGAGTATCGTGTCA	leaderless	GGGAGTATC	TTGCGT
SLIV_10730	2470331	2470975	Fwd	2470307	TCGTGCCCGGCATGACGCCTCCCCCTGTTGGCGAGCTGCACTGTCCAAGTGATGCTGCTTAGATAGTGGCG	24	GCTTAGATA	CTGCAC
SLIV_10760	2472388	2471594	Rev	2472388	GCACCGACCCCCGGGGGCCCTCCCGGCCGTCCGCTCCCACGCGACGCCGACGCGGCCTAGGCTGGGCCCCA	leaderless	CCTAGGCTG
SLIV_10775	2475224	2474439	Rev	2475240	CCTGAGGCCTGCCCGGCGGTTCAGGCCCACCGCGATAGCCTGGAGCGTCAGACTTCAGCCAGCTCAGTCAA	16	AGCCAGCTC
SLIV_10780	2475527	2475351	Rev	2475631	AGTGAGCAAACTCACATCCGGATCATGTACTCCTCCGCGGTTCACGGGGAATCGCGTGTTTAGCCTGACGC	104	TTTAGCCTG	TTCACG
SLIV_10780	2475527	2475351	Rev	2475548	GCAAAACCGACAACCCGCGCCCTCGCAGGGGCTTTGACCGCCCCTCGGGCGCCCGGACACGACAGGGCCAC	21	GACACGACA	TTGACC
SLIV_10785	2476142	2480131	Fwd	2475785	ACCGGTCAATTGCGACGCCGAGAGCACTCCGACTAAAGCGACATTGCACACCTGAAGGCATCATTCCGCTG	357	GGCATCATT
SLIV_10785	2476142	2480131	Fwd	2475958	TGCTGTCACGTATCTCACGGCCTGCCCCACGGGCCTTGTTGGAGATCCTGCACTGTGCTGGAATTCCACGG	184	GCTGGAATT
SLIV_10790	2480132	2480554	Fwd	2479945	GGCAGGCGGAGCGCGTCAGGCAGCCGGCCGCGGGCGGGGTCACCACCTCCGGCCTTCCGCGCCGGGTACCC	187	TCCGCGCCG	GTCACC
SLIV_10805	2482027	2485269	Fwd	2481911	GCTTACATCACGTGTAACCCCCGCGTTCCACTGTTTGGAAGAGCGCTGGTCGCCGTGCTGGAATGCCAGAA	116	GCTGGAATG	TTGGAA
SLIV_10810	2485271	2485693	Fwd	2484821	ACCGGTGCCCCTCAGTCGCAATCCGCCGAGGCCGCTGACGTGAGCGAGGCGGACCGCGTAGGCTTCGACCG	450	CGTAGGCTT	CTGACG
SLIV_10815	2485788	2486360	Fwd	2485702	GTGCCGGCACGGTTCTGACCCCCGATCTGCGGGCGGAGCTCCAAGGGAGCCTTCTCAACTAAAGGACAGAC	86	ACTAAAGGA
SLIV_10815	2485788	2486360	Fwd	2485742	CCAAGGGAGCCTTCTCAACTAAAGGACAGACGGTGCGTTTTGGCGTCCCGTGGCCGTAAAGTTTCGGGACG	46	CGTAAAGTT	TTGGCG
SLIV_10825	2487422	2487225	Rev	2487676	ACGCCTGGCCGACCAACGAGATCGCCGTCATGGGCGCGGAAGGTGCCGCGA	254	CGGAAGGTG	ACCAAC
SLIV_10830	2489023	2487440	Rev	2489023	AGGAAAACGGGCCGGAGACTGTACGGAGTCGACGGCTCGCAATCCTTGCTCGGCTTCGTAGAGTCGCTACA	leaderless	CGTAGAGTC	TCGCAA
SLIV_10840	2491657	2492214	Fwd	2491610	GGGGAACGGCGCCGCGACACGTGGTGCGAAGCGGTTGATGGCGGCGTGGAATAGGTCTAGAGTCGAGCTCG	47	TCTAGAGTC	TTGATG
SLIV_10855	2495350	2493998	Rev	2495350	GAGTGAGCGGAGCGGGTAATGGATCCGCGCTTTATGTCTGATTGAGGTCCATTCGGGTACGTTCGAACGTA	leaderless	GGTACGTTC	TTGAGG
SLIV_10860	2497019	2495415	Rev	2497074	ACCCGCGAGGGGTTTTTCGCTTTCCTGGCCCACCCCGAGCCGGGAAGAGAGCGCGAGGGATCATAGACGGA	55	GGGATCATA
SLIV_10862	2497258	2497208	Rev	2497258	CGCGGACGGCCGCCGTTCGCATCCTGAGACGGGCGGTGGACAGGGGGAGGGAGTGTGCCAGACTGCCTCCG	leaderless	GCCAGACTG	TGGACA
SLIV_10865	2497940	2497338	Rev	2498006	CCGCGGGCATCTTCCGCCGCCTGTTCCCGGAGCGGACGGTGACCCTGGTGGACGCGCGTACGATCTTCGCG	66	CGTACGATC	GTGACC
SLIV_10890	2504123	2503035	Rev	2504228	GCGACCATCGAATCCTGGGCCGCATTCACCCCGTTTCATCCGCCGTCGGCCGCGCGCGATAATCGAACGCG	105	GCGATAATC
SLIV_10890	2504123	2503035	Rev	2504284	AAGCCGCCGGGCCGCAAAACAAGGCACCCGGCGGCTTTCTCCTGCGTCCGCCAGGTGCGACCATCGAATCC	161	GCGACCATC	TTCTCC
SLIV_10890	2504123	2503035	Rev	2504551	CCTTCGATGTTCGAGCCGGTGCACGGCTCCGCGCCGGACATCGCCGGCCAGGGCAAGGCCGACCCCACCGC	428	GGCCGACCC	CGGACA
SLIV_10895	2505431	2504388	Rev	2505431	GCGGACGACCGAGGCGTCCGCATGGCGGACACCTCGTGTCATCCCGTGGGACGAGCGATAGGGTGCCGTCA	leaderless	GATAGGGTG	GTGTCA
SLIV_10897	2505638	2505507	Rev	2505817	TCCGCAGGTCGGAGCGGTGTGCGCCGGGGCGCCGTCTCAGATAGTAGGAAGTCCGAGTAATTGTGGAGACA	179	GTAATTGTG	GAGACA
SLIV_10897	2505638	2505507	Rev	2505787	GCCGTCTCAGATAGTAGGAAGTCCGAGTAATTGTGGAGACAGACGCTCCGCGCTCCCTTAACTTTGTAGGA	149	CTTAACTTT	GAGACA
SLIV_10905	2507587	2505947	Rev	2508122	CGCCGCCGAGATCGGCACCACCGTCACGCTCGACGCCGAGGACCACACCACCCTCGACTCGATGTTCGCCA	535	GACTCGATG	AGGACC
SLIV_10910	2508560	2507634	Rev	2508644	CTTCATACATCTGTCTGAGATCCGCGGCACGGATGCGTGACAGCTGTCGATGGCCGACGATCGGGTGGATC	84	CCGACGATC	GTGACA
SLIV_10910	2508560	2507634	Rev	2508628	GAGATCCGCGGCACGGATGCGTGACAGCTGTCGATGGCCGACGATCGGGTGGATCCTTAGATTTCACGGTG	68	CTTAGATTT	GTGACA
SLIV_10920	2510544	2509954	Rev	2510544	CGCACGTCTTATACGCGTGTCTAGAACATTGTCTAAGACGCTCGTATGGCGGTGCGGGTAGGGTGGGCGCA	leaderless	GGTAGGGTG
SLIV_10930	2513830	2512241	Rev	2513839	GTGCGTCTTCCACGCGGCTAGCAACCCTCCGCATGCGGCCGTCGGGACGGCCGTCCGCATTGGACTTGTGA	9	CGCATTGGA
SLIV_10930	2513830	2512241	Rev	2513934	GGATCCACTTCCGGGTGATGCTTCCGCAGAGGCGCAGGACACTGCCCGCCACGCCACTAGACTGCTGAACA	104	ACTAGACTG	AGGACA
SLIV_10930	2513830	2512241	Rev	2513932	ATCCACTTCCGGGTGATGCTTCCGCAGAGGCGCAGGACACTGCCCGCCACGCCACTAGACTGCTGAACACA	102	AGACTGCTG	AGGACA
SLIV_10930	2513830	2512241	Rev	2513902	CGCAGGACACTGCCCGCCACGCCACTAGACTGCTGAACACATACGCGTCAGGCCCACAGCGTCGTGCGTCT	72	CACAGCGTC	AGGACA
SLIV_10947	2517781	2517740	Rev	2517781	TCGCTCACATAATGAGACTCCCGTCCCACCCACTTGACAGTGAGTGTGCGCCGGAGGGAAGGTCAGTGCCA	leaderless	GGGAAGGTC	TTGACA
SLIV_10950	2521153	2517815	Rev	2521486	CACCGCGGCCCTCGACGTGACCGACCCCGAACCGCTGCCGCCGGGCCACCCCCTGTGGCATGCTCCCGGCA	333	GGCATGCTC	CTGCCG
SLIV_10955	2522293	2521352	Rev	2522293	CGTGACCCTCCCTTGTCGGACCACCCAACCTAACCTTTGCCTCTCCGCCCCCTGACATAGCCTCCTGACCA	leaderless	CATAGCCTC	TTGCCT
SLIV_10960	2522368	2523366	Fwd	2522345	GCCACACGTCAGCAGTCATGGTCAGGAGGCTATGTCAGGGGGCGGAGAGGCAAAGGTTAGGTTGGGTGGTC	23	GTTAGGTTG	ATGTCA
SLIV_10970	2524924	2524715	Rev	2524945	CACCGGCTGGCGCTGTTCCCCGCCGAACGGCTCACGTCCCCTTCGCCGGAGTGAGGCTTACGCTGTAAGGA	21	CTTACGCTG	GTCCCC
SLIV_10980	2528404	2528219	Rev	2528452	CCCCGCGCGGCGCCGAAGATGCGGAACTTACCCGATGTGGCCCACCCCCCTGGGAGACGAAGGTTGAGGCA	48	ACGAAGGTT	GTGGCC
SLIV_10985	2529235	2528600	Rev	2529235	AAGCACGCGCGCGTGCCGCTCAAAGGGATCATTAAGGGACCTCTCAGACAGCGTCCGTACGGTGCGAGGCA	leaderless	CGTACGGTG	TTAAGG
SLIV_10985	2529235	2528600	Rev	2529538	TCTACCGCGTCTTCGACGCCGCCACCGGCGTCTGCGAGATCGGCTGCTGGCTGGAGCCCGCCGGAACGGGC	303	GCCCGCCGG
SLIV_10985	2529235	2528600	Rev	2529306	CCCCCACCGGGGCACGCGCCAGGACATGGAGGTGTGGGCGGTGCTCGCACCCGAGTGGCGGGCCGCACGGG	71	GGCGGGCCG
SLIV_10990	2529855	2529271	Rev	2529908	TGGACGCCCTCCTGCCGCGCATCAGCATCGAGCCGCCCGAGTGCCGGGCCGCCCATGAGAGGCTGGCCGCG	53	GAGAGGCTG	GTGCCG
SLIV_10995	2532079	2529833	Rev	2532200	CCCAGGGCCGTTGTTGTGAATAAGGACACTAAGTCCGCAAAGGATCACTTCTGCCTGCAAGAGTGATTCCG	121	GCAAGAGTG	GTCCGC
SLIV_11000	2533835	2532321	Rev	2533971	TGTACGTCTCGATGGCCACGTCGGCGTTCGGCGCCGTCGGGGTCTACAAGCAGATCAAGAAGGCCCGTGGC	136	AAGAAGGCC	GTCGGG
SLIV_11000	2533835	2532321	Rev	2533888	CTGCGACTGCTCGACGCCGTCGTCACCGGAGTCGCCGTCGTCACCAACCTCGCCATCCTGTACCGCGAGCT	53	CCTGTACCG	GTCGTC
SLIV_11005	2534090	2533851	Rev	2534732	GCATGCGCGTCGGCGTCGTCAAGCAGTTCCGCGGCGAGGGCTACCAGGCCGGTGTCGTCCAGCGCTTCGAC	642	CGTCCAGCG
SLIV_11005	2534090	2533851	Rev	2534399	CGAGCGGGTACTACGACGCGTACTACGGCAGCGCCCAGAAGGTCCGCACCCTCATCAAGCAGGAGTTCGAG	309	AGCAGGAGT	GTCCGC
SLIV_11005	2534090	2533851	Rev	2534118	GCCATGAAGGACGACCGGCTCTACAAGGTCGGCGCCGCCGTCGAGGCCGCCTTCGTGGAAAAGTGGGGCCA	28	GGAAAAGTG	GTCGAG
SLIV_11010	2535580	2534087	Rev	2535830	CTCACCCAGAGGAACGCTGCATGCCTGGCATCACGCGCGAGGAGGTCGCCCACCTCGCCCGGCTGGCGCGT	250	GCCCGGCTG
SLIV_11020	2536519	2536025	Rev	2536577	GCTGCGCCACGGGGGTACGAAGGCGGTGGCCTTCGGGATCCACTTCGCCACCGCGATCGTTGTCCTCATCA	58	GTTGTCCTC
SLIV_11030	2539479	2537239	Rev	2539700	GGCGGCGGATGTCGCGCTTTCGGCTGAGGAATAGCGGTTGAAGGCCACCCGATCGGCGCATATCAGATGCA	221	GCGCATATC	TTGAAG
SLIV_11030	2539479	2537239	Rev	2539623	TGGCCGGGTGGCATTCGGGCAACCGTCGACGACCAGTGCCCCTGGAAGCCTTCCGCGGCCTACTGTTGAGG	144	GGCCTACTG	GTGCCC
SLIV_11030	2539479	2537239	Rev	2539621	GCCGGGTGGCATTCGGGCAACCGTCGACGACCAGTGCCCCTGGAAGCCTTCCGCGGCCTACTGTTGAGGTG	142	CCTACTGTT	GTGCCC
SLIV_11030	2539479	2537239	Rev	2539656	CCACCCGATCGGCGCATATCAGATGCATACGGGTGGCCGGGTGGCATTCGGGCAACCGTCGACGACCAGTG	177
SLIV_11035	2541944	2539737	Rev	2542123	CCGGCTCTTCACCGGTGTCGTGCCGGGCACGGACACCGCATTGTCAGACCCTGCCGGTAGCGTCAGGGGTG	179	GGTAGCGTC
SLIV_11040	2542954	2541959	Rev	2542954	CCCAGGGTCGGGGACGGGAAGGGGCGGCGGGGGCGAAATCAAGCCCCGCGCCCCTGCGTACGCTTGCCCCG	leaderless	CGTACGCTT
SLIV_11050	2544378	2543839	Rev	2544378	TGGTCTTCGTCACTACAGCGTGCCCGGACGCCCGGTTCTTCCCGTCCCGGCGGGCCGTACGGTGGACGCCA	leaderless	CGTACGGTG
SLIV_11060	2544849	2545628	Fwd	2544672	TTGCCTGACCGGTATTACATCCCGCCCCAGGACGTACGCCTCGACCTGCTGACGCCGTCCGACACGCAGAC	177	GTCCGACAC	TCGACC
SLIV_11065	2546801	2545671	Rev	2546804	CTTCGCCCCCATGCGATCTTCAACGCATACTCGCGCGCTCCGGTTCCCGCTTCCCCCGTACTCTGGAGGAG	leaderless	CGTACTCTG
SLIV_11070	2546863	2547591	Fwd	2546863	CTCAGTCATAACTCCTCCAGAGTACGGGGGAAGCGGGAACCGGAGCGCGCGAGTATGCGTTGAAGATCGCA	leaderless
SLIV_11080	2549182	2548889	Rev	2549372	ACAACTGTAACCACAACCGTTCACCGAAGCGTCCACGCAAGGTTGGGGGACCCGTTCCATGCTGTTTCTCG	190	TCCATGCTG
SLIV_11085	2549384	2549217	Rev	2549421	TCTCCGGAATTGAAAAGCCGTGCGGCGCGCTAGACTGAAAAGTCAGTGAACAACTGTAACCACAACCGTTC	37	TGTAACCAC
SLIV_11100	2551984	2551325	Rev	2552170	CGTCGGACGGTGCCGCGCCGAAGGAAGCCGCGTCGAGCGATGCCGCCTCGGACGATGCCGGGTCGAGCGAC	186	TGCCGGGTC
SLIV_11100	2551984	2551325	Rev	2552104	GCGACTCCGCGTCGGACGATGCCGCCCCGGACGATTCCGCGTCGGACGGCGACGAGCCCGCTGCCGAGAGT	120	AGCCCGCTG	TTCCGC
SLIV_11115	2555731	2554733	Rev	2556190	CCAGTACGACGGCTCGCAGTACGCCAGCGTCATCGGCAGCCCCTCGAACGTGCAGAAGAAGGGCTACGGCA	459	AGAAGGGCT
SLIV_11115	2555731	2554733	Rev	2556105	TGGGGCCCGGACTTCCCGTCCGTGCAGGGCTACGGTCTGCCGCTGTGGCACAGCGACTACATCCTCGACAG	374	TACATCCTC	CTGCCG
SLIV_11120	2557642	2555840	Rev	2558068	GCCTGCTCATGATGATCGTGGTCATCGGCTTCTTCGGCTGGCCCTACATCGGTCGCGTGGTCCGCGGTCAG	426	CGTGGTCCG	CTGGCC
SLIV_11125	2558721	2557714	Rev	2558821	GCATCACGGTTGCGCATCCATTCCCCGTCAAGTCTGGCTACAGATCGCCAAAGCGTTGAAGACTCCCGCAA	100	TGAAGACTC	CTGGCT
SLIV_11125	2558721	2557714	Rev	2558819	ATCACGGTTGCGCATCCATTCCCCGTCAAGTCTGGCTACAGATCGCCAAAGCGTTGAAGACTCCCGCAACA	98	TGAAGACTC	CTGGCT
SLIV_11140	2561543	2560875	Rev	2561593	ACCGTGATCTGTAACCGGCTTGTGGCAGTAAGCGAACGAAAACGCGAGACCCGCGCATTACCTTCTCTTTA	50	ATTACCTTC	GAAAAC
SLIV_11140	2561543	2560875	Rev	2561559	AACGAAAACGCGAGACCCGCGCATTACCTTCTCTTTACACTCGACGGGGAGGTACTCGTGTACCGCCCCAG	16	CGTGTACCG	TTTACA
SLIV_11145	2561970	2563088	Fwd	2561805	AGAGTCCCCGGCCGCGCCGGGGCGCCGAAGGAGCAAGTCCCTCCCTTGAATCTCTCAGGCACCGTTACCGC	165	GGCACCGTT	GTCCCT
SLIV_11145	2561970	2563088	Fwd	2561700	CGCTTACTGCCACAAGCCGGTTACAGATCACGGTCTGCCACGGATCGCCCGGGCGTGCAATGATGGCGGCG	270	GCAATGATG	CTGCCA
SLIV_11150	2563215	2563592	Fwd	2562600	GATCGCGCGCACCGGCTACACCGGCGAGGACGGCTTCGAGCTGTTCGTGAAGCCGGAGCACGCCGTCGGGC	615	AGCACGCCG
SLIV_11150	2563215	2563592	Fwd	2562931	GAGGGCCGCCGGGTCCCGCGCTCCGGTTACCGGGTCGTCGCGGGCGGCGAGGTGATCGGCGAGGTCACCTC	284	GGCGAGGTC	GTCGCG
SLIV_11150	2563215	2563592	Fwd	2562875	AGGCCGCCGAGCGCGCCGCTTCCCGGCCGCCCCGCGTCCTGGTCGGCCTGGTCGCCGAGGGCCGCCGGGTC	340	CCGAGGGCC	GTCCTG
SLIV_11150	2563215	2563592	Fwd	2563215	GCGAGTCACTCATCCCTCCCTCGTCACCCCCTTCACCAGCCACTTCCTCGCGTACAGGAGAATTCAGGCCA	leaderless	AGGAGAATT	TTCACC
SLIV_11150	2563215	2563592	Fwd	2562939	CCGGGTCCCGCGCTCCGGTTACCGGGTCGTCGCGGGCGGCGAGGTGATCGGCGAGGTCACCTCCGGCGCTC	276	GGTCACCTC	GTCGCG
SLIV_11160	2564971	2566338	Fwd	2563828	TCACCAACAAGTACGCCGAGGGCTACCCCGGCCGCCGCTACTACGGCGGCTGCGAGCACGTCGACGTGGTC	1143	AGCACGTCG
SLIV_11160	2564971	2566338	Fwd	2564480	CAAGGCCGTCGCCTTCAAGGTCGCCGCGAGCGAGGACTTCAAGGAGCGCCAGGGCCGTACGCTGGAGGGTG	491	CGTACGCTG
SLIV_11165	2566455	2567873	Fwd	2566425	GAGAGGAGGCGGGTGTCTCACATCGTGACACCCGCTTTCCGAAAAGCAAGACGGCTGAGATCGTTGCGGAG	30	GAGATCGTT	TTCCGA
SLIV_11175	2568854	2569411	Fwd	2568548	CGCCGGAGGTGACCCAGCCGGCGACGCGGATCTGGAGCTGCGTCACGTCGCTGCCGGAGGATCCCTGCGAG	306	CGGAGGATC	CTGCGT
SLIV_11175	2568854	2569411	Fwd	2568814	ATGGCGCCCCGGCGAAGCGAAGTCGACGTTTCCGCTTCCGGCGGGGATCGCCCGTGCCATCGTGGGGAATA	40	GCCATCGTG	TTCCGG
SLIV_11180	2570082	2569420	Rev	2570126	ACGTTGCTGCGGAGGAGTGAAAGCCGGACGGCGGCGGAATAGCCCGCCCGGCCCGGAGGTTGCTGCTGCTC	44	AGGTTGCTG
SLIV_11185	2570467	2570255	Rev	2570505	GCGCACGAGGACCAGTTCAGGTGGGTGGTCGCCGCACTGAGCGCTCGGAAGGCCGGTTAATCTGACCTGCG	38	GTTAATCTG	CTGAGC
SLIV_11205	2573357	2572854	Rev	2573745	GAAGGAGGCGATCGACACGGGTCTGGAGACGGACATCGAGACCGGCCTCGCCGTCGAGCGCAACTGGTTCG	388	GCGCAACTG	GAGACC
SLIV_11205	2573357	2572854	Rev	2573551	GCAGCACGTGCAATTGACGCGATGTCTGATCCGGGTCCCTCGTTGGGGCGGTTTATGGCAGCCTTAACGCA	194	GGCAGCCTT	GTCCCT
SLIV_11205	2573357	2572854	Rev	2573357	CCGGGCTCCGGCGGAGGCGTATTCCCCGGGAACGGCCCCGGAGGCCCCCGGGGGCGGCCATGATGGGGGCA	leaderless	GCCATGATG
SLIV_11250	2583379	2585373	Fwd	2583378	TTCCGTACGACCCCGGGCGGACCCGAAAACTCGGTGGGCAGTGTCAGTGGCAAACCGTAGGCTCGCTGCTG	leaderless	CGTAGGCTC	GTGGGC
SLIV_11280	2595202	2595711	Fwd	2595202	ACCCGCGGCCGACATGACCGGCGGCACCCGGAACCAGCGGTTCCCGGGTGCCGCCCTACCCTTGGTGCCCA	leaderless	CCTACCCTT
SLIV_11285	2598373	2595755	Rev	2598373	GTCAGTTCCCGTCCGGCGCATCAGGGCGAAGGCCCCAACAAGGGACACATCGCGCGGTAACGTCGTGAGGG	leaderless	GGTAACGTC	GGGACA
SLIV_11290	2598744	2600771	Fwd	2598524	TGTCGATATGGCCGGATCTTTCCCCCTCGGCCTTCTTGTGGCGCTTCGGCCCGCAAGGAAAGCTGCACATG	220	GGAAAGCTG	GTGGCG
SLIV_11295	2600768	2602468	Fwd	2600632	CACACCCAGGAGGCGACGGTCTCGTTGGACATGCCGCAACTCGGCCTGGACTGGCACGAGTCGGTGCCGGT	136	GAGTCGGTG	CGCAAC
SLIV_11295	2600768	2602468	Fwd	2600597	ACACGGTTCTGGTGGTCGTGAACCTCGACCCCCGCCACACCCAGGAGGCGACGGTCTCGTTGGACATGCCG	171
SLIV_11325	2611013	2609613	Rev	2611084	CTCGTGGCTGGATTGTGAACTAAATGAACGCAAGGGTGACCGCGCTCACACGCCGGGAGATAGTCACCCAG	71	GAGATAGTC	GTGACC
SLIV_11355	2617728	2619098	Fwd	2617681	TCACCTCCTCCAGGGGTAATCCCGCGCACGCTCATTGACCTGACTAGACCATTCCTCTTACGTTCGCCACG	47	CTTACGTTC	TTGACC
SLIV_11370	2621049	2621753	Fwd	2621045	TACGTTCCTACAATCCGTATCGCTGGCCGAACAGCCCGTAGTCAGCATCGCCGCGGACCCCTACGGTGTGG	4	CCTACGGTG	GTCAGC
SLIV_11370	2621049	2621753	Fwd	2621049	TTCCTACAATCCGTATCGCTGGCCGAACAGCCCGTAGTCAGCATCGCCGCGGACCCCTACGGTGTGGCGCG	leaderless	CCTACGGTG
SLIV_11375	2622788	2621763	Rev	2622827	CAGTACCCCCGGCGATGGTTAAGGCGCCCGTCAGCGTCCACCGCCGCCCGGGCCGTGGAACAATTGGATCG	39	GGAACAATT	GTCCAC
SLIV_11380	2622939	2625032	Fwd	2622842	AGAACTCCGATACGCATCGTGCTGTGTCTCCTGCTCGCTGTTGACACCGGTGAGCCGATCCAATTGTTCCA	97	GATCCAATT	TTGACA
SLIV_11380	2622939	2625032	Fwd	2622905	TTGTTCCACGGCCCGGGCGGCGGTGGACGCTGACGGGCGCCTTAACCATCGCCGGGGGTACTGTCAAGAGG	34	GGTACTGTC	CTGACG
SLIV_11390	2626327	2627757	Fwd	2626326	GCATCCCGCCCTTTTGTATTTTCCGCCAGACGGAATATTCCGCGCCGAAACAAACCGATAGGATGGCACCC	leaderless	GATAGGATG
SLIV_11405	2630546	2629899	Rev	2630883	TCACCCGGCCGCTACTAGCCAGTAACGAACCCCCTTGTGCCGACGGCGAGAATGCACCACGATCGGCGACG	337	ACCACGATC
SLIV_11405	2630546	2629899	Rev	2630737	CAGTGACGCCGGCCCTTGGACAGGGGGGTCTTCGCTCATCCGGCGAAGCCTGTCCAGCAGGGTTGTGCGTG	191	AGCAGGGTT
SLIV_11405	2630546	2629899	Rev	2631316	CCGACCTGGACCTGGTGGGCGGTCACGTGGAGGACGCCTTCGGGCGCCTCATCGACACGGTGCGCGTCACG	770	GACACGGTG	TTCGGG
SLIV_11405	2630546	2629899	Rev	2630639	TCGCTCGGGGGTGATCGCCGGTTGTTCGGGCGCGTTGTACGTGCCGCCGAGGACAGGCGCTCTCCTTCCCG	93	GGCGCTCTC	TTCGGG
SLIV_11405	2630546	2629899	Rev	2630619	GTTGTTCGGGCGCGTTGTACGTGCCGCCGAGGACAGGCGCTCTCCTTCCCGAGGACGTAGCACTTCTCCCA	73	CGTAGCACT	TTCGGG
SLIV_11410	2632176	2631199	Rev	2632176	ACAGCACACATCCGGGCGGGCTTTCGACCCGGTTTTCACACGCGCGCGCCGTACGGGGGAGGATAGACCCA	leaderless	GGGAGGATA	TTCACA
SLIV_11430	2636986	2635286	Rev	2636986	TCGCCGTGCGGACACCCGTACGGCGGTACCCCATCGACATTTACTTGGACGTCCTAGTAAATTTGAAGGCA	leaderless	AGTAAATTT	TCGACA
SLIV_11435	2637421	2637080	Rev	2637421	GCCGGGCGGGCCCGGCGAGTCGCCCGACCCGGTCGAAGATCGCGCGAAACGGGCGGTTACGCTCGTAGCCA	leaderless	GTTACGCTC	TCGAAG
SLIV_11435	2637421	2637080	Rev	2637919	CTCCTTCGATCCCATCGCCCGAGCCGACGAACTCTGGGCACAGCGCTGGGGCGGTGTGCCCTCCATGGCGG	498	TGTGCCCTC
SLIV_11440	2638009	2637500	Rev	2638009	CGGTGGGCGGTGGTATCGAAGGGCGAGACGGAGCTGACCGGCATGTGACCGGCCGGTAAGGTCTCTTGCCG	leaderless	GGTAAGGTC	CTGACC
SLIV_11450	2638720	2638376	Rev	2638807	CGGGTGGACAGAACAGGGCCCACGGGTGGAGAACGACCCTGAGTCCATCCCTTGGGGCATTGTTTGCCACA	87	GGCATTGTT	TTGGGG
SLIV_11450	2638720	2638376	Rev	2638798	AGAACAGGGCCCACGGGTGGAGAACGACCCTGAGTCCATCCCTTGGGGCATTGTTTGCCACAATGGGCGAA	78	GCCACAATG	TTGGGG
SLIV_11450	2638720	2638376	Rev	2638796	AACAGGGCCCACGGGTGGAGAACGACCCTGAGTCCATCCCTTGGGGCATTGTTTGCCACAATGGGCGAACG	76	GCCACAATG	TTGGGG
SLIV_11455	2638899	2639537	Fwd	2638899	GATGGACTCAGGGTCGTTCTCCACCCGTGGGCCCTGTTCTGTCCACCCGTGGCGGGGCTACTTTCACCACG	6	GCTACTTTC	TTCTGT
SLIV_11465	2640186	2640962	Fwd	2639881	GTACGTGGAGGCGGACCGCCTCCTCGCCTTCGAGGGCACCCTGGAGCAGAGCACGGTGTTCCTGGGCTCCC	305	GTGTTCCTG
SLIV_11470	2641064	2641540	Fwd	2640976	GGGGTACCGGGGCTTCCCGGACAGCTGGGGGACCTCCAGCGCCGCTTCGGGCTGTGAGCGGTAATCTGCGG	88	GCGGTAATC	TTCGGG
SLIV_11470	2641064	2641540	Fwd	2640978	GGTACCGGGGCTTCCCGGACAGCTGGGGGACCTCCAGCGCCGCTTCGGGCTGTGAGCGGTAATCTGCGGAG	86	GGTAATCTG	TTCGGG
SLIV_11470	2641064	2641540	Fwd	2640980	TACCGGGGCTTCCCGGACAGCTGGGGGACCTCCAGCGCCGCTTCGGGCTGTGAGCGGTAATCTGCGGAGTG	84	GGTAATCTG	TTCGGG
SLIV_11470	2641064	2641540	Fwd	2641064	GTGCGCACCGTCACCGTCACGGAAAACCCCTCACTAGTTCGCCTTTCAACCTTTTAGGTAGACTTCATTCA	leaderless	GGTAGACTT
SLIV_11480	2643650	2642982	Rev	2643650	CGGACCGACGCTGAGGCCAGGCTGAAGCCACCTGAAGGGATCTTCAGCTCGGCTTTGGGACCCTCTACCCA	leaderless	GGGACCCTC	CTGAAG
SLIV_11490	2645783	2644479	Rev	2645888	CAAGTGCCGGACGGGCTGGGGGGGCTCAACGGTCTCGTCCTTGAGTGCCGGACGGGCTAAAGTGACCCGCG	105	GCTAAAGTG	GTCCTT
SLIV_11490	2645783	2644479	Rev	2646124	GATCGTCGCCGGGGAACTGGATCCGTACCGGGCGGCGGACGAGCTGGTGGCGGGGCTGACGCGGGGCTGAC	341	CTGACGCGG	CGGACG
SLIV_11505	2648473	2648913	Fwd	2648473	CCCGTCACCGGGCTGTCGGTGTGATCGCGCGCACGTTGCGTAACCACCTCCGGAGCGCTGCACTGAAACCA	leaderless	GCTGCACTG	TTGCGT
SLIV_11510	2649147	2653127	Fwd	2649014	TGCGGTCGCCGCTCAGTCCAGGGTGACCCGGTCCTGTCGCCTTGGGCGCCGGGACCGCCGGGGTCGTGTTT	133	GCCGGGGTC
SLIV_11510	2649147	2653127	Fwd	2649073	GGGGTCGTGTTTCGGGGGGCGGGCGACGGGGCAGCAGCACATGCTCCGCCGTTGATCTGACACCATTCCCC	74	GACACCATT
SLIV_11510	2649147	2653127	Fwd	2648947	GGTCACTTCGGCGGCCGTTGAGTCACCTGAGCACTGACCCTCGTACATAGGGGCCGGTAGGGTTGGGTGCG	200	GGTAGGGTT	CTGACC
SLIV_11510	2649147	2653127	Fwd	2648992	CATAGGGGCCGGTAGGGTTGGGTGCGGTCGCCGCTCAGTCCAGGGTGACCCGGTCCTGTCGCCTTGGGCGC	155	TGTCGCCTT	GTGCGG
SLIV_11510	2649147	2653127	Fwd	2648972	CCTGAGCACTGACCCTCGTACATAGGGGCCGGTAGGGTTGGGTGCGGTCGCCGCTCAGTCCAGGGTGACCC	175	TCCAGGGTG	CTGACC
SLIV_11510	2649147	2653127	Fwd	2649012	GGTGCGGTCGCCGCTCAGTCCAGGGTGACCCGGTCCTGTCGCCTTGGGCGCCGGGACCGCCGGGGTCGTGT	135	GCCGGGGTC	GTGCGG
SLIV_11515	2653335	2654267	Fwd	2651947	GACGCGGCGACGCAGGCGGACACCCTGATCACCGAGGCCCGTTCCGAGGCGGAGCGGCTCACCACCGAGAC	1388	CTCACCACC
SLIV_11515	2653335	2654267	Fwd	2652388	GCCCGCAAGGACGCCAACAAACGGCGCTCGGAGGCCGCCGAGCAGGTCGACACGCTCATCACGGAGACCGC	947	ATCACGGAG
SLIV_11515	2653335	2654267	Fwd	2653160	GCGCCCCACGTTCGGGTGGCAAGTCGTCAGACGGCTAGCGTTCGGGGCGGTTTGGGTGTCTGCTGGAGATC	175	TGTCTGCTG
SLIV_11515	2653335	2654267	Fwd	2653300	GAGGTGTCATTCTCCGTATCAAACGTGCATCCGCTCGATGACACACCGCATTGGCGCCTAGGATTCCCTCT	35	CCTAGGATT	ATGACA
SLIV_11520	2654391	2655383	Fwd	2653880	ACGCGCTCTTCGAGGAGACCCGCGCGAAGGCCGCGCAGGCCGCCGCCGACTTCGAGACCAACCTCGCCAAG	511	ACCAACCTC
SLIV_11520	2654391	2655383	Fwd	2653882	GCGCTCTTCGAGGAGACCCGCGCGAAGGCCGCGCAGGCCGCCGCCGACTTCGAGACCAACCTCGCCAAGCG	509	ACCAACCTC
SLIV_11520	2654391	2655383	Fwd	2653367	CTCTATCACCTCACCCGGTCTCTTTCGACAGGAACCCCATGAGCGACACTTCCCCCTACGGCTTCGAGCTT	1024	CCTACGGCT	ATGAGC
SLIV_11520	2654391	2655383	Fwd	2653625	TCGAGAAGATCCTGCGGCTCGCCGAGGAAGAGGCGAAGGACCTGCGCGAGGAGGCCCGGCGCGCGGCCGAG	766	GGCGCGCGG	AGGACC
SLIV_11520	2654391	2655383	Fwd	2654096	TGGAGACGGCGCAGCGCCAGTCCGAGGACATCGTGGCCGACGCCAACGCCAAGGCCGACCGGATCCGTTCG	295	GACCGGATC	CCGACG
SLIV_11520	2654391	2655383	Fwd	2654391	GTACGAACATGGGCGAGGCCTGTTGTCACTGGGGTGGCAGCGGGCCTCGTCCCGTTCTAGCGTGGTCGCCA	leaderless	TCTAGCGTG	GTGGCA
SLIV_11530	2656305	2657576	Fwd	2656256	CTCCGTACGGTGCCGGATTTTGCCCGCGCTTGAACGGAACCGTCAGCGCGTGGATATCCTCCTAACCCTTA	49	ATCCTCCTA	CGGAAC
SLIV_11540	2658783	2658451	Rev	2658820	ACACCGGTCGGGGGGAGTTGCGGTGTTTGGCGCCGTACGCCTACCCGTGTCCGTGCCGCGTAGGCTGGATG	37	CGTAGGCTG
SLIV_11545	2659040	2660068	Fwd	2658997	GATTCTGAAGACAATCCGCAAAGTCCTTCGTCCGGCCGTGTCCTCGGCACGTGTCAGGCGGTTATGCCGTG	43	GCGGTTATG	GTCCTC
SLIV_11555	2660820	2661491	Fwd	2660793	CAAGACGGGGCCAATGGGAGAAGTGGGACAGCGCACTCCGGTGCCCGGGTACGGGCGAATCGCGTCGGGCC	27	CGAATCGCG	GTGCCC
SLIV_11555	2660820	2661491	Fwd	2660817	GGGACAGCGCACTCCGGTGCCCGGGTACGGGCGAATCGCGTCGGGCCCGGCCCGTCGAGTAGCGTTGCCGA	leaderless	AGTAGCGTT	TCGCGT
SLIV_11555	2660820	2661491	Fwd	2660819	GACAGCGCACTCCGGTGCCCGGGTACGGGCGAATCGCGTCGGGCCCGGCCCGTCGAGTAGCGTTGCCGACC	leaderless	AGTAGCGTT
SLIV_11560	2664216	2661592	Rev	2664340	ACCGTGACCTCTCGGGCCGCCCGGCACCCCGGACTGTCGGAGATACTGGGCGAAGGTTTAGGGTCTGGCTG	124	TTTAGGGTC	GTCGGA
SLIV_11565	2664773	2664450	Rev	2664960	GATGCGCCGGATGGTGGACGCCGGTGACATCGGCCGCAAGAGCGGGCAGGGCTTCTACAAGCACTGAGGTC	187	TACAAGCAC	CTGAGG
SLIV_11565	2664773	2664450	Rev	2664947	GTGGACGCCGGTGACATCGGCCGCAAGAGCGGGCAGGGCTTCTACAAGCACTGAGGTCACATCAGCCCCGG	174	GGTCACATC	CTGAGG
SLIV_11565	2664773	2664450	Rev	2664893	GGTCACATCAGCCCCGGCAAACGTCACACGCCGGGGTGAATTCGGTATCGGTTCGCTTACAGACGGCAACC	120	CTTACAGAC	TTCGGT
SLIV_11565	2664773	2664450	Rev	2664934	ACATCGGCCGCAAGAGCGGGCAGGGCTTCTACAAGCACTGAGGTCACATCAGCCCCGGCAAACGTCACACG	161	GCAAACGTC	TTCTAC
SLIV_11565	2664773	2664450	Rev	2664863	CCGGGGTGAATTCGGTATCGGTTCGCTTACAGACGGCAACCTCCGGTCGTTTCGGCCAGTCAGAGGGTGCA	90	GCCAGTCAG	TTCGGT
SLIV_11570	2665812	2664964	Rev	2665848	CGTCATTTGAGACGTGACGCGCGTTACTAACCGGTCACACAGCGCCTCACGCCCGCTAATCTCCGGCCGAG	36	GCTAATCTC
SLIV_11575	2666590	2665949	Rev	2666590	TGAAATTTTGCAATGACCCCAAGTTTTCAGCGGCCCCAGTCAGTGGCGCCGGCGCGGCTAGGATGCGGTCA	leaderless	GCTAGGATG
SLIV_11590	2668250	2668822	Fwd	2668250	TTCACCGCGCTGGCCGTGACGGTGGGCACACGCGTCTTCCGAACGGCGGGCGCGTAACTACGCTGGCCCCA	leaderless	ACTACGCTG
SLIV_11615	2674155	2673706	Rev	2674268	GCCGCGCGGACGTCCGACTGCGCGCGGCGGCGGGACGCTGATCCACAGCACAGTGCGATAGCGTCGTGCCA	113	GATAGCGTC	CTGATC
SLIV_11620	2674672	2674298	Rev	2674714	CGCACGGTTCACCACCCGGAGGGGGCGGGCGCGTCCCGTCCCCTCCGGCACGCCCCTTAGACTTGTAACCA	42	CTTAGACTT	GTCCCC
SLIV_11635	2678768	2677179	Rev	2678869	ACAACAGCACAGCACTTAGCAGCACCGCAGTAACCGAGCAGTAGCAGTACGTACTTACGACGGCCCTGGTT	101	ACGACGGCC
SLIV_11635	2678768	2677179	Rev	2678858	GCACTTAGCAGCACCGCAGTAACCGAGCAGTAGCAGTACGTACTTACGACGGCCCTGGTTGGGCCGTGCAG	90	GGTTGGGCC
SLIV_11635	2678768	2677179	Rev	2678853	TAGCAGCACCGCAGTAACCGAGCAGTAGCAGTACGTACTTACGACGGCCCTGGTTGGGCCGTGCAGAGGAT	85	GCCGTGCAG
SLIV_11635	2678768	2677179	Rev	2679143	TCCCTGTCCAAGCTCGCCGCCGACCGGCGGGACCGGATGGTCGCCGTGGTCACCTCGGCGGTGCCGCTGAG	375	GGCGGTGCC	GTCGCC
SLIV_11640	2679786	2678962	Rev	2679996	TGCGCCAGGAGGCGCAGGAGCAGGGCGCCACGCTCATCGCCGAGATGCGCGCGGAAGGCCAGCGGCAGCGT	210	GCCAGCGGC
SLIV_11645	2680337	2679783	Rev	2680431	CAGGCCATGGCCCGTCAGCCCGAGGCGGCCGGCCTGATCCGCGCCAACCAGATCCTGGGCTTCGCCTTCTG	94	GGCTTCGCC	CTGATC
SLIV_11650	2680609	2680379	Rev	2681424	CCGACGCAGGTGCTCGCCTTCGAGACCGACTGCCACATCTTCGACGGTTGTGGCTTCCCTTCTCCCGGCCT	815	TCCCTTCTC	TCGACG
SLIV_11655	2681506	2680685	Rev	2681679	ACGGGCCACTCGTCGTGAGGGGTAGGGCCGGGATAAAGAGGCATGTGAAGTCCTGCTATCGTCCGGTGCCA	173	GCTATCGTC
SLIV_11660	2682166	2681732	Rev	2682295	CTCTCACGTGTGACAGCAAGCACACCCAGAGGTAAAGACCTCATCAAATAGTTTGTGATACGGTTCACGAG	129	GATACGGTT	AAGACC
SLIV_11665	2683733	2682429	Rev	2683765	CATCGTCGATACCCGGAAGTCCTCAACCGTATGCATCGCATTGCCATGCGCATCGCTAGGGTGTGGGGTTG	32	GCTAGGGTG	TTGCCA
SLIV_11670	2685133	2683877	Rev	2685165	CCGGCGCGGATGTAGGGCCCTGCCACGCGCACGCCGGGCGTCTTCGTCGTGGCGGGCCTACATTGGTGCTA	32	CCTACATTG
SLIV_11680	2686545	2685898	Rev	2686599	GGGCCGACGCGGCCGACCACCCCGACCTCAACAACCGACCTCGTTTCGCGACGGCCCGCAAGGCACTGCCG	54	GCAAGGCAC
SLIV_11695	2688919	2688695	Rev	2688990	TCAACACCGGGGAATAGTTCACCCCGCCCCCCGGTTTTGGGGGATGGCACCAGTCCTGGCAGACTGGTACG	71	GGCAGACTG
SLIV_11700	2690192	2689044	Rev	2690825	AAGCTCGACCGGAAGCTCGCCGACAAGCGCATCTTCCCGGCGGTGGACGTGGACGCGTCCGGCACCCGCAA	633	GTCCGGCAC	TGGACG
SLIV_11700	2690192	2689044	Rev	2690277	GGTCGCCACAGACCGTTGTGCAACCCTGTCCCGAGTTCCGCCGTCTGAGCTACGGAGGGACCATGGTGAGG	85	GGGACCATG	TTCCGC
SLIV_11700	2690192	2689044	Rev	2690815	GGAAGCTCGCCGACAAGCGCATCTTCCCGGCGGTGGACGTGGACGCGTCCGGCACCCGCAAGGAAGAGATC	623	GCAAGGAAG	TGGACG
SLIV_11700	2690192	2689044	Rev	2690802	CAAGCGCATCTTCCCGGCGGTGGACGTGGACGCGTCCGGCACCCGCAAGGAAGAGATCCTGCTCGGCAGCG	610	ATCCTGCTC	TGGACG
SLIV_11705	2692764	2690641	Rev	2693032	TGCCTCGTGTCCCCGTCCGGGACAGACATTCTTCCGGGAGCCCCCCAAGCCGCATTCTGCAGTGGATGCCG	268	TCTGCAGTG
SLIV_11705	2692764	2690641	Rev	2693225	AAGGTCGAGGCGCTGGCCGGAACGGACTGGGCGGCCAACCGGCTCGGCCTGGACCAGCAGGGCGCGACCGT	461	AGCAGGGCG	GCCAAC
SLIV_11705	2692764	2690641	Rev	2692910	TACCCCCACTGGGGGAGTTTCGGAACCGGTGCGACCACGCCGCATGACACAGACACCGGGTGCCACGGCTA	146	GGGTGCCAC	GCGACC
SLIV_11710	2694234	2693194	Rev	2694250	TACGACACGCATCGTGCGCCTCCTGTGCGCCCTATGTCGCCACAGAACCTTCCTTCGATAGGCTGTACCTA	16	GATAGGCTG	GTCGCC
SLIV_11715	2695467	2694409	Rev	2695534	ACGGCGAGGCATCCCTCGTCGTCGTCACCCATCGCGCGTCCGACGCCGCCCTCGGCGGTACGGTCGAGGCG	67	GGTACGGTC	GTCCGA
SLIV_11720	2696763	2695474	Rev	2696941	CCGGTCGTCGCCGTGCGGGACGGTGCGGCGCGGGTCGTCGTGCGGCGGGAGACCGAGGAGGATCTGCTGCG	178	AGGAGGATC	GTCGTG
SLIV_11725	2698316	2696925	Rev	2698470	CGGACCACCGCGCCCCCGACCGGCTCGCCCGGCACCTCGTCACCGTCGCCGACGCCGCGCTGCTGTTCCTG	154	GCGCTGCTG	GTCACC
SLIV_11730	2699378	2698335	Rev	2699378	TTCGTCCATATCCCGGGACCGGCGCACATCGGTTCGCCTCCCCACCCCCTTCCTCCCATACGCTTGTCCCG	leaderless	CATACGCTT	TCGCCT
SLIV_11730	2699378	2698335	Rev	2699652	CGCCGGGTTCGCCGCGGGGGCCGACGCTTTTCTGTCCAAGCCCTTCGAGCCCGCCGAGCTGGTCGGTCTGG	274	GAGCTGGTC	GTCCAA
SLIV_11735	2700003	2699500	Rev	2700003	CTGTCACCCGCGGAGGGCGGAAGTCGGGAAAACCCGGACGCGGTGGCCGGTCCGGACCTACTCTCGAGTTG	leaderless	CCTACTCTC
SLIV_11765	2705403	2703520	Rev	2705890	GGTCGCGGATGCGCTCGTAGGCGTCCAGGAACTCCTGCTGCATTCCGTCGTGGACGTCCAGCATCAGGACG	487	TCCAGCATC	CTGCAT
SLIV_11810	2712489	2712923	Fwd	2712489	ACGACGAGAAGGGCGACTACCTGGGAGGCCCGGCGGTGTCCTGAGCCCGTTTCCGGGTGATGATCGGTCCA	leaderless	GTGATGATC	CTGAGC
SLIV_11820	2714122	2714685	Fwd	2714006	ACCGATTACGACCCAGTCACGACCGGCGGCACGGGGAACGGGCCGCCACGCGCGCACGTTCTTCGCAGGTG	116	ACGTTCTTC	GGGAAC
SLIV_11880	2725798	2726472	Fwd	2725213	GATGCAGCGCCTGACCTTCCCGGACGAGCGGATCCAGCCGCTGATCCGGGGCGTCACGCGCATCCACGTCG	585	ACGCGCATC	CTGATC
SLIV_11885	2726543	2726866	Fwd	2726543	CACCGGGCGGCGGCCCGACAGGGGGACGACGGCTTCCGGCACCCGGGCCCCGATCACCGACACTGGAGCCG	leaderless	CCGACACTG
SLIV_11895	2729371	2728109	Rev	2729578	TGGCCGGCCCTCGACTACTTCGAGAGCTGCGGACTGCCCTACGTCGTCGCGGTCAACCACTTCGACGGCAG	207	ACCACTTCG
SLIV_11895	2729371	2728109	Rev	2729674	CCGGGCCAGCAGCGGTTCTGGTTCATGTGGGACGACCTGGTGCGCGGCGCGATCGGCGCCGTCGTCCTGGC	303	GGCGCCGTC	GTGCGC
SLIV_11895	2729371	2728109	Rev	2729504	GCTGTTCGAGGCGGAGGACGTGCGGGAGGCGCTGACGATCCCGGCGCACATACCTGTCATGATCATGGACG	133	GTCATGATC	CTGACG
SLIV_11895	2729371	2728109	Rev	2729501	GTTCGAGGCGGAGGACGTGCGGGAGGCGCTGACGATCCCGGCGCACATACCTGTCATGATCATGGACGCGC	130	ATGATCATG	CTGACG
SLIV_11915	2734267	2731028	Rev	2734280	CGCGTGGCGGCACATAGTGCCACCGCCCGTCGCAGACGTCCAACCGGCTCGCCGGGCTACCGTGCGGCATG	13	GCTACCGTG	GTCCAA
SLIV_11920	2734478	2735269	Fwd	2734345	CGGCGCATGCCGCACGGTAGCCCGGCGAGCCGGTTGGACGTCTGCGACGGGCGGTGGCACTATGTGCCGCC	133	GGCACTATG	TGGACG
SLIV_11920	2734478	2735269	Fwd	2734478	ATTCCGGGAGAACCCGAGGAAGGTGCCAGCCTTTTGCGAACGCTGTGAAGGGGTCGTGCAGACTGGCCGGA	leaderless	TGCAGACTG	TTGCGA
SLIV_11925	2735785	2735291	Rev	2735848	GCACGTAGAAACGGCGGGTGGAAGAGGACCGGGAGCCGCCGTTGGTCTAAGCCTGCGAAATACTTGGCGAG	63	GAAATACTT
SLIV_11945	2740361	2741095	Fwd	2740166	CCGGCGGGGTGCTCGCCGTATGGTCCGAGCAGCCCTCTCCGGAATTCGAAGAAACCTTGCGTAATGCCGGT	195	TGCGTAATG
SLIV_11945	2740361	2741095	Fwd	2740281	TCCGGACGTCGTGCACATCGGCGTCGGGCCTGGATAGCAAAGGCGCGGTGACTCCCCGTACGCTGCTGCCC	80	CGTACGCTG
SLIV_11945	2740361	2741095	Fwd	2740301	GCGTCGGGCCTGGATAGCAAAGGCGCGGTGACTCCCCGTACGCTGCTGCCCTGACGCGGATCATTCAAGCG	60	CGGATCATT
SLIV_11955	2742503	2746321	Fwd	2742413	CCTCGGTTGTTTCCCGCCATTTCCAGCGCCGAAACGCGGTCTGCAATGTGACTTACGCGACGATGAACGGG	90	GCGACGATG	GTCTGC
SLIV_11955	2742503	2746321	Fwd	2742235	GCGGGGCTGCCGCATCCTCATCACTCTTCCGGGCCTGCCGTCGACGTCCGGTTGACGTAGGGTTCGAAGCG	268	CGTAGGGTT	CTGCCG
SLIV_11985	2757669	2754646	Rev	2757860	CGCCACCCACGAACGGATGGCGGAACATCCCGCGCCTAGGGGCCACGTCGCACGCGCGCAGGCGTACGTGG	191	CGCAGGCGT
SLIV_11985	2757669	2754646	Rev	2757757	GCCTCCACGCTCCCGCCCTCTAACGGATGAATGCCCACGCGCGGAGGCCGGGTACGGAAAGATCGTCCGCA	88	GGAAAGATC
SLIV_11985	2757669	2754646	Rev	2757693	GTCCGCACAGGGGGTGTTGCCGTCGGTCGGCGGACTTACGCGCGACGCTCCGGGGTCCTAGGATTTTGCGG	24	CCTAGGATT	CGGACT
SLIV_12000	2761574	2761380	Rev	2761644	GCGGCCCGGGAGGCCTACGCGGCGGCGCGGGCGCAGTGGGACCGGTTGCCGGACGACCGGCTGGCCACGGG	70	GACCGGCTG	GGGACC
SLIV_12010	2766065	2765043	Rev	2766195	GCGCGGGCGACCTGCTGGGGGCACCGTGACCGCGGCCCGCGCGGGTCCGCGCGGACCGCGCGCCCTGGCGT	130	CGCGCGCCC
SLIV_12025	2769121	2769306	Fwd	2769013	CGATTCCCCCGTCCCCGCGCCCCTCGACGGCCCCGGAAGGCACGGCCCCGTGGGCGCCTATCCTTGTGCTG	108	CCTATCCTT
SLIV_12050	2773407	2773198	Rev	2773407	CCGTGCGGTACCGCCGGCACCCATGTCAACCAGGGTTGACAAGCGGGTCATGTCAACCTAGGTTGACTGTA	leaderless	CCTAGGTTG	TTGACA
SLIV_12055	2774501	2773536	Rev	2775233	CCGGCCCCCTGGAGGCGGCGCTCGCGGGTGCCGACGTCTTCATCGGCGTCTCCGGCGGTACGGTGCCCGAG	732	GGTACGGTG	TTCATC
SLIV_12055	2774501	2773536	Rev	2774501	CTGGCAAGAGGGGGTGTGTCACACGGGGCTGCGGTTCCGGTTGGGGGGTGGGGAACCTATCGTCAGGGTCA	leaderless	CCTATCGTC	TTCCGG
SLIV_12060	2776099	2774870	Rev	2776096	TGCCCGCCCATTCCTCACCAGGAGTGGACAAACCCTCAAACCATGAACTCTTAAGGGGTAAGACAAAGTGG	leaderless		ATGAAC
SLIV_12060	2776099	2774870	Rev	2776542	CTCGTGTGATTACGGCATCTTGCCATTCGGACTCGGCCATTCAGGGGGGCCGTCATGTCAAAATCGGATAA	443	GTCAAAATC	TTCAGG
SLIV_12065	2776739	2777701	Fwd	2776603	GGTGACCCGTTATCCGATTTTGACATGACGGCCCCCCTGAATGGCCGAGTCCGAATGGCAAGATGCCGTAA	136	GGCAAGATG	CTGAAT
SLIV_12085	2780427	2781056	Fwd	2780368	TAGTGGCCGTGGTCGTGTCCGCGTTCGTCATCGAGCCCCTCCGCACTGCGTCGCGTAATACCCTGGATGCA	59	AATACCCTG
SLIV_12095	2781543	2781938	Fwd	2781513	CCCGGACTTTTGTCCTAAGCCCACGGGGGCACCCGCGAAATCAGGTCTCCCAGGGAGTAATGTCCCCCCTG	30	AGTAATGTC
SLIV_12100	2782267	2782046	Rev	2782267	TCGGCAACGGCGTCGTGGTGCGTACGTACCACCGCAAGCGCTGAGCCGCCTGCCGCTCTAACCTGGGGGTA	leaderless	TCTAACCTG	CTGAGC
SLIV_12110	2783592	2782954	Rev	2783850	CAGCACCTGAGCGCCGCCCCGGCCCCCTCGCCCGCCCGGCGTCGTGGATCGCCGGGCCGGCCACGCAAGAC	258	GCCGGCCAC
SLIV_12110	2783592	2782954	Rev	2784072	CTGGCCGAGCTGTACACCGGCCCGTACGACGAGAACAAGGAGGACCTGGAGCGCACCGCCCTGGCCGTGGA	480	ACCGCCCTG	GAGAAC
SLIV_12115	2785084	2783924	Rev	2785204	CAGGCGGTCATCAAGTACCTGGTCACGGCCTACTACTCGGCCGCGGTCCTCGTGCCGGACGCGCTCGGTGT	120	GACGCGCTC
SLIV_12115	2785084	2783924	Rev	2785120	GAGATCGGCCGCTGGCGGTGACGTCACTGTCCCGAACGCCGTGTTCCCGCCCTCCCGGGCGGGTACACCCC	36	GGGCGGGTA	TTCCCG
SLIV_12115	2785084	2783924	Rev	2785115	CGGCCGCTGGCGGTGACGTCACTGTCCCGAACGCCGTGTTCCCGCCCTCCCGGGCGGGTACACCCCCGGGG	31	GGTACACCC	TTCCCG
SLIV_12115	2785084	2783924	Rev	2785109	CTGGCGGTGACGTCACTGTCCCGAACGCCGTGTTCCCGCCCTCCCGGGCGGGTACACCCCCGGGGTACGGA	25	CCCCCGGGG	TTCCCG
SLIV_12115	2785084	2783924	Rev	2785100	ACGTCACTGTCCCGAACGCCGTGTTCCCGCCCTCCCGGGCGGGTACACCCCCGGGGTACGGACGGGCCCAG	16	GGTACGGAC	TTCCCG
SLIV_12120	2786576	2785170	Rev	2786628	GCCGCGTGTGATCCATTCCCGCTCGTTCGTGTAATAGCACCGGCACGCTCCGTGAGGAAGGCTGGTCCACG	52	GGAAGGCTG
SLIV_12120	2786576	2785170	Rev	2786618	ATCCATTCCCGCTCGTTCGTGTAATAGCACCGGCACGCTCCGTGAGGAAGGCTGGTCCACGCACATCGATG	42	TCCACGCAC
SLIV_12120	2786576	2785170	Rev	2786997	CGTATCCCTTGCGGCAGATGTCCACCGTCCGCGCGCTGCCCTTGGTGACCGTGTGGTGGATCATCACACCG	421	TGGATCATC	CTGCCC
SLIV_12125	2786872	2787462	Fwd	2786822	ATTGTCCGAAACGACTCGCACACGGGCCGAACAAGTAATAGGAGTTGCTCCGTTTCGGTACAAGCTCCGTA	50	GGTACAAGC
SLIV_12125	2786872	2787462	Fwd	2786675	CGGCTGCGCCCGGCATCGATGTGCGTGGACCAGCCTTCCTCACGGAGCGTGCCGGTGCTATTACACGAACG	197	GCTATTACA	TTCCTC
SLIV_12130	2787556	2788464	Fwd	2787415	CCACGGCTGGAACGAGCGGTCCGTCATCGGCCACCTGGAGTGGCAGCCGGGCAAGGTGGATCCGCGCGGAT	141	TGGATCCGC	GTGGCA
SLIV_12140	2790167	2790427	Fwd	2790167	CACGTCCATCGTCCTCGCCCGCCCTCGTTTTCCGCGCGGTCGTCCGCACGCCCGTCGTAACCTGGCAATCA	leaderless	CGTAACCTG
SLIV_12145	2790678	2791091	Fwd	2790547	GCGCGCGCTCTTCCGATTTGAGCCCGCCGACCCCCTAGCCACTGTGCGTGTTCGCGTGTTTACTATGAGTG	131	TTTACTATG
SLIV_12145	2790678	2791091	Fwd	2790477	GTCGATCACGTCCTGGTGTGACCTGTGCCCGGGACGGTTCGACCGTCTGACGTCTGGGTACGTCAACCCGG	201	GGTACGTCA	TTCGAC
SLIV_12145	2790678	2791091	Fwd	2790606	TTACTATGAGTGACAGCACGGGGTTGGGGTCTCGGGGACAGGAAACTTCGGAGCGCGATAACGTCACCGCT	72	GATAACGTC	GGGACA
SLIV_12150	2791088	2792173	Fwd	2790812	GTGCCTACCTGTCGGTGCTGCGTACGGCGACGGCCGGCCTCGCAGCTCGTTTGGACTTCACCCTCGACGAG	276	TTCACCCTC
SLIV_12150	2791088	2792173	Fwd	2790881	AGATCGAGGACCTGCGCATCGCAGTCGACGAGGCCTGCGCGATCCTGCTGCAGCAGGCCGTGCCCGGCTCG	207	GCCGTGCCC
SLIV_12160	2792779	2793747	Fwd	2792459	CTCCAGCCCCGCCGGGCGATCAGTCCGCGGGCTGCGAGCAGCGGCAGCAGGGCGAGGACGATCAGGGTGAC	320	AGGACGATC
SLIV_12160	2792779	2793747	Fwd	2792350	GGCCACGACACCGAGCACGATGCCCGCCGGTACGGCCAGGCTGTCGGCCCGCACCATGTTGTAGGCGACCG	429	GTTGTAGGC	CTGTCG
SLIV_12160	2792779	2793747	Fwd	2792779	GTGCCATCCGCCGGTGACCATCTTCACCTCGGTCTGGGCCGAGTACCACCCAGTAGGTACCCTGCACACCA	leaderless	GGTACCCTG	CTGGGC
SLIV_12165	2794068	2794325	Fwd	2793989	CCGGCATCCACAGATCACCGGAACCCCTCTTCAAACCACAGGACCACGCCAGCGAACCTGGCGGTAGGCCC	79	CTGGCGGTA	AGGACC
SLIV_12165	2794068	2794325	Fwd	2793948	GTTTGCGAGTCTCTTCTTGGCGATCGGGACAGCCCGCAGGACCGGCATCCACAGATCACCGGAACCCCTCT	120	CACCGGAAC	AGGACC
SLIV_12165	2794068	2794325	Fwd	2793895	GACACCGAAGAATCAAAAAAAACTTTCCGGAAGGGGTTGTATCCGTCGCCGAGGTTTGCGAGTCTCTTCTT	173	GCGAGTCTC	TTGTAT
SLIV_12165	2794068	2794325	Fwd	2793896	ACACCGAAGAATCAAAAAAAACTTTCCGGAAGGGGTTGTATCCGTCGCCGAGGTTTGCGAGTCTCTTCTTG	172	GCGAGTCTC	TTGTAT
SLIV_12165	2794068	2794325	Fwd	2793951	TGCGAGTCTCTTCTTGGCGATCGGGACAGCCCGCAGGACCGGCATCCACAGATCACCGGAACCCCTCTTCA	117	CGGAACCCC	AGGACC
SLIV_12165	2794068	2794325	Fwd	2794025	CACAGGACCACGCCAGCGAACCTGGCGGTAGGCCCTTCCCTTGTTGAGGGATTCGTGAAAGCGTTCACATT	43	GAAAGCGTT	AGGACC
SLIV_12165	2794068	2794325	Fwd	2793929	GGTTGTATCCGTCGCCGAGGTTTGCGAGTCTCTTCTTGGCGATCGGGACAGCCCGCAGGACCGGCATCCAC	139	AGGACCGGC	TTGTAT
SLIV_12165	2794068	2794325	Fwd	2793984	CAGGACCGGCATCCACAGATCACCGGAACCCCTCTTCAAACCACAGGACCACGCCAGCGAACCTGGCGGTA	84	GCGAACCTG	AGGACC
SLIV_12165	2794068	2794325	Fwd	2793931	TTGTATCCGTCGCCGAGGTTTGCGAGTCTCTTCTTGGCGATCGGGACAGCCCGCAGGACCGGCATCCACAG	137	ACCGGCATC	TTGTAT
SLIV_12170	2796050	2794575	Rev	2796455	TGGAGGCGCTCGCGGAAATTGCCCTGGCGGTCTGGCCCCGAGGTTGAGCCAACGGGGTTAGGCTTCTGGCG	405	GTTAGGCTT	TTGAGC
SLIV_12170	2796050	2794575	Rev	2796360	GCACAAGTACCAACAACAAACAACGTCCACCGCATGGACACGGTTAGTGGTCTAGTCCACAATGGTTGCTG	310	TCCACAATG	TGGACA
SLIV_12170	2796050	2794575	Rev	2796050	GCAGGCGGAGGGCGCTGTGGAGCGTGGCTGGTTTCGAGCGCTGTCCGTACCGCCAGGTACGCTCGGCCCCG	leaderless	GGTACGCTC	TCGAGC
SLIV_12175	2797123	2796479	Rev	2797123	TGGTCGCTACAGAAATGACCGTACAACGGTCCGGCGACTTTTTTCTAGTGGTCGCTATAAAATGCACTCCA	leaderless	TATAAAATG
SLIV_12200	2802523	2801537	Rev	2803757	GCGGGGGCGACAGCGACGACGACGGCAAGAAGGCCGGCGCCGACGGCTATGCCGGTGAGACGCTCACCGTG	1234	GAGACGCTC
SLIV_12210	2804344	2805108	Fwd	2804290	CCGGGTATACAGAAGGGATCACGGAGCGTGCGGGGGCCATCCCGGCACGAAGCCGTGCCACGATGTGAGCC	54	GCCACGATG
SLIV_12210	2804344	2805108	Fwd	2804237	CGCGCGTACCAGCGGCGTCCGACCCACCTATGGACTAGACCAAGGGTGTTCCCCCGGGTATACAGAAGGGA	107	GGTATACAG	TAGACC
SLIV_12215	2805243	2805500	Fwd	2805204	GATTGCGGTTGAGGACCGATATACGGACGAGGTCTTCCGCTGTCTTGACACCGTCACCTACATTTCGTGCG	39	CCTACATTT	TTCCGC
SLIV_12225	2807180	2807686	Fwd	2807180	CCTGGTTTGAGGCGGGCCGCCGGAGAAATCCGGCGGCCCGTTGTCGTACCCGTCGGGCACACTCGGCGTCA	leaderless	GGCACACTC	TTGTCG
SLIV_12230	2808037	2810412	Fwd	2807776	CACGGCACCGCGCCGGGACACAACATCTGGGGGTGCTCGCGTCCCCCGGCACAAGATGTATGCTCATGCTC	261	TGTATGCTC	GTCCCC
SLIV_12230	2808037	2810412	Fwd	2807888	CCGCAACGGTGTACTTGCGTGCATCCGTACGTCTTCGCACGTGCGCGCACGCCTGTCCAGTCCGAGGACCT	149	TCCAGTCCG	TTCGCA
SLIV_12235	2810412	2811443	Fwd	2810226	CCCGCACCCCGTACCTCGACCAGGCCCAGTCGCTGAACCTGTTCCTGGAGACGCCGACCATCGGGAAGCTC	186	ACCATCGGG	CTGAAC
SLIV_12245	2811715	2812683	Fwd	2811715	CTCCTTACCGGGAGTGGCAGGACTGCCGTAAGGCCTCGATTTCCTGCCACCGGCGAGGCACACTGGCGGCA	leaderless	GGCACACTG	TCGATT
SLIV_12245	2811715	2812683	Fwd	2811699	ACTGTCGCGCCGGAGACTCCTTACCGGGAGTGGCAGGACTGCCGTAAGGCCTCGATTTCCTGCCACCGGCG	16	GATTTCCTG	AGGACT
SLIV_12245	2811715	2812683	Fwd	2811705	GCGCCGGAGACTCCTTACCGGGAGTGGCAGGACTGCCGTAAGGCCTCGATTTCCTGCCACCGGCGAGGCAC	10	GCCACCGGC	AGGACT
SLIV_12255	2815164	2814079	Rev	2815237	CCGGCACCAGGGGTAGTGAATGAAGCAAATCCGTTCCCAGAACGGTCAGTTGTGGTGCTGAATGGGAAGTG	73	TGCTGAATG	CAGAAC
SLIV_12260	2816073	2815423	Rev	2817034	GCCCTCCGCCTCTTGGCGGCAGGCCACCGACCGCGCGTTCACGCTGATCGGCGACGGTCGCTACGAGGACG	961	GGTCGCTAC	TTCACG
SLIV_12260	2816073	2815423	Rev	2816217	GACGGGCAGCTGTGGGTGCCGGAGCGGGAGTGCGGGGTGGCCGCGCCGGCCGGGCTGGTGAAGGGGTTGCT	144	GTGAAGGGG	GTGGCC
SLIV_12265	2817133	2816153	Rev	2817238	GGTGGAAGCGCTGGCCCGGGTCCTTTCCCGAGGCAGCCTTACCGAGCCCGCGGCTGGGTAACCCATGGGTA	105	GGTAACCCA
SLIV_12265	2817133	2816153	Rev	2817139	TGATGCCCGGGAGAGGGTGTCCGGGGGCGCGAAAAGGCACAGCCAGCCCACAGAACGGAACTGGCAGGCGG	6	GGAACTGGC
SLIV_12275	2819835	2818510	Rev	2819863	GTCACTCGTACGTGCTAATCCGCGGGTTATCTGCCCGCGGCCTCCCCGCCGCCGTCCTAGGCTCCTGAGCC	28	CCTAGGCTC	CTGCCC
SLIV_12275	2819835	2818510	Rev	2819861	CACTCGTACGTGCTAATCCGCGGGTTATCTGCCCGCGGCCTCCCCGCCGCCGTCCTAGGCTCCTGAGCCTG	26	AGGCTCCTG	CTGCCC
SLIV_12280	2820281	2819964	Rev	2821002	GTGCTGCACGCTGCCAAGACCGCCCCTATTCGGGCGGCGGGCGGACCGGATCGTCGTCTATCCTCCGATTC	721	TCTATCCTC
SLIV_12280	2820281	2819964	Rev	2820823	TACGGGCGCGGAGTCGACCGCGGAGCGCAGCGCGCGCTTCGAGCGGGACGCGCTGGAGTTCCTCGACCAGA	542	GAGTTCCTC
SLIV_12280	2820281	2819964	Rev	2820818	GCGCGGAGTCGACCGCGGAGCGCAGCGCGCGCTTCGAGCGGGACGCGCTGGAGTTCCTCGACCAGATGTAC	537	CTCGACCAG
SLIV_12280	2820281	2819964	Rev	2820620	GCATCCTCACCAACACCTTCATCAACTCGTACCGCAAGAAGCAGCGCGAACCCCAGCGCAGCGCGGCCGAG	339	CGCAGCGCG
SLIV_12280	2820281	2819964	Rev	2820377	CCTACAAGGAGATCGCGGACATCATGGGGACACCCATCGGTACGGTGATGTCCCGGCTGCACCGTGGACGC	96	TGCACCGTG	GTGATG
SLIV_12280	2820281	2819964	Rev	2820416	TCCGTATCGCCGTGTATCTGGCGGACGTCGAGGGCTTTGCCTACAAGGAGATCGCGGACATCATGGGGACA	135	GACATCATG	TTGCCT
SLIV_12285	2821126	2820278	Rev	2821176	GGCCCAGTGGGCCGGCTCACTCGGCTGAACGCCTGGGAATGACCGGCGGACGGCCACTGTTGTGCCGTTCG	50	ACTGTTGTG	ATGACC
SLIV_12285	2821126	2820278	Rev	2821153	GCTGAACGCCTGGGAATGACCGGCGGACGGCCACTGTTGTGCCGTTCGTACGTTGCTGAGAATCAGCACCG	27	CTGAGAATC	ATGACC
SLIV_12305	2823589	2824905	Fwd	2823589	GCGCTTTCGGTCAGGTTTCGGCGCTTTTGATCAAGATCTCCGATCGTCCTCAGCCATTAAAGTGGGCCCCA	leaderless	ATTAAAGTG
SLIV_12315	2826134	2826457	Fwd	2825977	GCGGGAACGCAAGGAAGGCGACTGACCATCGCGTTGTTTGGCGTGCCGTGCAGCCGGTAAGTGCATAATCG	157	GGTAAGTGC	TTGGCG
SLIV_12315	2826134	2826457	Fwd	2825982	AACGCAAGGAAGGCGACTGACCATCGCGTTGTTTGGCGTGCCGTGCAGCCGGTAAGTGCATAATCGCACCA	152	TGCATAATC	TTGGCG
SLIV_12325	2827305	2828105	Fwd	2827305	CTCTCCCGCCCCGCCACGCCCGCCAAAGCCCTGGTAGCCCCGCCCCGCCCGCGACAGATAGCGTGACGGCA	leaderless	GATAGCGTG
SLIV_12330	2828238	2828645	Fwd	2828170	TACTGAGCGCCCGCCGACTCGCCCTCCGCGCCCCCTTGTTGACCCCCGCTTTACCTGCCACTCTGAGAGTT	68	GCCACTCTG	TTGACC
SLIV_12335	2828832	2829248	Fwd	2828758	CCGGCACCGGTCGCCGGCCCGCACGAACCGCGCCTCTTGGCCAATGCCGCCCCGGTTCCTACAATGGACAG	74	CCTACAATG	TTGGCC
SLIV_12335	2828832	2829248	Fwd	2828760	GGCACCGGTCGCCGGCCCGCACGAACCGCGCCTCTTGGCCAATGCCGCCCCGGTTCCTACAATGGACAGTG	72	CCTACAATG	TTGGCC
SLIV_12335	2828832	2829248	Fwd	2828832	CTAATTCGAGCAGGACTCCAAAATCACACCCATTCGGGACCTGGTCCCCCTTGCTGTTAGGCTGATGTGTA	leaderless	GTTAGGCTG	TCGGGA
SLIV_12345	2831325	2829493	Rev	2831349	TGACTTGTCTCCCTGTGGGCATGTCGACAAAACGCTGAAGTGACCTCACTGACTGCGGTATACCGGATGTA	24	GGTATACCG	GTGACC
SLIV_12345	2831325	2829493	Rev	2831388	ACGGCCGCGCCGCCAAGGGGAGTTGGGCAGATCTGTGTTTGACTTGTCTCCCTGTGGGCATGTCGACAAAA	63	GGCATGTCG	TTGACT
SLIV_12355	2834710	2831708	Rev	2834817	GGGTGTTGGACATGGTCACAATCCTGCCTCGTTCATGGCCGGAATCGGGAACCGAGTAAACGATGAGTAAG	107	TAAACGATG	GGGAAC
SLIV_12355	2834710	2831708	Rev	2835084	AGCCGACCACGGAGTCGGGCCAGGCGATGGTGCCCAGGAACTCGTCGAGCGCCTGGTCCGTTGGAATTTCG	374	GGTCCGTTG	AGGAAC
SLIV_12355	2834710	2831708	Rev	2834806	ATGGTCACAATCCTGCCTCGTTCATGGCCGGAATCGGGAACCGAGTAAACGATGAGTAAGTTGCATAAGTG	96	AGTAAGTTG	GGGAAC
SLIV_12360	2834875	2835417	Fwd	2834875	ACACTTATGCAACTTACTCATCGTTTACTCGGTTCCCGATTCCGGCCATGAACGAGGCAGGATTGTGACCA	leaderless	GGCAGGATT
SLIV_12365	2836542	2835448	Rev	2836542	CCGCCCGACGGCCGTCCGGCGACGGCCGCCCTGACGGTGTTCCGACAGCCGCGTCCCGTACTGTCGTGCCA	leaderless	CGTACTGTC	CTGACG
SLIV_12370	2836780	2836616	Rev	2836794	GCCCCCCGGCGTGAGCGTTGTCACTGCGAATGGTTAATCTGCTGATCAGTCAGTCGCGGACACTCATGGGG	14	CGGACACTC	CTGATC
SLIV_12375	2837359	2836901	Rev	2837359	ACGCGGCACGCGCGCGTGCCGGGCGATCACGCTATTCCGCGTCGTCGGCGCCGTGGGGCACGATGGGCGCA	leaderless	GGCACGATG
SLIV_12380	2838591	2837470	Rev	2838648	AGCGTAGACACCCGAAGCCGATCGGGCCTCGGTGCTTCGCCGACTGACGGCCTGCGGCAGGATGGATGCCA	57	GGCAGGATG	TTCGCC
SLIV_12385	2838784	2840247	Fwd	2838558	GACGCGGCACCGGTGACCGCGACGACGGGTCCGCGCGCGCCGGGGCGTGCGGAGCTGGTTGACTGGTTTCG	226	GGTTGACTG
SLIV_12385	2838784	2840247	Fwd	2838726	ATCCTGCCGCAGGCCGTCAGTCGGCGAAGCACCGAGGCCCGATCGGCTTCGGGTGTCTACGCTGGGTGGTG	58	TCTACGCTG
SLIV_12385	2838784	2840247	Fwd	2838616	TTGACTGGTTTCGCGCTGCGCGAACCTGCGGATCTGGGGAACTCACCGGGCGTCTCCAGAGGTTGTCTTCA	168	CAGAGGTTG	GGGAAC
SLIV_12385	2838784	2840247	Fwd	2838618	GACTGGTTTCGCGCTGCGCGAACCTGCGGATCTGGGGAACTCACCGGGCGTCTCCAGAGGTTGTCTTCAGT	166	CAGAGGTTG	GGGAAC
SLIV_12395	2841574	2840819	Rev	2841751	AGCCGATCGTGGTCGACTGCGGCGGCGGCGAGGACGAGACCTACGTCGACCCGGACGCGCTCGTGGCCTGG	177	GCGCTCGTG	GAGACC
SLIV_12395	2841574	2840819	Rev	2841664	TGAAGGGCAAGCGCAGCTTCAAGGCGCAGTCGCTGATCGGCCGCGGCAGCGGCGAGGCCTTCCAGATGGCC	90	GCCTTCCAG	CTGATC
SLIV_12400	2842272	2841592	Rev	2843043	CCGCAAGCCCCCCAGGCCCCGGCCCCGCCGCCCGGCTACGGCCAGCCGACCGCACCTCCCGGTTACGGACA	771	CTCCCGGTT
SLIV_12400	2842272	2841592	Rev	2842391	CGACCTTCGCCGACTGCAACGCCGTGGTCGCCTGGTCCGCCGCCGCCCAGGTGGTCGTCTCCAGCCAGGTG	119	CGTCTCCAG	GTCTCC
SLIV_12400	2842272	2841592	Rev	2842830	GGCCAGCGCTGGACCCAGCAGAACAAGAAGCTGGTCCGCGTCGACCTCGGCGCGGAAGGCCAGCCCGTCCT	558	GCCAGCCCG	GTCGAC
SLIV_12400	2842272	2841592	Rev	2842371	GCCGTGGTCGCCTGGTCCGCCGCCGCCCAGGTGGTCGTCTCCAGCCAGGTGCGGATGCGCCGCAACTCCTA	99	CGCCGCAAC	GTCTCC
SLIV_12410	2844767	2844171	Rev	2844767	CGAGTGGTGGATCGGCACCGATGCGTCCCGGAGCCGGGACTTCCCCGTGTGCAGCGGGTAACGTCGTGGCG	leaderless	GGTAACGTC
SLIV_12420	2846205	2847614	Fwd	2846137	GCGGGGCGGCCCGGAAAGGTAAGCAGGAACACATCCCCGAGGACGGGGGGTGGCGCGCGACAATGGCTGGG	68	GCGACAATG	AGGACG
SLIV_12425	2848071	2847748	Rev	2848325	CACGATCCCCAAGCCCTGTTCCACGGAGGACTCCACCTTGACCCCGCTCACCGCGCTCACCGCGCTCGACG	254	CTCACCGCG
SLIV_12430	2848436	2848068	Rev	2848597	GCACCACCTGATGTGGGCCTTCCGTGGGCCAGAACCCTGGAGTGATCCAGCCTGATCGTCGATCAGGCCGG	161	TCGTCGATC
SLIV_12430	2848436	2848068	Rev	2848508	ACCCCACCCGGGATCCGCGGCCCTTCTGTTTGTCCCCGAACGGGGGCGACAGCACGAAGGAGCCTCGGGAC	72	AGGAGCCTC
SLIV_12430	2848436	2848068	Rev	2848470	AACGGGGGCGACAGCACGAAGGAGCCTCGGGACAAGAAAAGAACCCGGTACCAAGCCGCCACCCGGTCAAC	34	GCCACCCGG	AAGAAC
SLIV_12430	2848436	2848068	Rev	2848847	TCAGCTCCACCGCCAAAATGACCGATCGCTCGGCCGTCTCCCTGTGCATGCTCGGCGCTTCTCACTCGGGC	411	GCTTCTCAC	GTCTCC
SLIV_12430	2848436	2848068	Rev	2848436	AGAAAAGAACCCGGTACCAAGCCGCCACCCGGTCAACCGGCCGGAACGAACAGACGAGGAAGACCACCCCG	leaderless		GTCAAC
SLIV_12435	2848945	2848613	Rev	2849795	GACCTCGTCGTGGAACTCGACGAGCGCGCGGGCGCCCAGCACGCCCCGACGGTGCAGGGCGTCACCCTCGC	850	GGCGTCACC
SLIV_12435	2848945	2848613	Rev	2848990	GGTTCTTGGTCACGGGAACAGCGGCCTTCCCGGAGGCCCTGAATCCGTGTTGTACTTGCATATCCGCGGAC	45	TGCATATCC	CTGAAT
SLIV_12435	2848945	2848613	Rev	2849047	ACGACTGATACAAACTCGTCGAGAAAATAGTTTGCGCATGCCCGGGGAATCCCCATAGGTTCTTGGTCACG	102	AGGTTCTTG	ATGCCC
SLIV_12435	2848945	2848613	Rev	2848967	GCCTTCCCGGAGGCCCTGAATCCGTGTTGTACTTGCATATCCGCGGACTGGTTCGTCCCAGTCCCCCGAGA	22	CCCAGTCCC	CTGAAT
SLIV_12445	2851512	2851754	Fwd	2851458	AATGCGACAGGCATCACGCGGTGCGAGTGCGCGACGGGAATGGTCGTGCCGCCACGGACGTTCACTCCGTG	54	CGGACGTTC
SLIV_12445	2851512	2851754	Fwd	2851336	CGGCCGAGTCCGGTACCTGCGGGAAGAGGGTGGAGTGCGTTGCTGCTGTCACACCGCCATGCTGCCAGGTC	176	GCCATGCTG	GTGCGT
SLIV_12450	2852785	2851841	Rev	2852893	GGCGTCACGCGCCCTGAGCGCCGTGCACGGTCCGGGACCCGACCGGCATCGCGCGCGGCACACTGGAAACG	108	GGCACACTG	GGGACC
SLIV_12455	2854359	2852947	Rev	2854359	CTGCTGGCCGAGCCGGTCGGTGACGAACCGCACGACCGGGGTGTCCGCGCGGGCCGATAGGCTCGTAAGTA	leaderless	GATAGGCTC
SLIV_12475	2862420	2865197	Fwd	2862384	GGGCAGACTGTGCGGCCCGCACGGGCACCCTGATGCCTGCCGAGGCCGACGCGGCATGCCACCATCGTGCG	36	GCCACCATC	CTGCCG
SLIV_12485	2866987	2868528	Fwd	2866939	CAGAAGTAGCAGGTCAGAGCGTTATCCACAGGCGTCGGCGGGTGCTGCCCCCGCCACCTACCATGGCAGGA	48	CCTACCATG
SLIV_12490	2869778	2868600	Rev	2869814	GGACGAAATCGTCTCGCGGGTCGGGACGGGTGTCTCGGAATGAAAAAGGCCATGGCAGTGTTACTTGGAGA	36	GTGTTACTT
SLIV_12500	2871631	2870579	Rev	2872295	TCCTCGGCGACGGGCTCCTGCGGACCGCGGTCAGCGGCGGCCCCGACGGCCTCCCGGACGGCTCCCCCGAC	664	GGACGGCTC
SLIV_12500	2871631	2870579	Rev	2872243	CCCGGACGGCTCCCCCGACGGGGCGTGGCCCGTCACCCTCGCCCCCGTCCTGGCGCTCACGCTGTCCTACG	612	CTCACGCTG
SLIV_12510	2874738	2872957	Rev	2874794	TTCACCCCTTTTGGTGGCGCGATGGACAACCGTCCATCGCGCCACCTCCTTGTCCGCATACGTTCGTCCCG	56	CATACGTTC
SLIV_12515	2876632	2874953	Rev	2877267	CGGCGGCGCCGTCGTCACCCGCGTCGCAGCCGTGCGTCCCGACCTGGTGCGGACGCTGACCCTCGTGTCGC	635	CTGACCCTC
SLIV_12515	2876632	2874953	Rev	2876816	GCCGCCCGCGCCTTCCGCGACTCCCGGCTGCTGACCCTGCCGGACGCGGGACACGTGGCGATGATGGAGTA	184	GCGATGATG	CTGCCG
SLIV_12515	2876632	2874953	Rev	2876919	CGGCCAGCACGGACTGTGGCGACAGGCCGAGCGGGTTCTCGCACCCACGCTCCTGGTCTACGGTGGACGGG	287	TCTACGGTG	TTCTCG
SLIV_12520	2877717	2876641	Rev	2877717	GCGCCGCCGCAGCACCGCTTGTGACGGCGAACACATGAACCACTGTGTGATCATCTCGTAATATTGCCGCA	leaderless	CGTAATATT	ATGAAC
SLIV_12525	2877945	2878172	Fwd	2877887	GGAAGCGGGCGCGCAAGACCGGGACCGGCGACGCATGGCGTCCGGATCGGGTGTCTCCTAGGCTCGGGAAG	58	CCTAGGCTC
SLIV_12530	2878335	2878988	Fwd	2878221	CGACGAGGACGACTACCGCTGAACACCGGAAGGGAGGCCGATCTTTGCCCGGTCTGGCTCCTTTTGAAACC	114	GCTCCTTTT
SLIV_12530	2878335	2878988	Fwd	2878309	CGCCGTCCGGTCCGTGAAATTCTGCGCTCGCAGCACACACACCACGGTTACCGAAAAGTACGATGTCGACG	26	AGTACGATG
SLIV_12530	2878335	2878988	Fwd	2878268	CCCGGTCTGGCTCCTTTTGAAACCTGTTGTGCGGCTTTCGCCGCCGTCCGGTCCGTGAAATTCTGCGCTCG	67	GAAATTCTG	TTCGCC
SLIV_12535	2879131	2879358	Fwd	2879081	CCCGTCGGCTGTTCGCTCCTGGCGTTCTCCGACGCTGCGTGTACGTCCCCTCACCGGGCTAATGTGTGCTG	50	GCTAATGTG	CTGCGT
SLIV_12535	2879131	2879358	Fwd	2879082	CCGTCGGCTGTTCGCTCCTGGCGTTCTCCGACGCTGCGTGTACGTCCCCTCACCGGGCTAATGTGTGCTGG	49	GCTAATGTG	CTGCGT
SLIV_12535	2879131	2879358	Fwd	2879087	GGCTGTTCGCTCCTGGCGTTCTCCGACGCTGCGTGTACGTCCCCTCACCGGGCTAATGTGTGCTGGTACGG	44	TGTGTGCTG	CTGCGT
SLIV_12540	2879620	2879889	Fwd	2879579	TTCACGGGCGGAGCACAGTTCACCCACAGGGGGAGGATTGTATTCCGCAGGTCAGGGGTAAGTCGGCTGTG	41	GGTAAGTCG	TTCCGC
SLIV_12550	2881126	2883975	Fwd	2880942	GTCAGTGTGACGACGACTACGTGAGCAAATCGGCCATCGCATGTGCGCGAATCCGGGGTATGGTGGTAATG	184	GGTATGGTG
SLIV_12550	2881126	2883975	Fwd	2881015	CCTGCCGAGTATGTGACGTACGGGTACGTGACATCGTCGTCGGGCCGCACGCATGAGGATGCCCGGTCGGT	111	AGGATGCCC	GTCGGG
SLIV_12555	2884086	2884982	Fwd	2884086	CTCAGGCGGGACGGGGCCGACGGCGTTGGGCGTCGTCACTCCCGTGCGCATCGCCAGATAGCCTCTGCCCG	leaderless	GATAGCCTC	TCGTCA
SLIV_12565	2886207	2886359	Fwd	2886100	TGTCGCGCGGTAACAAGCGTCTTACTTGTCAGTAATTAGTCGTGCGAAAAATTTCCTTAGCGTAGGGAATG	107	CTTAGCGTA	GTCGTG
SLIV_12575	2887942	2887085	Rev	2887979	TGCCTGCGTAGGGGGCGCAGGGGTGCTGCGGGTGTGACGGCGGGGGGCCGAGTTCCGGTTATCCTTGAGCG	37	GTTATCCTT	GTGACG
SLIV_12590	2890881	2890285	Rev	2890881	CCAGAGTACCAGTCACCCGACGTGTCAAGGCGCCGCTTTGCCTCTTCCCGACGAGTTCTATGCTCGCCGCA	leaderless	TCTATGCTC	TTGCCT
SLIV_12590	2890881	2890285	Rev	2890999	GCCGGTCCCTCGTGAGGGACGATCCATTCCCCTTGTTTGGAGGGGTTCCCCGTAGGGGAGTGTTCACAGTG	118	GGGAGTGTT
SLIV_12595	2891405	2892520	Fwd	2891066	CGACACTGTGAACACTCCCCTACGGGGAACCCCTCCAAACAAGGGGAATGGATCGTCCCTCACGAGGGACC	339	TCCCTCACG	CCAAAC
SLIV_12610	2894107	2895408	Fwd	2893983	GACCGAACGGAGCCAGTCCGTCCGGACCGGCCGCCAGGGCGAGGCCGATCGGGACGGGCTAGCCTGAAGCG	124	GCTAGCCTG
SLIV_12610	2894107	2895408	Fwd	2893985	CCGAACGGAGCCAGTCCGTCCGGACCGGCCGCCAGGGCGAGGCCGATCGGGACGGGCTAGCCTGAAGCGCG	122	GCTAGCCTG
SLIV_12620	2896042	2897175	Fwd	2896042	CGGGGCGTGACGTACACGACCGCTGACGGGGCTTTCCGCGCCCCGTGGGCGGCGCCGTACCATCGACCCTA	leaderless	CGTACCATC
SLIV_12625	2897981	2897250	Rev	2898093	ACGCCACCTGACCCCGCTCCTCCCACGCCCGGCCCGCGGGCCGGGAACGTGACGTGTCTCATACTCCGGAC	112	CTCATACTC	GTGACG
SLIV_12625	2897981	2897250	Rev	2898002	GCGACGCCCGCGCGGCTCACGCGCCGGGCGATTTCCCGGCTGCCGCCAGCAGGGTGGCTATGCTGCCCGAG	21	GCTATGCTG	CTGCCG
SLIV_12625	2897981	2897250	Rev	2898563	TCAGGTGTTCAATGACATAGGCGCACTAGAGCTGGTGACGCTCGTCGTCCTCGCCGTGCTCGTCTTCGGTC	582	GCTCGTCTT	GTGACG
SLIV_12630	2898629	2898153	Rev	2898655	GCTCACGTACACCCACTCGGGGCTCACGGGACGGTACCGGTCGGACGGGATCGGCGGGTACCGTGGTGGCG	26	GGTACCGTG
SLIV_12635	2900800	2898776	Rev	2900932	TCGGCGGCGCCCGAGGTCAGGCCGCCCGGCCTGCTCGCCGCCCCCGACCCCGCTCCGTCCCCCTACCCGGC	132	GTCCCCCTA
SLIV_12635	2900800	2898776	Rev	2900890	CCCGACCCCGCTCCGTCCCCCTACCCGGCGGCTTCCCCGGCCGCCTCCTCCTCTCCGCTTCGCTGACGGGA	90	GCTTCGCTG	CTGACG
SLIV_12635	2900800	2898776	Rev	2900860	GCTTCCCCGGCCGCCTCCTCCTCTCCGCTTCGCTGACGGGATCTGCGCGCCGGTCCGTGAACCTGATTGAA	60	GTGAACCTG	CTGACG
SLIV_12640	2901884	2900895	Rev	2902537	GGATCGGGGTGGAGTGCTGAGGCGCTTCCTCGGATCGGCAGGCAGGCCGAAATCCGTGAACGACACCGCTG	653	GTGAACGAC
SLIV_12640	2901884	2900895	Rev	2902038	GCGCCCGAGTTCCGCGCCGCCGTCGTCCTGTGCGACATCGAGGGGCTGTCGTACGAGGAGATCGCCGCGAC	154	GAGATCGCC
SLIV_12640	2901884	2900895	Rev	2902190	TCCTCGACATGGTGCGCCGCAAGCAGCGCATCCGGTTCGACGCGCTGGGCGACGACGCGGCCGAGCGGCTG	306	GCGGCCGAG	TCGACG
SLIV_12640	2901884	2900895	Rev	2902601	TGGCTATGGTAGGGGCTCCACTGGACACCACCAGAGCCGACAGGGGAGGTGCGGCCGCACCCGCGGATCGG	717	CGCACCCGC	CCGACA
SLIV_12645	2902651	2901881	Rev	2902655	ACCGGCCCAGATCAAATTCTCGTAAAACCGCTTATCCGGAGCTAACGGGCGAGGTGGCTATGGTAGGGGCT	4	GCTATGGTA
SLIV_12650	2902972	2903496	Fwd	2902930	GGTCATTACCGGCAACCGGCAGACGAGCTGGGCGTTCGCCGACGCCTATGTCGCCGAGGACGACGCGCTGC	42	AGGACGACG	TTCGCC
SLIV_12655	2903864	2903607	Rev	2903879	TCGCGCGCGTTGCCCAAGCGATGCCGACCGATGTTGGTCATCGGGTCCTGGGATGCGGGATAATGGCTGGG	15	GGGATAATG	GTCATC
SLIV_12660	2904135	2904938	Fwd	2904093	CCGGATTTCTTTGACGCAGGTCACACCTCGTGAGCGATCCGTTCCCGGTGATCTCCGTCATGCTGTCTCCC	42	GTCATGCTG	GTGATC
SLIV_12660	2904135	2904938	Fwd	2904109	CAGGTCACACCTCGTGAGCGATCCGTTCCCGGTGATCTCCGTCATGCTGTCTCCCGGACACATGCCACTGC	26	GGACACATG	GTGATC
SLIV_12675	2906689	2907561	Fwd	2906617	GGTCGGGTCGGCGTCGGTTGTGCCGGAGTCGGTTGTGTCGGGTCCGATCGTGCCATGCGAGTCTGACAGTC	72	GCGAGTCTG
SLIV_12680	2908570	2907812	Rev	2908598	GTTTATGTCGCTGCGTGGCGGACATGCTGAGGTCCCTCGTACGTAACCCGCGTAGATCTACGCTGAGGTGG	28	TCTACGCTG
SLIV_12680	2908570	2907812	Rev	2908583	TGGCGGACATGCTGAGGTCCCTCGTACGTAACCCGCGTAGATCTACGCTGAGGTGGAAGAACCTGCAACTG	13	AAGAACCTG
SLIV_12685	2909767	2908688	Rev	2909767	TGGAGGGTAGGGTCCGGTGTCCGCCGGGTGCGCACCTTGCCCGAAAGGGCAGGGCGCTAGGGTCGGGCCCA	leaderless	GCTAGGGTC	TTGCCC
SLIV_12695	2911157	2911588	Fwd	2911068	AATGCGACGCATTACCAACTCTTTACGTTGGGTCGCCGCAACCTTCGTGGCTCTCGAGCGGTAGTCACTGC	89	GCGGTAGTC	CGCAAC
SLIV_12695	2911157	2911588	Fwd	2911069	ATGCGACGCATTACCAACTCTTTACGTTGGGTCGCCGCAACCTTCGTGGCTCTCGAGCGGTAGTCACTGCG	88	GCGGTAGTC	CGCAAC
SLIV_12705	2913333	2913013	Rev	2913374	TGCCCAAGAACGGAGATACTAGGGGCGGGCATCGACGACGCCGCGCTCCCGCGCGCCAGGCGGCGGAGCCT	41	GCCAGGCGG	ACGACG
SLIV_12705	2913333	2913013	Rev	2913601	CTCCGCGACACGGACGGACTCGCCACTCTTTCGTGTGATCAGCAGCACACCGTCGGTCCATGATGTGAGAA	268	TCCATGATG	GTGATC
SLIV_12705	2913333	2913013	Rev	2913367	GAACGGAGATACTAGGGGCGGGCATCGACGACGCCGCGCTCCCGCGCGCCAGGCGGCGGAGCCTACGGAGG	34	CGGAGCCTA	ACGACG
SLIV_12720	2916152	2915538	Rev	2916227	CGAACGCCCCGGGCAACGGCCTCACCGGCCTCGCCGAACGTCTGGAGAAGGCGGGCGGCACACTGGAGGCG	75	GGCACACTG	CCGAAC
SLIV_12725	2917315	2916149	Rev	2917434	CACCACCACCTTCCCGCAGTGGCTGCGGGACGTCGCCGAGTGGCTGCCCACACACGCGTACGCTGCCCTCG	119	CGTACGCTG
SLIV_12735	2919005	2918049	Rev	2919818	TCACCGTGGGCGGTGACACCGTCTCCCTGAAGCCCGACCAGGCGGGACTCCAGCTCGACACGCAGACCACG	813	GACACGCAG	CCGACC
SLIV_12740	2921461	2919152	Rev	2921524	GGCGTGCGAGTCCCGTGTGGGTTTCCACGGCGGTCACGGGATACGCGCGAGAAGTGGCCAGTATGGTGGTG	63	GCCAGTATG
SLIV_12740	2921461	2919152	Rev	2921522	CGTGCGAGTCCCGTGTGGGTTTCCACGGCGGTCACGGGATACGCGCGAGAAGTGGCCAGTATGGTGGTGCG	61	AGTATGGTG
SLIV_12740	2921461	2919152	Rev	2921520	TGCGAGTCCCGTGTGGGTTTCCACGGCGGTCACGGGATACGCGCGAGAAGTGGCCAGTATGGTGGTGCGCG	59	AGTATGGTG
SLIV_12745	2922039	2921617	Rev	2922337	TGGAACCGCGTGCCGCGCTCCCGGGTGGAGGACGCCTTCGCCCGACTCCGGGACGACCTGCCCGGACTGCC	298	CCTGCCCGG	TTCGCC
SLIV_12750	2922923	2922036	Rev	2922923	AGGCCCTGGACAGTTCCGTACGCCCCGTGCGGGCGTGAGGACGGGGGCCGGGCCTCATAGGGTGGACCCCA	leaderless	CATAGGGTG	GTGAGG
SLIV_12760	2923935	2924141	Fwd	2923857	TCGGTCGCTCGCCGGGTGTTGCCAACGGCCGCCCGGTGACCGACCTCAGGCAGGTCCGTATCCTCGAACTA	78	CGTATCCTC	GTGACC
SLIV_12765	2924325	2924131	Rev	2924407	GGCCGTGCGCCGAGAGATGCGCGCGCACGGATAGTTATGATCACTAGCGCATAGTGGGTATCAACCAGGTG	82	GGTATCAAC	ATGATC
SLIV_12770	2924512	2926635	Fwd	2924512	AACTATCCGTGCGCGCGCATCTCTCGGCGCACGGCCGCACAAGGGGGCGCATGGCCAATATGGTCAAGGCA	leaderless	AATATGGTC
SLIV_12795	2932363	2930729	Rev	2933353	GAGTACCGGGGCAAGGACATCACCCGGGCCAACCGGCGGGAACTGGCGCCGGTCCGGTCCGAGATCCAGAT	990	TCCGAGATC	GGGAAC
SLIV_12815	2937701	2935899	Rev	2937899	CCATCGGCGCGGACATCGTCGAGCAGGACCCCTACTACATGCTCTTCCCCG	198	TACATGCTC
SLIV_12815	2937701	2935899	Rev	2938542	ACCCGTACACGCTGTACGGTCAGGACAACCCCGACCTGCTGGACATGTTCACCATGCCCGCGGCGCCGTAC	841	CCCGCGGCG	CTGCTG
SLIV_12815	2937701	2935899	Rev	2937800	CTTCAACCTCCTCGGTGACTCGGTCCGGGACGCCTTCGACCCCAAGGGAAACCGCTGAGGCCAAGGGGAAC	99	GAGGCCAAG	TCGACC
SLIV_12815	2937701	2935899	Rev	2938497	TGTTCACCATGCCCGCGGCGCCGTACGGCGGCATCGACGGCGACTTCTGGTTCGGCATCGAACCGGGCCTG	796	CATCGAACC	TCGACG
SLIV_12820	2938844	2937813	Rev	2939282	CCCCTATCTGTGATCGAACCGAGACCTCGAACCTGTGGTTCGTTCCCCGGAGGATGGCAGATAGTTAGGCG	438	CAGATAGTT	TTCGTT
SLIV_12820	2938844	2937813	Rev	2939280	CCTATCTGTGATCGAACCGAGACCTCGAACCTGTGGTTCGTTCCCCGGAGGATGGCAGATAGTTAGGCGCG	436	CAGATAGTT	TTCGTT
SLIV_12860	2949568	2948351	Rev	2949637	GATCGACGGAGATCACCGCCGCGCACCCCTCACCGCAACCGGAACACCGGTTCGAGTCGTCCCCGCTGGCA	69	GTCGTCCCC	TTCGAG
SLIV_12860	2949568	2948351	Rev	2949623	ACCGCCGCGCACCCCTCACCGCAACCGGAACACCGGTTCGAGTCGTCCCCGCTGGCACCACGCTCGGAGCG	55	ACCACGCTC	TTCGAG
SLIV_12865	2952452	2949810	Rev	2952505	AAACCATCGGGACCGTGCTGTGATCGTGAACACCGTGTCGTGCGGCGCCGTAGTGCTGGATACTGCGGGCA	53	TGGATACTG	GTCGTG
SLIV_12870	2953210	2952752	Rev	2953232	GCACACCTGGGACTCGAGGCGGGCACCGGGAGGAACGGTACCGGGCCCGGATAAAGGGTATGTGCCCATTA	22	GGTATGTGC
SLIV_12875	2953683	2953249	Rev	2953683	CGCGGACCGGCTCATCGCGGACCGGCTCACCGCGGACCCGCCCGGCCGGGCAGGCCGTAGGCTCCGGCGCA	leaderless	CGTAGGCTC
SLIV_12882	2954042	2953962	Rev	2954042	CTGGCTGGTTGCGTACCTCTTTGTGCAAAGCCGTGTTCGCTCCGTGAAGGTTGGGCGTAGGCTCGGGCATA	leaderless	CGTAGGCTC	GTGTTC
SLIV_12885	2955163	2954411	Rev	2955190	AAGTCATCACATCGAGTGATTCTTTGGCCTTTGCTTGCCTGGGCCAACCTACGGTTGCCACGCTGTTGCTG	27	GCCACGCTG	TTGCCT
SLIV_12900	2957878	2957048	Rev	2957916	GTCGTCATGCCCATGGGTTATCACCGCGGGTCTTGGACCGGCAACCGGCTTGTGGACGAGGGTGGTTGGCG	38	ACGAGGGTG	TGGACC
SLIV_12915	2959861	2960487	Fwd	2959784	TTGCGGCGTCCATCGGGCCACCTTGCCACAACCGCAAGTTTTCGTGCCGGTTCGGGCGGAGGGTGTCGAGA	77	CGGAGGGTG	TTCGTG
SLIV_12915	2959861	2960487	Fwd	2959793	CCATCGGGCCACCTTGCCACAACCGCAAGTTTTCGTGCCGGTTCGGGCGGAGGGTGTCGAGACTGGTCGCA	68	TCGAGACTG	TTCGTG
SLIV_12940	2963699	2963439	Rev	2963825	AGGGGTGATCGCGCCGACCGCGGGCGTGACGTCCGTACCCCGGGAGTACGGCATCGACCTGGTGCTCGGCG	126	GACCTGGTG
SLIV_12950	2966218	2964944	Rev	2966254	GGATCCGGCATCGAGGGGTCCCGTATCGGCCTTCGAGCCTCCTTCGAGCCACGGGGCCGACGATGACGACG	36	CCGACGATG
SLIV_12953	2966273	2966392	Fwd	2966273	CGACTCTGCGCTTCAATCCGAACAGCTCCTTCGATGCGTTCGTCCGGTGGTCGTCGTCATCGTCGGCCCCG	leaderless	GTCATCGTC	ATGCGT
SLIV_12955	2966428	2967213	Fwd	2966397	CGGCGCCGCGTCCAGCGGCACCCCATCTCCCTTCGACCGCCGCTCGAGCCGGGCGCCCAAAGCTGAGCGCG	31	CCAAAGCTG	TCGACC
SLIV_12960	2968054	2967287	Rev	2968458	CACCCGGCAGGGCGCGCTCAAGGGCCTCACCTCGACCGGTGGCGTGATCACCGCGGCCGGGCTGGTGCTGG	404	GCCGGGCTG
SLIV_12960	2968054	2967287	Rev	2968240	GGTGGCCGCACCGGCTCGCCCGGCGCGAGGACCCTTCCGAGAACCCAGCCGTATCAGGAATGCCAGATTCT	186	GGAATGCCA	TTCCGA
SLIV_12965	2970339	2968204	Rev	2970448	CTCCAGCAGGCCCGGCCGGCGGTGGCCGAGGCCACGGCGCGGGCCTGGCGGACGGCCCACACCGAGAACTT	109	CCCACACCG
SLIV_12970	2972075	2970339	Rev	2972117	ACGTGGTTCTCATCGTATGGCATGGGCGGGCCACCGTTTCTTGACGCGACCACCGTTCCATTATAGAACGG	42	TCCATTATA	TTCTTG
SLIV_12970	2972075	2970339	Rev	2972112	GTTCTCATCGTATGGCATGGGCGGGCCACCGTTTCTTGACGCGACCACCGTTCCATTATAGAACGGTGGTC	37	TATAGAACG	TTCTTG
SLIV_12985	2974410	2973265	Rev	2974677	AGATGATCAGCGGCCCCGACATCGGGTACTTCGCGGCCGACGCCTTCGACGACCCCGACACCTTCGGCGGC	267	GACACCTTC	CCGACG
SLIV_13000	2976639	2976244	Rev	2976839	GCCGGCGAGTCCCTGGATGCCACCCTGCTGGCCGCGACTAGGCTGGGGGAG	200	ACTAGGCTG
SLIV_13000	2976639	2976244	Rev	2977084	GACCCAGCACGCACCCGTATGGCTGATCCTCGTCCTGTTCGCCGCGCTGGGGGCGGGCGTAGCATGCGTCA	445	CGTAGCATG	TTCGCC
SLIV_13000	2976639	2976244	Rev	2977082	CCCAGCACGCACCCGTATGGCTGATCCTCGTCCTGTTCGCCGCGCTGGGGGCGGGCGTAGCATGCGTCATG	443	CGTAGCATG	TTCGCC
SLIV_13000	2976639	2976244	Rev	2977381	CCCGGAACCCTCGCTGGAGCTCGGCTTCTTCCGGATGAAGGCCTTCTCCACCGCCGTCGCGGCCGTCGGCT	742	GTCGCGGCC	ATGAAG
SLIV_13010	2979159	2978239	Rev	2979359	GGCCCCTTCCAGGGCGGTGTCGAGTTCGACCTGCCGACGCTGAAGGTCACCTACAAGGCGCCGAAGACCAC	200	GCGCCGAAG	CCGACG
SLIV_13015	2979837	2979193	Rev	2980701	CCACGCGCAGACCCAGATGCGGCGCGAGGCCTTCCCCGCGCCGATGTGGCGGCCCGTCTTCCCCGTCGTCC	864	TCTTCCCCG
SLIV_13020	2980890	2979904	Rev	2981504	CGACGACCTGCCGCTCAAGCAGCGGTTGTTCGCAGAGATCGGCGCGGCCGCCCCGGACCACGCCCTCGTGC	614	ACCACGCCC
SLIV_13025	2981813	2980890	Rev	2981813	GCCACGGTCGCCCGGTGGCCTCGAAGTTCCCTCGAGCCGGGTTCGAGTGGGCGCTGCCAGGCTCGTCGCCA	leaderless	GCCAGGCTC	TCGAGC
SLIV_13030	2981887	2982327	Fwd	2981887	GACGAGCCTGGCAGCGCCCACTCGAACCCGGCTCGAGGGAACTTCGAGGCCACCGGGCGACCGTGGCCGTA	leaderless	GCGACCGTG	TCGAGG
SLIV_13045	2985021	2985620	Fwd	2984983	TTTTCGAATATGGGGCCACCCCCCACTTCCTGTCAAACGACGCAGCCCGGCGGCGGTGCAAGAATGGGGTG	38	GCAAGAATG	ACGACG
SLIV_13070	2993666	2993917	Fwd	2993666	CTGCTGATCAACCGAACCTCGGGGCAGTCATTCACCCCCCAGGCTTACGACCGCCGGTAGGATCGGCACCA	leaderless	GGTAGGATC	TTCACC
SLIV_13090	2997058	2996318	Rev	2997058	GGACGGCGGGGGCCTGACCGGCCGGGGCACCGCCTGGGTGACCGTCAGTGGTCCGTCGTAACGTAGGGCCA	leaderless	CGTAACGTA	GTGACC
SLIV_13095	2998119	2997112	Rev	2998119	GCCAGTCTCCCCGGCAACGCCGCACCGCCGCGATCTCTGACCCGCCGAACGCGGCCTTACGATGGGTGCCA	leaderless	CTTACGATG	CTGACC
SLIV_13100	2998257	2999639	Fwd	2998193	ACCCATCGTAAGGCCGCGTTCGGCGGGTCAGAGATCGCGGCGGTGCGGCGTTGCCGGGGAGACTGGCGGGA	64	GGGAGACTG
SLIV_13105	3000216	3001424	Fwd	3000216	GCGGTCGGTGGGTGCGGGGAACGGGATCGCTGGGGCCGGATTGTCGGACCCGGCCGTTACGCTCGGGCGCA	leaderless	GTTACGCTC	TTGTCG
SLIV_13145	3007949	3007416	Rev	3007949	TCGTCAGTCCGACAAAATGAGCAGGGGACCCCACGTATGAGCGGAGCGGGCACCTGCGACGATAGGGGGCG	leaderless	GCGACGATA	ATGAGC
SLIV_13150	3008076	3009107	Fwd	3008046	CCGCTCATACGTGGGGTCCCCTGCTCATTTTGTCGGACTGACGATAGAGTCGTGGCCATACCCTCATCCGG	30	CATACCCTC	CTGACG
SLIV_13155	3009744	3009367	Rev	3009784	TGTAGGACGGCACCGGCAGCGGTCGGGAACCCAGTGCATAGGCGCGCGTACAACGGGTAAGCCTTGACGCA	40	GTAAGCCTT
SLIV_13165	3010778	3012445	Fwd	3010706	GGCCTTACCGGGCCCTACTGAGCCTTACCTCACAAGCTCGGCGTCGTCGGCAGGTTTTACGCTGGTTGGCG	72	TTTACGCTG
SLIV_13180	3015651	3016361	Fwd	3015651	GGGGCGTACGCCGGCGCACGCTCTCGCGATCTTCGGCGCGTCGATTGGCCATGGCACCTAATATCTCTCCA	leaderless	CCTAATATC	TTCGGC
SLIV_13185	3016644	3018857	Fwd	3016374	GCCGGTACCGTCGCTGCCGGGGGACTGGGATCGCACGCCCGCGCACGTCTCCTCATGAGACCCTTGATGTG	270	GAGACCCTT
SLIV_13185	3016644	3018857	Fwd	3016605	ACACAGGAACAGCCTCTGACCACGCGGGAACCCCGTTCCTTGGGCACGGATTGCGGGTATCGGGATTTCTG	39	GGTATCGGG
SLIV_13185	3016644	3018857	Fwd	3016293	GCGGTCCGCGGTGGCGGAGATCCGTGCCTGGGGGTCACCGTTCGCCGACGGCTGGGAGCACTGGCGGCCCG	351	AGCACTGGC	TTCGCC
SLIV_13185	3016644	3018857	Fwd	3016404	TCGCACGCCCGCGCACGTCTCCTCATGAGACCCTTGATGTGCCCCCCGGCAAGAAACGTAGGATCGTCCTC	240	CGTAGGATC	GTGCCC
SLIV_13190	3021307	3018986	Rev	3021403	GGTTCCTGTGGAGCGGGTGCTGATTCTCACGTCCGTACAAGGCTGGATCGGTTGCCGTTTGTCACATCTCC	96	GTTTGTCAC	TTGCCG
SLIV_13190	3021307	3018986	Rev	3021387	GTGCTGATTCTCACGTCCGTACAAGGCTGGATCGGTTGCCGTTTGTCACATCTCCCGGTGTTAGCTTTCTG	80	GGTGTTAGC	TTGCCG
SLIV_13190	3021307	3018986	Rev	3021464	TTGCTTTCTAAGTGATATCACTTTACCACCGGATCACAACCTTGAACCCCGCTCGTACGTCGGTTCCTGTG	157	CGTCGGTTC	CACAAC
SLIV_13190	3021307	3018986	Rev	3021385	GCTGATTCTCACGTCCGTACAAGGCTGGATCGGTTGCCGTTTGTCACATCTCCCGGTGTTAGCTTTCTGAG	78	GTTAGCTTT	TTGCCG
SLIV_13205	3022980	3023504	Fwd	3022980	GTACCCGCCGCCACGATCTCTGCACCGTGCGTATACATGGTGCGTATACACCGTGTGTAGAGTGCTCCACA	leaderless	TGTAGAGTG
SLIV_13220	3027595	3026657	Rev	3027616	TCCCATGGGTTGGACGTTAGTGATGTTGGCACAGGGTGCATTGATTAGTGAAATAGCTACACTCGGTCGAG	21	GCTACACTC	GTGCAT
SLIV_13225	3027733	3028287	Fwd	3027672	CTACCTCCGATCAACTCGACCGAGTGTAGCTATTTCACTAATCAATGCACCCTGTGCCAACATCACTAACG	61	GCCAACATC
SLIV_13230	3028294	3028830	Fwd	3028200	AGATCCAGTTCACGATGGTCACCGCCGGCTCCGTCGGCCGTAACCCCAAGGAGGTCCTGCGGGTCCTCGAC	94	CTGCGGGTC
SLIV_13235	3030342	3028933	Rev	3030688	TGCCCAGTGGCCAGTTCCAGTGCTTCAGCAACATCGTGAACCACGAGTCGAGCTGGAACTACCAGGCCGTC	346	ACTACCAGG	GTGAAC
SLIV_13235	3030342	3028933	Rev	3031047	CAGCGTCGCGCAGAACAACGACGACGCGGAGGCGACGGCAGCAGGCACGACCCTGCTTGCCGACATCCCCA	705	CTTGCCGAC	GCGACG
SLIV_13235	3030342	3028933	Rev	3030394	TCAACCTCGCGCAGCCCCTCACCGTCTTGTGGTGAGGGGCTTTCGCGCTCCCGCCATGTACGGTCGGACCG	52	TGTACGGTC	GTGAGG
SLIV_13240	3031266	3030505	Rev	3031791	GCTGTCCCGGATCGGGGCCAACTCACGGGTCGTACTCACCCATGACGTGGCACAACGGGACAATCTGCGGG	525	GGGACAATC	ATGACG
SLIV_13245	3032976	3031651	Rev	3033159	ACGGAGCCGTCCGCCCGGGAGGCCCTTTGCACCAGCCCCACCGTGCGGTCACGGCACGGAAGACGCGGCGG	183	CGGAAGACG
SLIV_13245	3032976	3031651	Rev	3033019	GCCCCCCGACCGGTCGGCTCGTTCCCGCCCTCCCGGCGCGGCTCGTTCCCGCCCTCCCGGCCCAGCGTCCA	43	CCGGCCCAG
SLIV_13245	3032976	3031651	Rev	3033272	ACGAGGAGTTCACCGGTGCGCCGTCCTGTGTCGTGGCATGGCGGCGCTTGTTCGAGGGCATAGACCAAGCA	296	GGCATAGAC	GTGGCA
SLIV_13245	3032976	3031651	Rev	3033231	CGGCGCTTGTTCGAGGGCATAGACCAAGCAGGCCGACGCCCGAACCACGGGTGTCGGATCTCAGCGGACGG	255	GATCTCAGC	CCGACG
SLIV_13255	3036106	3035288	Rev	3036974	TGCCGTGAGGAAGGGTCCCTGTCCATGCGTTCGTCCTTCATGCCACCCCGCCAGGTCAAGATCGGTGACGC	868	GTCAAGATC	TTCATG
SLIV_13260	3037020	3036103	Rev	3037839	CGAGGAGCTGTGGCTGTGGGAGGACTGTTTCCGGGAGGGCGGGATCTCCACGGCCGCAGCCGCCCTCGCCT	819	CGCAGCCGC
SLIV_13260	3037020	3036103	Rev	3037837	AGGAGCTGTGGCTGTGGGAGGACTGTTTCCGGGAGGGCGGGATCTCCACGGCCGCAGCCGCCCTCGCCTGG	817	GCCGCCCTC
SLIV_13260	3037020	3036103	Rev	3037832	CTGTGGCTGTGGGAGGACTGTTTCCGGGAGGGCGGGATCTCCACGGCCGCAGCCGCCCTCGCCTGGACCGA	812	CCTCGCCTG
SLIV_13260	3037020	3036103	Rev	3037105	CGGAGGGGTTCGTCCGGTTCGCCGCCGAGCGGGTCCGGCCGCTGGTGGCCTGAGGCTGGCCGGCGGTGGCC	85	GGCCGGCGG
SLIV_13260	3037020	3036103	Rev	3037041	GGTGGCCTCATGCCGTACGGGTTGCACCTTCCGTAGCGGCATGTGATCCGGTGGACCTACGTCCCGATGCC	21	CCTACGTCC
SLIV_13265	3037995	3037123	Rev	3038716	CGGGAGAAGTACAACGCGAAGGATGAGAAGAAGGGCTTCAACAAGGACAAGACGGGCAAGGGCTTCTGGTG	721	GGCAAGGGC	TTCAAC
SLIV_13265	3037995	3037123	Rev	3037995	CGGCGCGTCCCCGGGGCGATGGCCCCGAAATGGTGTTGAACGGGGGCTCGGCCGGGGGTAGGAAGGCGCCA	leaderless	GGTAGGAAG	TTGAAC
SLIV_13270	3039143	3038112	Rev	3039378	TACAATGCCGAGTCCGCCTTGAGTGACTCGATCACGTATGTGTCGGGGTACATCAACAAGAATCACACTTG	235	ACAAGAATC	GTCGGG
SLIV_13270	3039143	3038112	Rev	3039470	AGGATGCAGCCCTCGCGGACAGCACACTGAGTGTCAACTCTGTTGATGAGGCGATCTTCGAGGGGAGTACC	327	CTTCGAGGG	GTCAAC
SLIV_13275	3039793	3039131	Rev	3039829	ATCGTGTGGTACCCGTCATGACCACCGCTTCACTCTGGTGTCCCTGGGCCCCGGTGGATAGCGTTGCTTCG	36	GATAGCGTT	GTCCCT
SLIV_13275	3039793	3039131	Rev	3039811	TGACCACCGCTTCACTCTGGTGTCCCTGGGCCCCGGTGGATAGCGTTGCTTCGCTGAAGAGAAGCCTCGTC	18	AAGAGAAGC	GTCCCT
SLIV_13280	3040699	3040034	Rev	3040735	TCCTGCAGGCGCCGCCTGGTCACGAGGTTTCACTCTGGTGTCCCTCGGCCTCGCTGGATAGCTTTGCTTCG	36	GATAGCTTT	GTCCCT
SLIV_13295	3042351	3042031	Rev	3042386	GCACTCCACGACAAACAGCCCTGCACTCCCCGCCGAGGACCGGGGCATCGAACCCTGGCACCTTGAAACGG	35	GGCACCTTG	AGGACC
SLIV_13320	3046454	3045855	Rev	3046547	TGCACACCCGCCTCACCACCCAGCACGACAAGGGCCAGACGGCGGTGGAGTACCTGGGCATCATCGCCGTG	93	GGCATCATC	CAGACG
SLIV_13330	3047816	3046914	Rev	3047851	CCGGCCAGGCCGCCGTGATCACCGCCTTCGCGCTCTACGCCGTCGGTTTCGTCCTCATCCGCCGCCTGTCC	35	CATCCGCCG
SLIV_13345	3050547	3050152	Rev	3050788	GACGCTGGTGGTGCTGTGGCAGCTCGTGCTCGTGGGATACACGTACACGCTCGCGGGGAATGCTGCGGACG	241	GGAATGCTG
SLIV_13365	3054034	3053093	Rev	3054092	CAACACAAGTTGTTCCACAGGCTGGAGAAACGCTGTTCTCCGGTCACAGAGGCGTGGATACAGTGCTCAGG	58	GATACAGTG	TTCTCC
SLIV_13405	3059671	3059862	Fwd	3059582	CCAGATCGACAGCACGCACGGGCCGGAATTCCTCAGCGGCGAGGCCCAACTCGCGAAGTACCGTACGCACC	89	AGTACCGTA
SLIV_13410	3059961	3060470	Fwd	3059897	GACATCAAGGCAGGGAAGGCCGACCACCTGCTGTGAACCCTGCTGTGAAGTCCGTATGAAACATTTTCCGG	64	TGAAACATT	GTGAAC
SLIV_13410	3059961	3060470	Fwd	3059919	ACCACCTGCTGTGAACCCTGCTGTGAAGTCCGTATGAAACATTTTCCGGGGCCCACCGCATCAATGAGGTG	42	CGCATCAAT	GTGAAC
SLIV_13425	3064286	3062964	Rev	3064286	TAAGCGTTTCGGGTGAAGATCCGTGCACGCCCTCTTGTCGCACCGGCGGCCATGGGCTTTCTTGACCCCCA	leaderless	GCTTTCTTG	TTGTCG
SLIV_13430	3064998	3064354	Rev	3065076	TCCTGTCCGTCGCCGGGTTCGTGGTGGCCGCGGTGGTGAGCCTGTTCGTGTAGGCGGGTACGGCTCGTACG	78	GGTACGGCT	GTGAGC
SLIV_13430	3064998	3064354	Rev	3064998	CGTGTAGGCGTCTGATAACGAAGTTGGGGCTGGCTGTGCCCGGCACAGGATCGTCGACCATACTGCCCGCG	leaderless	ACCATACTG	CTGTGC
SLIV_13475	3073122	3074333	Fwd	3073122	CCCGGACGGGGCATCTCACGTGGTGGAAGACACGGCCCATGGGCCGTAACCGGGTCGTAAGCTCGCGGACA	leaderless	CGTAAGCTC
SLIV_13480	3074405	3074827	Fwd	3074382	GGACGGGTACAGCCAGCCCTGAACCCCGAACACCATCAACTTTAGATTAGATCTAATGTAGGATGGCTTCC	23	TGTAGGATG	ATCAAC
SLIV_13490	3075286	3076686	Fwd	3075217	ACCGCGCGCAGAGCGGCGCATGCCCGTCGCCCACCGGGGCGTTGTCGGTGGGCGCGCCTAGGATCGCCCCG	69	CCTAGGATC	TTGTCG
SLIV_13490	3075286	3076686	Fwd	3075219	CGCGCGCAGAGCGGCGCATGCCCGTCGCCCACCGGGGCGTTGTCGGTGGGCGCGCCTAGGATCGCCCCGCG	67	CCTAGGATC	TTGTCG
SLIV_13500	3079767	3077938	Rev	3079865	ATCCTCACTCCGCTCAGTTGTGACGCCCTCTGGACAGATGGGCGCACACGTCGGATGATCAAATGAGTGCG	98	GATCAAATG	TGGACA
SLIV_13505	3080054	3080758	Fwd	3079992	AGCGGAGTGAGGATCGCCACGTGTCCGGACCGGAGGTGCCCCACCGGGTCTCCCGTGAGACGATGGCCACT	62	GAGACGATG	GTGCCC
SLIV_13505	3080054	3080758	Fwd	3080054	ATGGCCACTCGCCGTTCGTCATACGTCCGTACTGATACGTAACTTACGGAACCGTAGGTACGATGCGCTCA	leaderless	GGTACGATG	CTGATA
SLIV_13510	3080813	3081508	Fwd	3080662	TCCTGGTGATCGTCGGCGGCCTGCTCTACAGCGCGGGCGGCGTGATCTACGGCCTCAAGCGCCCCAACCCG	151	AAGCGCCCC
SLIV_13515	3081542	3082270	Fwd	3081542	TCGGGAGGACCGTCGGGAGGGCCCTCGAAAAGACTGAGGCCCGGACCCGGCCCCGTGGCATCCTGACCGGG	leaderless	GGCATCCTG	CTGAGG
SLIV_13520	3084323	3082281	Rev	3084323	CGCCCCGCCCGTACGCCCCTGCACCCGTGGCGTATGGGCGGGGCGGCGGCGCGTGCGCAAGGATGGAGGCA	leaderless	GCAAGGATG	ATGGGC
SLIV_13525	3084922	3084419	Rev	3085820	CCGGCGTGCTGGTGACCGTCGCGACCGTGCGCGGCCACGCCCCGCGTGACGCCGGTGCCAAACTCGTCGTG	898	GCCAAACTC
SLIV_13525	3084922	3084419	Rev	3084996	TCGCAGCCTGCCCGTAGTTCATGTATTCGGCCCCTGGCCGGGTCTCGTCGGCGAGCTGTGTACTGCTCCTA	74	TGTGTACTG	CTGGCC
SLIV_13545	3090309	3093662	Fwd	3089903	TCCGTGCGGTCACCATGTCAGACCTTCAATTCGAATCGGGGCAGGGCGATTCGGGGCAGGTGTATTCATCG	406	GGTGTATTC
SLIV_13545	3090309	3093662	Fwd	3090283	AATTCGTCGATTTTCCCGGCCGGTGCTGACCCCCCTCCCCAGGGTCTCCTCGTCGCAGGACACTTGACCCG	26	AGGACACTT
SLIV_13550	3093926	3093699	Rev	3094311	CCACATCATGACCCACAAGATCACGATGGTGGCGTTCGAGGGCGCGGCGGACACCGAGAAGTACCCGGAGA	385	AGAAGTACC	TTCGAG
SLIV_13550	3093926	3093699	Rev	3093926	GCCAAGTCCCTCGTGGAAACCTCCCTCCCCGAGGACGACCTCTTCGCGGGCATCCGGGACAATGCCTGACA	leaderless	GGGACAATG
SLIV_13555	3094809	3093928	Rev	3094862	CTCTCCGCGGTAGCGGGTCCGGGTTCTCGGGCCCCGGAATTATTCCGCTCCCGATTCGGTCACTATAGAAG	53	GTCACTATA	TTCCGC
SLIV_13555	3094809	3093928	Rev	3094860	CTCCGCGGTAGCGGGTCCGGGTTCTCGGGCCCCGGAATTATTCCGCTCCCGATTCGGTCACTATAGAAGCC	51	GTCACTATA	TTCCGC
SLIV_13560	3094940	3095338	Fwd	3094878	AAGACTCAATCCTCGGTCAGTCGGCGCCCCGGCGTGCAGCGGCGCAATCGCAGGCTTCTATAGTGACCGAA	62	TCTATAGTG
SLIV_13565	3095519	3096016	Fwd	3095381	CGAGCTGCTCGGCTGCCATCCGGAGTGATGCGGCGAGCCCCACTGGCGCCAATACCTGCCACCTGACCTGC	138	TGCCACCTG
SLIV_13565	3095519	3096016	Fwd	3095443	CTGACCTGCGATGACAGGAATCTGGTGGCTTATGTCCTCCCCCTTTGGCCACTGAATTGTTAGGCTCGTGG	76	GTTAGGCTC	GTCCTC
SLIV_13575	3097979	3096972	Rev	3098277	GACGGACCGGCCCGGCGCCCTGGCCACGCTGCTCGGGGTGTTGTCAGTGGTCGACGCTAACGTCCTCGATG	298	GCTAACGTC
SLIV_13580	3099369	3098140	Rev	3099369	GCTGGGCAAAGCGGGTCTCGGAGGTTGGTCACAACGGCGCACGGCGCCCGTGAACTGCGATGCTGGAGCTA	leaderless	GCGATGCTG
SLIV_13600	3102186	3101032	Rev	3102186	CAATTGGCCAACCCGTCCCCCGCCCTGTGGAAAACCCGCGAGGCGTTCCGCACGGCTACCCTCGGTGCCCA	leaderless	GCTACCCTC
SLIV_13605	3102283	3103401	Fwd	3102283	GCCTCGCGGGTTTTCCACAGGGCGGGGGACGGGTTGGCCAATTGTCGGCGGCGTCTGGTTCGCTTGAGACA	leaderless	GGTTCGCTT	TTGGCC
SLIV_13610	3104023	3103505	Rev	3104057	CCTTGCCATGATCATATGGCCGGTCGGACGGGTGCGGAATCGTCGGGAGCCCTCCCGTGTTGAGGGGGGTG	34	CGTGTTGAG
SLIV_13610	3104023	3103505	Rev	3104299	GACGTACGAACGGATCTTGTTGTCCCAGCCGCCCAGGTCCGCGACGCTCTTGTTCGTCTTCCACATCGAGC	276	GTCTTCCAC	GTCCGC
SLIV_13620	3105498	3106091	Fwd	3105498	CCCGCCCCCGACCGGCACGGCGACGAAAACCACTGGCCGGGCGGGGCGGACCGGCCCCACGCTGTACGCCA	leaderless	CCCACGCTG	CTGGCC
SLIV_13625	3106308	3106114	Rev	3106377	ACCTCTGCATCGGCGCGGAGACCCCCAACCCGAGTTACGACGCCCGGCAACTGGTGCGCATCCTGATCGCG	69	CGCATCCTG	ACGACG
SLIV_13665	3115411	3116070	Fwd	3115411	TTTGGTGTGACCTTACGCCGGTCCGGGGTGCTGAGCAAAACCGAACGGTTTGGTCGCCTATCCTGGACCCA	leaderless	CCTATCCTG	CTGAGC
SLIV_13685	3119212	3119730	Fwd	3119169	TGTGTGACATGCGGGCCGGGGCCCCCGGCCCGCAGCGCGGGCTCACACTTCGGGCCGCCACGGTGTCGGAG	43	GCCACGGTG
SLIV_13700	3123354	3122110	Rev	3123519	TGACGCGGTGTGGGGAAATTCCTGACCCCGGGCGGCAACCGCCGCCCGGGGTTTCGTCGTCTCACGGTGCG	165	CGTCGTCTC	GGCAAC
SLIV_13700	3123354	3122110	Rev	3123404	AAACGTGGCATGCCCCACATCCGTGAGCGATGTGGAACGGGACGAACCGGTCGTAGCGTTGAAAGTTATTG	50	CGTTGAAAG	TGGAAC
SLIV_13705	3123940	3123587	Rev	3123940	GTGGGCAGATGTTAGTGAAAGGCGCGGGTCACAGGAAAGTCACGGGAGCGGTCGGCCTTACGCTCCGGGCA	leaderless	CTTACGCTC
SLIV_13710	3124050	3124388	Fwd	3124009	ATGCCCGGAGCGTAAGGCCGACCGCTCCCGTGACTTTCCTGTGACCCGCGCCTTTCACTAACATCTGCCCA	41	ACTAACATC	TTCCTG
SLIV_13715	3126072	3124528	Rev	3126072	GCGCAGCCCGCGCGCATCCGTGACGCACCCCCTCGTGACATCATCGAATTCACTGCGTACGCTCCTGAATA	leaderless	CGTACGCTC	TCGTGA
SLIV_13725	3128232	3127432	Rev	3128267	TAAGCGGGGTCGGTAGGGGCCGGGCGTGCCCGGCCTTCCCCCGGGCGGGCGCGGCTGCGATGATCGGGCGG	35	GCGATGATC	TTCCCC
SLIV_13730	3128443	3129102	Fwd	3128402	CGCTTACCCGTTCGAGTGACATACGGCCGACCGCCGTACCCCGGCCCGCGCCGGCCCGTAGCCTCGCTCCG	41	CGTAGCCTC
SLIV_13740	3131299	3130424	Rev	3131299	ACTCGTTCGTAGAGTAGTAGGGGCCCTTCCGTTCGGCAGTGCGGTCTTTCCCACACCTAGGGTGGGTTGCA	leaderless	CCTAGGGTG	TCGGCA
SLIV_13745	3131410	3133002	Fwd	3131366	TCATGCAACCCACCCTAGGTGTGGGAAAGACCGCACTGCCGAACGGAAGGGCCCCTACTACTCTACGAACG	44	ACTACTCTA	CTGCCG
SLIV_13745	3131410	3133002	Fwd	3131394	GACCGCACTGCCGAACGGAAGGGCCCCTACTACTCTACGAACGAGTAACCGTCCCCCCTTTTGAGCAGGCA	16	CCTTTTGAG	CTGCCG
SLIV_13760	3133519	3134139	Fwd	3133519	CCATGGTCCTCGCGATGGTCGTCCTCGGCCTGGGCTGAGCCGGCCCCGCCCGGGTGACTAACCTGGCCCCA	leaderless	ACTAACCTG	CTGAGC
SLIV_13770	3134965	3136737	Fwd	3134811	AAGAAACCGCGTGGCCCGCAGCACGCCCTTACAGAGACCTTGACCACACAGGAGGGCTAGGGTTTCCCCCA	154	GCTAGGGTT	GAGACC
SLIV_13775	3137827	3136838	Rev	3137827	ATGCGAACAACTTCTGTTATTCGGCGCATACTGCTGAAAGCAGACGGTCGTTGGGGTTACTGTCAGTTTCG	leaderless	GTTACTGTC	CTGAAA
SLIV_13780	3139445	3138006	Rev	3139445	CGGGCGTCGCCGTCGTCACGGTGGTGGCCCCGGGCGGCCTCCCGTTGAAGGGTGCGGGACAATGGGGTACG	leaderless	GGGACAATG
SLIV_13805	3143831	3144832	Fwd	3143831	GCGGTGCCGCCGCATCGGACGAGCCCGCGGGGACTGTACAGACCGCTACGCGCGTAGATATGCTCGTCTGG	leaderless	GATATGCTC	CTGTAC
SLIV_13820	3149342	3147267	Rev	3149377	TTTCCGTCGCGGTGGTCCGTCCTGTCCGTTCGCCGCGGGGGCTCTGCGGGGGGCCGTCTAATCTGTGGTGA	35	TCTAATCTG
SLIV_13825	3149906	3149502	Rev	3149943	TTTGCCGCGTGCGTCACATCTCGGTCGCGCTGTGCGGTGACCTGATCACGGTGTGCGCTGTTGTCAGGGCA	37	GCTGTTGTC	GTGACC
SLIV_13830	3150066	3150701	Fwd	3150066	TGTGACGCACGCGGCAAAGTGCACCCGCGGGGTCGTACGCCGGCCGTCGGATGCCTCAGACTGGTCTCCCG	leaderless	CTCAGACTG	TCGTAC
SLIV_13835	3151675	3150944	Rev	3151710	CGGACCCCTGTGACAGCTCTGTGACAGTCGGCGGACACGGCCATGAAGTCGCCGCGGCAGGCTTCTCGTCA	35	GGCAGGCTT
SLIV_13835	3151675	3150944	Rev	3152101	GTCGGCGCCCGACTCGAGACCGACGACCACGTCGATGTCGTCGTTGCGCGCGGTCAGCAGAATGATCGGCA	426	AGCAGAATG	GTCGTC
SLIV_13835	3151675	3150944	Rev	3151785	GTGTTCGACCTGCGGGTGCGGTTGGGCTCCCACGACGCCGCCAGACCCTGTGAAGGAAGGGTGGTGCAGCG	110	GGAAGGGTG	ACGACG
SLIV_13835	3151675	3150944	Rev	3151778	ACCTGCGGGTGCGGTTGGGCTCCCACGACGCCGCCAGACCCTGTGAAGGAAGGGTGGTGCAGCGGTGACGG	103	GGTGCAGCG	ACGACG
SLIV_13840	3151884	3152561	Fwd	3151884	GGCGGCGTCGTGGGAGCCCAACCGCACCCGCAGGTCGAACACCGGCCCCCTCATGGGCCAGAATGAGCGCG	leaderless	GCCAGAATG	TCGAAC
SLIV_13855	3154903	3155454	Fwd	3154903	GTGGCGCAGGCCTCACCCTTGCGTGGAGGCGCCCGGAACCGCACACGGCGGGGGGCGCGTCTAGGGGGACG	leaderless
SLIV_13870	3157540	3156350	Rev	3157540	GAGTCCGTACACCGCACCCGGTCCCGGCATTCGCCCGGCGTTCTACGCGCGTAGGAGTTAGAGTGCGCAAA	leaderless	GTTAGAGTG
SLIV_13880	3159404	3158526	Rev	3159450	CGGCCATGGCCCCAGGCTATCCCATATCTAGTCATTGACAAGACGGTGGCGGCGTCGCAATCTGGTCGGTG	46	CGCAATCTG	TTGACA
SLIV_13885	3159514	3160095	Fwd	3159514	ACTTGACACCGACCAGATTGCGACGCCGCCACCGTCTTGTCAATGACTAGATATGGGATAGCCTGGGGCCA	leaderless	GATAGCCTG	TTGTCA
SLIV_13895	3161246	3162556	Fwd	3161246	GCACCATGGGAACGATTATGGCCATTCCATGCATTGGACGGATGAGTAAGGGGCTTCGTACCTTCGTGGCA	leaderless	CGTACCTTC	TTGGAC
SLIV_13900	3162664	3163668	Fwd	3162615	CTGCCGCGCTGACCTGCGCCTTTCTTGACTGCACAGGCCATTGTCAGTCCCCTGCGGTAGCTTCCGAAGTG	49	GGTAGCTTC	TTGTCA
SLIV_13945	3172379	3170766	Rev	3172650	TCGGACTCCAACCCGAAGTTCGCGGACGACGCCGAGCTCCAGGCAGCCATCAAGTCGGCCAAGGAGAAGAT	271	GCCAAGGAG
SLIV_13955	3174979	3173936	Rev	3175580	GCCCTGACCTGGGGGCGGATCGAGTCCGGCCACGCCCCGAACGTCATCCCGCAGCACGCCGAACTGGCCGG	601	GCCGAACTG	CCGAAC
SLIV_13960	3176418	3175174	Rev	3176607	ACCGCCTGTCGGCGGTGGCGGGCACGGCGTAGGGCGCGTGGAGCAGGCCACGCGTGGTAACCGTGAGGAAG	189	GTAACCGTG
SLIV_14015	3189654	3190670	Fwd	3189654	GTGCGATTTTCTGACCGTCGGATCGCGCGTACCCCCTCCCTTTCGGCGACCCAGGGGGCATGCTCCCCTCA	leaderless	GGCATGCTC
SLIV_14030	3194453	3192849	Rev	3194518	CCGGGGCTGTGAGGAAGGTCCCAGGGTGCGCCTCTCCACCGGGCGCACGCGCGCGGATACAGTCCGTCGAA	65	GATACAGTC
SLIV_14075	3203185	3201560	Rev	3203300	CGCAGGCAGCGTGGGTCCTCGTGGGCTTCCCGTGTGTGTCGGCAGGGGATTGTGCGAAAGGTGTGGCGTCA	115	CGAAAGGTG	GTCGGC
SLIV_14075	3203185	3201560	Rev	3203185	TCACCCGAACGGGAGAGTTTCAGAACATGTGGTGGACGCATGACGGCAACGGCGACCTTAGGTTGGTGCCG	leaderless	CTTAGGTTG	GTGGAC
SLIV_14090	3204535	3205017	Fwd	3204239	CCGCGGCCGGGAAGGAATGTGGTCCTGGGTGGCTCATCGAGTCACCGGCGTCCTCATCTTCTTCTTCCTGT	296	CTTCTTCTT	GTCACC
SLIV_14090	3204535	3205017	Fwd	3204242	CGGCCGGGAAGGAATGTGGTCCTGGGTGGCTCATCGAGTCACCGGCGTCCTCATCTTCTTCTTCCTGTTCG	293	TTCTTCTTC	GTCACC
SLIV_14095	3205037	3206791	Fwd	3204781	CGTCGTGCTGGTCGTGCTCGTCCTCGGCCACCTGCTCATCCAGCTGGTGCTGGACGGCGGTGTCTCCAAGA	256	GGCGGTGTC
SLIV_14095	3205037	3206791	Fwd	3204850	GATCGGCTTCGCCTTCGTGGCGGGCCGCTGGGCCTCGCCGTTCTGGCAGGTCTGGGACCTCCTGATGCTCT	187	GACCTCCTG	TTCTGG
SLIV_14100	3206791	3207564	Fwd	3206777	GGGCGACGACGGCGCCGAGTCCATCCGGCTCGACTACAAGCCGGTCGTCCAGACCCGCTACCAGCCGATGG	14	GCTACCAGC	TCGACT
SLIV_14105	3207730	3208350	Fwd	3206864	GCTACCCCTGTCATGGAGAAGAGCGACCAGGCCCCCGAGCCGGGCTTCGCCGACTCCCCCTACATCACGGT	866	CCCTACATC	TTCGCC
SLIV_14105	3207730	3208350	Fwd	3206871	CTGTCATGGAGAAGAGCGACCAGGCCCCCGAGCCGGGCTTCGCCGACTCCCCCTACATCACGGTCACCTTC	859	ATCACGGTC	TTCGCC
SLIV_14105	3207730	3208350	Fwd	3207691	GGCCCTCCGGCATATGCCACACCATCGGGTGAACCCGTCGGCATCGGGCCGTACGGCTACCCTCCGTCCTA	39	GCTACCCTC	GTCGGC
SLIV_14105	3207730	3208350	Fwd	3207702	ATATGCCACACCATCGGGTGAACCCGTCGGCATCGGGCCGTACGGCTACCCTCCGTCCTACGATGATGGCC	28	CCTACGATG	GTCGGC
SLIV_14105	3207730	3208350	Fwd	3207705	TGCCACACCATCGGGTGAACCCGTCGGCATCGGGCCGTACGGCTACCCTCCGTCCTACGATGATGGCCTCG	25	ACGATGATG	GTCGGC
SLIV_14110	3208392	3208802	Fwd	3208194	TCACCGCCTACGCCGCCGCCTTGGTCCCCGTCTACGTGATCGTCGACCGCAAGCACCAGCGCCTGCACGTC	198	CAGCGCCTG	GTGATC
SLIV_14115	3208888	3209295	Fwd	3208543	TTCTACGAGCGGGCCGGATTCCCGGTCGCCTACCGGCTCGACGAGGCCGGGATCGCGCTGCTGAAGGTGGG	345	GCGCTGCTG	TCGACG
SLIV_14132	3212150	3211911	Rev	3212150	GATCGGGTCGGTCCCACCCCCCTCCCCACCCCGCGCACGGATCCGGACAGCGTGCGGCGATACTGAAACCA	leaderless	GCGATACTG
SLIV_14135	3212242	3213516	Fwd	3211977	TCGCCTATGACGTTCGGCGCAGTGCGCGCACGCCGCGCAACCCGATGACCCCGACGACCGTCCCCAATACG	265	ACCGTCCCC	CGCAAC
SLIV_14135	3212242	3213516	Fwd	3212242	TGTCCGGATCCGTGCGCGGGGTGGGGAGGGGGGTGGGACCGACCCGATCACGGGGGGTACGTTTCCGCTCG	leaderless	GGTACGTTT	GTGGGA
SLIV_14170	3219306	3218728	Rev	3219595	GACCTCGCCGACGTCGTCGTGGAGTTCGTCACCCCCTTCCGGGAGCGCACCCGGCAGTACCTGGACGACCC	289	AGTACCTGG	TTCCGG
SLIV_14175	3220496	3219483	Rev	3220496	GCCGGGAATGGATCCCCCCTGTTCCGAACCAGTGCCCGACCGCCCCCCGCGGCCTGAGAGAATAATGAGCA	leaderless	GAGAGAATA
SLIV_14195	3224387	3224896	Fwd	3224387	AGAGTGGCCCAGGAATTCGCCATGGAAATGGACCATACCGCTGGGCTGTTTCCTGCCTAGGGTCGAAGGCA	leaderless	CCTAGGGTC
SLIV_14200	3224893	3225339	Fwd	3224765	GGCGATCGAGCTGACCGAGGCGGTCACCGTGCTGACCGACGGCTTCGTACCGGACGAGGTGTACGAGAAGG	128
SLIV_14205	3225336	3226067	Fwd	3225239	GCGATGACCGTCCTGACCGAGGGCTTCGTGCCCGACGAGGTGTACGAGGAGGCCGCCGTACACTTCGACGA	97	CGTACACTT	CCGACG
SLIV_14210	3227045	3226071	Rev	3227932	AGTCCGGAAAGTCCCCGGTGACCTGGCTGTACGCCCTGGTCGTCGCCGCGGCCGTCGCGCTCGCCGGACGC	887	GCGCTCGCC	GTCGTC
SLIV_14230	3233280	3231751	Rev	3233343	CCTTCGTGATGCGCCGCACTTTCGGCCGTCGATTCGGCATGCAAACGGAGCCGCGGGGCAGGGGCTCACGG	63	GGCAGGGGC	ATGCAA
SLIV_14235	3234498	3233509	Rev	3234581	GCTCGGTCCTGTGGGCCGGGCCACACCGACCCGGACGTGCCGGACACCACGGGCGCGATAGCCTGACGGCT	83	GATAGCCTG	CTGACG
SLIV_14235	3234498	3233509	Rev	3234553	ACCCGGACGTGCCGGACACCACGGGCGCGATAGCCTGACGGCTGGATCGATCTCTTGATACCAAGAGATCG	55	GATACCAAG	CTGACG
SLIV_14240	3236261	3234861	Rev	3236313	CTGAGATCCTGACCGGGCGCATCCCTGTGGGTAGCCAGAAACGGGTGCCGCGCGGGGGGACGCCGCGCGCG	52	GGGACGCCG	AGAAAC
SLIV_14245	3237190	3236654	Rev	3237364	CTGAAGCGCGCGGACATCGTGATCGCCGCGGCCGGTTCCCCGCACCTGGTGCGGCCCGAGGACGTCAAGCC	174	CCGAGGACG	TTCCCC
SLIV_14255	3238330	3238917	Fwd	3238221	GTTGTTGCGCTTGCACAACGCCTTGCGGGCGGGCTGGACAAGTAAGAGTTCGGTCAAGAACGATTGGGCAG	109	AGAACGATT	TGGACA
SLIV_14260	3239043	3239789	Fwd	3238786	CGTCCTGGTGCTGCAGTACGCCAAGGGCAGCAACGCGGTCCGGGTCTGCTCGATCGTCTACGGTTCCCTCG	257	TCTACGGTT	TTCCCT
SLIV_14260	3239043	3239789	Fwd	3238813	CAGCAACGCGGTCCGGGTCTGCTCGATCGTCTACGGTTCCCTCGCGATCGTGACCGGTATCTTCACCCTGG	230	GGTATCTTC	TTCCCT
SLIV_14265	3239828	3241783	Fwd	3239828	TCGCGGCACCGTCCGGCCAGGTCCGGCGATGACCGAGCCGTACGCCGTCCCGGTCCCCAGGGGGTACCGGG	leaderless		ATGACC
SLIV_14285	3244843	3247263	Fwd	3244038	CGTGTGGGCCTTCGGGGTCCTCGCGCACGTCGTCCTGACCGGTGCCTTCCCGCTGCCCGGCGGCACCTCGG	805	CGGCGGCAC	CTGACC
SLIV_14305	3250836	3251633	Fwd	3250752	GTGGCCGGAAGGTAGCGTCTGCGTGGAGCCGGAGCGGGAACGCGGCCTGTGCGTCGGGCGTTCACCAGACG	84	GGCGTTCAC	GGGAAC
SLIV_14305	3250836	3251633	Fwd	3250706	TCAGCAACGATACCGGCACACCGGACGGCCCCCTCGGGACGGGGGCGTGGCCGGAAGGTAGCGTCTGCGTG	130	GGTAGCGTC	GGGACG
SLIV_14315	3253714	3254658	Fwd	3253505	CATGCTCCCAACGACACGCGCTTTCCGGGCGTAACGAGCCAAGCTCCGTTGTGTCGCTCAATATATGTTTA	209	CTCAATATA
SLIV_14325	3256868	3255684	Rev	3256993	GACAGGCATCACCGCTCAGGTGTGACCCACGATTTAGAGACCCCCGGGAAGCGGCGATAACCTGCGAGACG	125	GATAACCTG	GAGACC
SLIV_14360	3267401	3266985	Rev	3267513	AACGTGTCCCACCGTGTGATTTCCCCCTCTGTATCCACCGCGAAACTGCCGGTTGCGGGATGCTGGCGATA	112	GGGATGCTG	CTGCCG
SLIV_14360	3267401	3266985	Rev	3267502	CCGTGTGATTTCCCCCTCTGTATCCACCGCGAAACTGCCGGTTGCGGGATGCTGGCGATAACGTTCGTTCA	101	GATAACGTT	CTGCCG
SLIV_14365	3267795	3268790	Fwd	3267760	GGTAGGCATAAACCTCGCAAACAGCACCAGTCACTGGTGTCACGGCGCTCCACGAGGGCACACGGGGGACA	35	GGCACACGG	GTCACG
SLIV_14365	3267795	3268790	Fwd	3267572	TGAACGAACGTTATCGCCAGCATCCCGCAACCGGCAGTTTCGCGGTGGATACAGAGGGGGAAATCACACGG	223	GGGGAAATC	TTCGCG
SLIV_14365	3267795	3268790	Fwd	3267574	AACGAACGTTATCGCCAGCATCCCGCAACCGGCAGTTTCGCGGTGGATACAGAGGGGGAAATCACACGGTG	221	GGGGAAATC	TTCGCG
SLIV_14370	3268987	3270684	Fwd	3268945	GCCCGTTTCCTTCGCTCGCGAAACCTGACGAAGATTGTCGTGCCCGTATACCGCCGGGTACAGTCGCCGCA	42	GGTACAGTC	GTCGTG
SLIV_14385	3274935	3275951	Fwd	3274457	GCCGCCGAGCTGGCGAAGCAGCAGGCGGCGCAGGAGGACGCGGAGCGCAAGCGGCGGGAGGAGGCCGCACA	478	GGGAGGAGG	AGGACG
SLIV_14390	3276282	3275929	Rev	3276282	GAGCTGTTATGGGAGCGCCGGGGCGGGCCGGTGTCCGGGCGTGTCGGGTCCCTCATTAGGCTCCGGCCTCA	leaderless	ATTAGGCTC
SLIV_14400	3278491	3277736	Rev	3278592	CCGGGACCGCGGTCCCGGCTTCGACTTCGACTCGATACCCGCCGACCGCATGGGCGTCAGAGAATCGATCA	101	CAGAGAATC
SLIV_14405	3279780	3278488	Rev	3279780	CGAAGATCAGGGGCGAGTGGGGGAACGACCCTGATGCCCCGGCTCCCGCACCCGTGTGAATATCGGTGTCA	leaderless	GTGAATATC	CTGATG
SLIV_14440	3286727	3285147	Rev	3286764	GCGCCGGCAGGGTCGACGGCCGAGGCCGACTGCGGGGCCGGGCCACCTTCCCCGCTCGGTAGAATCGGGAG	37	GGTAGAATC
SLIV_14440	3286727	3285147	Rev	3286762	GCCGGCAGGGTCGACGGCCGAGGCCGACTGCGGGGCCGGGCCACCTTCCCCGCTCGGTAGAATCGGGAGCA	35	GGTAGAATC
SLIV_14443	3286911	3286982	Fwd	3286911	CCGGTCCTGCCCCGAGTCTCACCATGCGAACCGGCTTGGACACCGACCGTCGCGGGGGCATACTGGGCGCA	leaderless	GGCATACTG	TTGGAC
SLIV_14450	3287740	3288756	Fwd	3287480	ATCTGAGTTCGGACTCCTTCTCACCCGTACGGCGCGTGACCGGCACGCGAGCGGCTTCGTTGGTCCCGGTG	260	TCGTTGGTC	GTGACC
SLIV_14450	3287740	3288756	Fwd	3287555	CGTCAGCCAGGGGCGGGCCCGAAAGAACCACGCGTGGCTCGCTGGAGCGATGAGGCGTACGGATCGTGCCG	185	CGTACGGAT	GTGGCT
SLIV_14450	3287740	3288756	Fwd	3287740	TGACGCAGGACACATAAGGATTCTGTGAATACGGAGACAACCCTTCACAGGTTCCAGTGATCAAACGGGCA	leaderless
SLIV_14460	3292409	3290796	Rev	3292585	ACATGTACAAGCTCACCGTCAGCTACCCGGGCAAGGGCGACTTCACCGCACGGGGGCGTGAGGTGGCCAGT	176	CGTGAGGTG	GCGACT
SLIV_14470	3295499	3294381	Rev	3295499	CCGTCGGTTGTCGGCCACCCGTGTGACAGCGGCCCGGAGCCGGTGCGTCCGGTGGGGCATGATGGGGCGCA	leaderless	GGCATGATG
SLIV_14475	3297467	3295602	Rev	3298553	GCGCTGCTCTTCCGTGCCGTGCAGGGGCACGCGCCCTACCCGGAGGAGTCGACCGCCGAGCTGGTGCAGAT	1086	GCCGAGCTG
SLIV_14485	3302762	3300609	Rev	3302794	GAGGAGGGCGGGGCGGGAACCCTGCGGGCACCCTGGGCGTAGAGCACTTGTCGGGTGAGGGACAATGAAGG	32	GGGACAATG
SLIV_14490	3304569	3302863	Rev	3304946	GCATCCGGCGCACCTCGGCGGGGGTGAGCGGGTCGGCCTCGGGGCCGGTGCGGTAGCCGAGGGTGGGGATG	377	CCGAGGGTG
SLIV_14500	3306345	3306250	Rev	3306417	TAATGTCCCTGCTCGGCGACCCAGTTCTCTGGGGCGCCCCCTTCCAAGGAACCGTTCCGGACCCCGCTCCT	72	CGGACCCCG	TTCCAA
SLIV_14505	3307762	3306638	Rev	3308586	CCTCGTCGTCGACACCTCGCACGGCCACAACAGCAACGCGCTGAGCTGGATGTCGAAGATCAAGTCGAGCG	824	GATCAAGTC	AGCAAC
SLIV_14510	3309408	3307903	Rev	3309888	GACCTCGCCCAGGAGGTCTGCGTCGCGGTGCTGCTCGCCCTGCCCCGCTACAAGGACACCGGACGCCCCTT	480	CACCGGACG	CTGCCC
SLIV_14515	3310135	3309548	Rev	3310323	CGAAAGGGCCCGTCGGGGACGTGACGCTCCCCGCTTATCGCGAGGTGAGCGGGGGTGACAAGGCGACCCGC	188	GACAAGGCG
SLIV_14515	3310135	3309548	Rev	3310278	TGAGCGGGGGTGACAAGGCGACCCGCCGGACGCCCGCTGCTCGTTTCGCCGCGGATGACGCATCCTTGAGG	143	CGCATCCTT	CTGCTC
SLIV_14515	3310135	3309548	Rev	3310276	AGCGGGGGTGACAAGGCGACCCGCCGGACGCCCGCTGCTCGTTTCGCCGCGGATGACGCATCCTTGAGGTG	141	CGCATCCTT	CTGCTC
SLIV_14515	3310135	3309548	Rev	3310265	CAAGGCGACCCGCCGGACGCCCGCTGCTCGTTTCGCCGCGGATGACGCATCCTTGAGGTGTGGAGTTCCTC	130	GGTGTGGAG	CTGCTC
SLIV_14515	3310135	3309548	Rev	3310143	GCACCTGCTCATAACGCTTCGGTGCACAACAACGGGCACGGAGCCACGGATCGGACGGCCGCAAGGCACCA	8	GGCCGCAAG	CTGCTC
SLIV_14520	3311028	3310417	Rev	3311146	CCCCTCACGTAGAGTGCCGAAGACGACACACAGCCCCGTAACTCTTTCGAGTGACCATCGTTGAGAGTGCG	118	ACCATCGTT	CGTAAC
SLIV_14530	3312734	3311814	Rev	3312734	AGGCCATGCGCGATCAAAGCGGCTACGCATTATTCGGCGTCCGGTCAAAGAGTCGCTTATCCTCGGCGGTG	leaderless	CTTATCCTC	TCGGCG
SLIV_14535	3312816	3313499	Fwd	3312816	TAAGCGACTCTTTGACCGGACGCCGAATAATGCGTAGCCGCTTTGATCGCGCATGGCCTACCGTTCCGGCA	leaderless	CCTACCGTT	TTGATC
SLIV_14545	3314470	3315711	Fwd	3314413	TCGTCACCCGAACGTGTGGTCCGTCCCGGACCCCTCCTGGCGGTCCGCCGGCGCGACGTAGCGTCGGGTGG	57	CGTAGCGTC
SLIV_14550	3317561	3315936	Rev	3317691	GAAGTACAACGGCGAGGAGTACCTCGTCCTCTCGGCCCGCGACGTGCTCGCGATCGTCGAGAAGTAGAAGT	130	GTCGAGAAG	GCGACG
SLIV_14550	3317561	3315936	Rev	3317674	AGTACCTCGTCCTCTCGGCCCGCGACGTGCTCGCGATCGTCGAGAAGTAGAAGTAGTACTTCGCTTCACCG	113	ACTTCGCTT	GCGACG
SLIV_14550	3317561	3315936	Rev	3317661	CTCGGCCCGCGACGTGCTCGCGATCGTCGAGAAGTAGAAGTAGTACTTCGCTTCACCGAAGCACCTTGCTT	100	CGAAGCACC	GCGACG
SLIV_14555	3318003	3317695	Rev	3318111	CGGCATTGGCACTCCGCTTGACCGAGTGCTAATCGCAGTCATAGTCTCGGACCTGGCACTCCCCACTGGAG	108	GGCACTCCC	GTCATA
SLIV_14595	3325654	3325382	Rev	3326110	GCGAGGGCGACCCGAATGCCATCGCCTTCCCGCGCGGTCTGACCGGCCCGCGCGACGCGGCGTACGACTTC	456	CGCGGCGTA	GTCTGA
SLIV_14610	3327939	3327286	Rev	3327939	GCCCGGCGGGTGTCCCCGGGTTGTCCACAGGGCGTCCGACGCTGGCCCCGCGGCGCCGTAGGCTGTTTGCG	leaderless	CGTAGGCTG
SLIV_14620	3328968	3328723	Rev	3329024	CCGCCGGATTTTCCGACAAAGCGTCGGCAAAAGATTGCGTTCCGGGTCTTGCGCGTGGTCACATGGTACTC	56	GGTCACATG	TTCCGG
SLIV_14625	3329663	3329115	Rev	3330185	GCGCTGGCCGACGCCTTTCCGGACCTGGTCCGCGAGCGCGTCGTCGGCGTCGCTCTCGTCGGCACGTCGTC	522	CGTCGGCAC	GTCGTC
SLIV_14700	3344747	3345655	Fwd	3344747	GGAACGCTAGGCCCTGCGGGCCCCAAGTCCCGGCACCAGCACGCCCACAGGCCCGTCTAAGATGCCGCCCA	leaderless	TCTAAGATG
SLIV_14710	3347175	3346669	Rev	3348096	TGATCCTCAACATCAAGCAGCTGGTCGTCTCCTCGGAGCACGACGAGCCGGTCGTGATGTACCTGCGCAAG	921	ATGTACCTG
SLIV_14710	3347175	3346669	Rev	3347636	CGAGGGCATCGACATGGGTCCGTCCCCGACGGACGCCGCGCTGGCTGCGGACCTGGCTCTTCCGATCGAGG	461	GCTCTTCCG
SLIV_14710	3347175	3346669	Rev	3347361	CGGACGCGTTCGGTGCCGATGACGATGCTGACGCCGGTTTCGTGGAGACCGAGCAGTACTGATTCGGCCGC	186	GTACTGATT	TTCGTG
SLIV_14710	3347175	3346669	Rev	3347201	TTGCGAAGGCGCCCCGGATCTCCGACAGGCGGCCGCCTGCTCGGATACTGACTTCGGTACCTGATACGGCC	26	GGTACCTGA	CTGCTC
SLIV_14715	3348392	3347370	Rev	3348780	CACATCAAGAGCACGTTCAACAACACGATCGTGTCCATCACGGACCCGACCGGCAACGTGATCTCCTGGGC	388	CGTGATCTC
SLIV_14715	3348392	3347370	Rev	3348604	CAAGGTCGACGTCTTCGTCAAGGGCCCGGGTTCCGGTCGTGAGACCGCCATCCGCTCCCTGCAGGCGACCG	212	TCCCTGCAG
SLIV_14715	3348392	3347370	Rev	3348440	CGGCATCGCTTCACCAGGGTTTTCCGGGCGGTACGGCTCTTTCGGGTCGTATCGCCCGTACCCTTGCAGTA	48	CGTACCCTT	TTCGGG
SLIV_14715	3348392	3347370	Rev	3348529	CGAGGTCGGCTCCATCCAGGACGTCACGCCCACCCCGCACAACGGGTGCCGTCCGCCGAAGCGTCGTCGCG	137	CGAAGCGTC	CACAAC
SLIV_14715	3348392	3347370	Rev	3348409	TACGGCTCTTTCGGGTCGTATCGCCCGTACCCTTGCAGTACTGGTCGGGCGTCAAATAGCGGGCGCCCCTG	17	AATAGCGGG	TTCGGG
SLIV_14715	3348392	3347370	Rev	3348394	TCGTATCGCCCGTACCCTTGCAGTACTGGTCGGGCGTCAAATAGCGGGCGCCCCTGACTGAAGGATCACCA	leaderless	TGAAGGATC
SLIV_14720	3348928	3348524	Rev	3348989	CGCCCGCACCCGCAAGGGCCCGCGTCGCGCCATCGCCGGCAAGAAGAAGCCGGGCAAGAAGTAGTCCGCAG	61	GAAGTAGTC
SLIV_14720	3348928	3348524	Rev	3348939	CGGGCAAGAAGTAGTCCGCAGCGGACTTCGCCGTCCAGCGGTCTTCGCTGTAGGACCGACCACCTCCCGTA	11	CCGACCACC
SLIV_14725	3349376	3348996	Rev	3349378	CGATACGTACCTCATACGGCGGCCGGGGACCGGTTCTGTGGAAGACCTCCGACAATCAACTGGAGCCATTG	leaderless		CTGTGG
SLIV_14725	3349376	3348996	Rev	3349386	CGGGGACCCGATACGTACCTCATACGGCGGCCGGGGACCGGTTCTGTGGAAGACCTCCGACAATCAACTGG	10	CCGACAATC
SLIV_14730	3349678	3349565	Rev	3349876	TCGAGATCGAAGGCACTGTCGTCGAGTCTCTTCCGAACGCCATGTTCAAGGTGGAGCTCCAGAACGGCCAC	198	TCCAGAACG	CCGAAC
SLIV_14735	3349968	3349747	Rev	3350081	GCCGAGCTGGGGATCACGGCGGCGCCGGACCCCCTTGCATAACGATCTCGCATCCGGGGCAGACTCCCTCG	113	GGCAGACTC	CATAAC
SLIV_14735	3349968	3349747	Rev	3350013	TCGTTTCGCCTTTCCGGGTGCACTGACGTAGACTGACTCGTCGGCTCCCGTGCACCCCCATGTCTTGAGGG	45	CCCCATGTC	CTGACT
SLIV_14735	3349968	3349747	Rev	3350009	TTCGCCTTTCCGGGTGCACTGACGTAGACTGACTCGTCGGCTCCCGTGCACCCCCATGTCTTGAGGGTTGC	41	CATGTCTTG	CTGACT
SLIV_14740	3350946	3350110	Rev	3351007	GCGGTCCCTCGCTCAGGGGGCCGCGGCTGTGCTGTGGGGTGGGACGGCTCCGCCCCGTATCGTGGGAAGCG	61	CGTATCGTG	GGGACG
SLIV_14740	3350946	3350110	Rev	3351614	CGCTGCACATTCCGCACATCTCCACGGGCGACCTGTTCCGCGCGAACATCAGCCAGCAGACCGAACTGGGC	668	AGCAGACCG	TTCCGC
SLIV_14745	3351751	3351098	Rev	3352343	GGCTGGATCGAGTTCGGCACGGTCATCCTCGTCGGCCTGGTCATGGTCGGCCTGGTGGTCTTCGTGGAGCA	592	GTCTTCGTG	GTCATG
SLIV_14745	3351751	3351098	Rev	3352005	CTTCTTCTACGTGGCCATCTCGTTCAACCCCGAGGAAGTCGCGGACAACATGAAGAAGTATGGTGGCTTCA	254	AGTATGGTG	GTCGCG
SLIV_14750	3353064	3351751	Rev	3353143	CCTGCGCTGCCCTCTTTCACGGGTGCGTCACATGAGGCACTCTTGACGGCGGTTCAGCGTTATTCCCTTAG	79	GCGTTATTC
SLIV_14750	3353064	3351751	Rev	3353078	CCTTAGCCGTCCACTTATCAGTCGTCAGTCGAACCTCAAGACCGTCACCCTTGACGCAGTAGCGCGGGGGT	14	AGTAGCGCG	AAGACC
SLIV_14750	3353064	3351751	Rev	3353208	ATGCCCCACAAAAGGGGTATCCCCGGTTGGTCGTTCCAAGGGGAGTGCTCCCGCCGGTAAGGTGGCCTGCG	144	GGTAAGGTG	TTCCAA
SLIV_14760	3353961	3353779	Rev	3354364	AAGGTTGTGAAGGGTGGTCGTCGCTTCAGCTTCACCGCGCTGGTCGTGGTGGGCGACGGTGACGGCACCGT	403	GGTGACGGC	GTCGTG
SLIV_14760	3353961	3353779	Rev	3354426	GCGCAGGTGCCGCCGAGAAGACCGCTTACGTTGAGCGCGTCGTCGCGATCAACCGCGTCGCCAAGGTTGTG	465	GTCGCCAAG	GTCGTC
SLIV_14765	3354569	3353964	Rev	3354942	GGCGGGTAAGTAAGCCATGGCATACGGACAGAAGATCCTCAAGGGCGACGCCTACAAGCGCGCCGCGATCA	373	AGCGCGCCG
SLIV_14770	3354996	3354613	Rev	3355081	CCCACTTCTCGGTCGAGGGCATCGACAAGCAGAAGGTCGGCGAGGTTGCGGCCAACATCCGCAAGCTGCGC	85	CGCAAGCTG
SLIV_14775	3355539	3355000	Rev	3355778	ATCCTCCAGCAGGAGGGCTTCATCACCGGCTGGAAGACCGAGGACGCCGAGGTTGGCAAGAACCTCACCCT	239	AAGAACCTC	AAGAAC
SLIV_14775	3355539	3355000	Rev	3355755	CACCGGCTGGAAGACCGAGGACGCCGAGGTTGGCAAGAACCTCACCCTCGAGCTGAAGTTCGGTCCGAACC	216	AGTTCGGTC	AAGAAC
SLIV_14780	3355962	3355564	Rev	3356115	AGCTCCTGGTAATCCGGTAATTCCGGGTTATTCAGACTCTCGGTAAGCAACTGGGTCGGCAGGGGCCCGGC	153	GGCAGGGGC	CAGACT
SLIV_14780	3355962	3355564	Rev	3356251	GCCCAAGTTCGGTGTCCGCGGCTACACGCGCTGCCAGCGCTGCGGCCGTCCGCACTCCGTCTACCGCAAGT	289	CGTCTACCG	CTGCCA
SLIV_14780	3355962	3355564	Rev	3356091	GGGTTATTCAGACTCTCGGTAAGCAACTGGGTCGGCAGGGGCCCGGCTCCGCATGCCTTAGGCTTGCGGGG	129	CTTAGGCTT	CAGACT
SLIV_14785	3356359	3356174	Rev	3356757	GATCCCCGGCCTCGTGAAGATCGTGGTCAACATGGGTGTCGGCGACGCCGCCCGTGACTCGAAGCTGATCG	398	TCGAAGCTG	GTCGGC
SLIV_14795	3357245	3356922	Rev	3357542	TCCAGCAGGAGTCGCGGCTGCGTGTCGCCGACAACACGGGTGCGAAGGAAATCCTGACCATCCGTGTGCTC	297	ACCATCCGT	GTGCGA
SLIV_14810	3358235	3358011	Rev	3358491	TACGGCATCCAGGCCCTCACGCCGGCGTACGTGACCAACCGCCAGATCGAGGCGGCCCGTATCGCGATGAC	256	CGTATCGCG	ACCAAC
SLIV_14810	3358235	3358011	Rev	3358556	GCAAGCAGCACCACCCCAAGCGCCGCGGCATGGCCAAGGGCGGTACGCAGGTTGCGTTCGGCGAGTACGGC	321	CGTTCGGCG	ATGGCC
SLIV_14815	3358654	3358235	Rev	3359347	AGCTGTACAAGGACTACGTCAAGGAAGACGTCGCCATCCGCCGGATGCTGACGTCCGGCATGGAGCGCGCC	693	GGCATGGAG
SLIV_14815	3358654	3358235	Rev	3359316	CGCCATCCGCCGGATGCTGACGTCCGGCATGGAGCGCGCCGGCATCTCCAAGGTCGAGATCGAGCGCACCC	662	GAGATCGAG
SLIV_14815	3358654	3358235	Rev	3359229	GGACATCCACACGGCTCGTCCGGGCATCGTCATCGGCCGCCGCGGTGCGGAGGCCGACAAGATCCGCGGTC	575	GACAAGATC
SLIV_14815	3358654	3358235	Rev	3358783	CCGAGAACGCCGCCGCGCGTGCGGGCAACCGCCCGGCCCGCGGTGGCGGCAACGACCGCCCGGCCCGTGGT	129	CGCCCGGCC
SLIV_14820	3359493	3358660	Rev	3359622	TGCTGGACAGCGCCATCGCCAACGCCGCGCACAACTACGACCACACCGACGCCGACAGCCTCTTCATTTCC	129	AGCCTCTTC	ACGACC
SLIV_14820	3359493	3358660	Rev	3359616	ACAGCGCCATCGCCAACGCCGCGCACAACTACGACCACACCGACGCCGACAGCCTCTTCATTTCCGAGGCG	123	CTTCATTTC	ACGACC
SLIV_14830	3360164	3359883	Rev	3360165	CCAAGAAGGCGTCGAACAAGTACATCGTCCGCCGCCGCAAGACGAACAAGAAGCGCTAAGGACGGGTTGAG	leaderless	GCTAAGGAC
SLIV_14830	3360164	3359883	Rev	3360678	CCGCGCGCATCGCGCTGCTGCACTACGCCGACGGCGAGAAGCGCTACATCCTCGCCCCGCGCAACCTGCAG	514	CGCGCAACC
SLIV_14835	3361013	3360177	Rev	3361334	GCGCGCCGCCACGAGGCCGAGGGCAAGAACACCGTCGTCACCCCGGCCAGCAAGGCGTTCACGGACCCCCG	321	TTCACGGAC	GTCACC
SLIV_14835	3361013	3360177	Rev	3361326	CCACGAGGCCGAGGGCAAGAACACCGTCGTCACCCCGGCCAGCAAGGCGTTCACGGACCCCCGTGACGTGC	313	ACCCCCGTG	GTCACC
SLIV_14840	3361473	3361054	Rev	3361969	CCGCTGATCCACCAGGTCGTCGTCGCGCAGAACGCCGCTGCCCGCCAGGGCACGCACAAGACCAAGCGTCG	496	AAGACCAAG	CTGCCC
SLIV_14840	3361473	3361054	Rev	3361545	CCCAGATCCACATCCTGGAGCCGGGCCAGCTGAACACGTACGACGTTCTCGTCTCGGACGACGTGGTCTTC	72	GACGACGTG	CTGAAC
SLIV_14855	3363110	3362802	Rev	3363565	GCGCTTCATGGGCCGGCCGAGGTGACGTCCGCCCGGCACACTCGTACGGTGACCCGAGCGCCACGGTCCGT	455	AGCGCCACG
SLIV_14855	3363110	3362802	Rev	3363276	CGTACGGGAATCTTCCGGGAAGCGTCAGCGGGGTGCAGGCCAGGCGCCCGGTGGGCCTCTCGCCCCCGGTC	166	CCTCTCGCC
SLIV_14855	3363110	3362802	Rev	3363265	CTTCCGGGAAGCGTCAGCGGGGTGCAGGCCAGGCGCCCGGTGGGCCTCTCGCCCCCGGTCCGCGGTTCCGG	155	GGTCCGCGG
SLIV_14855	3363110	3362802	Rev	3363146	GTCAGCGAGAGTGCGACACGCCCGACCGCGTGGGTCGGAGGGGGAGCGGAATGGACAAGGACCACCGGGTC	36	AGGACCACC	TGGACA
SLIV_14855	3363110	3362802	Rev	3363133	CGACACGCCCGACCGCGTGGGTCGGAGGGGGAGCGGAATGGACAAGGACCACCGGGTCCAGAGCGTTACGA	23	TCCAGAGCG	TGGACA
SLIV_14855	3363110	3362802	Rev	3363437	TCCGTCACCCCCGGGGTATTCTCTCCGGCCCGATTGGCCAGCCCCGCGCCCCGTATGGCAGACTAGCGGGG	327	GGCAGACTA	TTGGCC
SLIV_14890	3372159	3371827	Rev	3372159	CCATCGCCGGTGGTGGTGTACCCCGTCCGGCCCTGGTGGCGGCCCGGGGCCCGCGGCGAGACTTGCGCGCA	leaderless	GCGAGACTT	CTGGTG
SLIV_14895	3372660	3373016	Fwd	3372480	AGAGAAGGAGGAGGACGCCATCAGGATCGCCCGGGCGAGAAGGTTCTCACCGGGTACCGCAGGCCCCGGAA	180	CGCAGGCCC
SLIV_14895	3372660	3373016	Fwd	3372310	TGGCCTCGTCACAGGAAGTCGCTCACCCGCATGGGGTAAAAGCTGTAGTGGCTGATGTAGACATGCGGCCG	350	TGTAGACAT	TAGACA
SLIV_14895	3372660	3373016	Fwd	3372289	ACCGGCGATGGCTCGTACCTGTGGCCTCGTCACAGGAAGTCGCTCACCCGCATGGGGTAAAAGCTGTAGTG	371	GGTAAAAGC	GTCGCT
SLIV_14895	3372660	3373016	Fwd	3372330	GCTCACCCGCATGGGGTAAAAGCTGTAGTGGCTGATGTAGACATGCGGCCGTCGTTGAGGTTAGTGTTCTG	330	AGGTTAGTG	TAGACA
SLIV_14895	3372660	3373016	Fwd	3372332	TCACCCGCATGGGGTAAAAGCTGTAGTGGCTGATGTAGACATGCGGCCGTCGTTGAGGTTAGTGTTCTGTC	328	GTTAGTGTT	TAGACA
SLIV_14895	3372660	3373016	Fwd	3372333	CACCCGCATGGGGTAAAAGCTGTAGTGGCTGATGTAGACATGCGGCCGTCGTTGAGGTTAGTGTTCTGTCG	327	GTTAGTGTT	TAGACA
SLIV_14895	3372660	3373016	Fwd	3372569	TCACGCATCCGCGATCCCTCAACTGCCCGGCCCTTCTGAAGGGGCGGCGCGGAATCAGAAGGTCGGCACAG	91	CAGAAGGTC	TTCTGA
SLIV_14920	3377332	3375974	Rev	3377414	CCGGGAGGCCTTCGTCTCATCCAGTGATCGGGTGCTGGCCATGGGGTTTACATGCGCGTAACACTTAAGTG	82	GTAACACTT	CTGGCC
SLIV_14935	3378563	3379462	Fwd	3378563	CGGTCGGACGGCGCAGCCAGGGGATGCCATCCCATGGGTCAGCGGCCCGGCCCGGCGCAGAATGGACCGTA	leaderless	CGCAGAATG	ATGGGT
SLIV_14940	3379604	3379413	Rev	3380319	GCGGTCATCACCACGGTGGGACGGCAGTTGAAGCTCCGCCGGGAGGCGGCGGGGATGCGGGCCGGTGACTT	715	GGGCCGGTG
SLIV_14940	3379604	3379413	Rev	3379661	TCAACGGTCGGCCGACTGCTGAGCCCAGGGAGCTGCGCATCCTTGAGCTGCGGTATGGCACCATCCGGGCG	57	GGCACCATC	TTGAGC
SLIV_14940	3379604	3379413	Rev	3379659	AACGGTCGGCCGACTGCTGAGCCCAGGGAGCTGCGCATCCTTGAGCTGCGGTATGGCACCATCCGGGCGCA	55	GGCACCATC	TTGAGC
SLIV_14940	3379604	3379413	Rev	3379889	CGGCGCCGTCGATCCACTTCGTCCTGGAAGAGGCGCCGTTGCGACGGCCGGTTGGCGGCACAATGGTGAAG	285	GGCACAATG	TTGCGA
SLIV_14940	3379604	3379413	Rev	3379778	ACCACGTCTCACTTCAGGTGATGCCGACGAACACTGAAGCCCACCCGGGTGTGGACGGCAAGATCGAGCTG	174	GGCAAGATC	CTGAAG
SLIV_14940	3379604	3379413	Rev	3379767	CTTCAGGTGATGCCGACGAACACTGAAGCCCACCCGGGTGTGGACGGCAAGATCGAGCTGCTGAAGTTCCC	163	GAGCTGCTG	CTGAAG
SLIV_14960	3382135	3383043	Fwd	3381748	CTCCGCCGCAGCGCCGTACGGTCCAAAAGGCGCTCCCCGCCGTACCGCAGCCGAGCAGCACCGCCCCCGCA	387	AGCACCGCC
SLIV_14965	3383448	3383056	Rev	3383448	CGGAAGTCTGCCACGATCCACCGACGTGACCAGGACCGAACCTGTCCTGGTCACGTCCTACGGTCCTCCCA	leaderless	CCTACGGTC
SLIV_14995	3390853	3390221	Rev	3390925	ACGCAGCGGCGGGCAGCGGGCTGACCGGACTCGCCGACCGGGTGTCGGTCCTGGATGGCAGACTCTCCCTG	72	GGCAGACTC	CCGACC
SLIV_15025	3398268	3397075	Rev	3399066	TGCGCCGTGAGTTCAAGGTCGAGGCCAACGTCGGTAAGCCCCAGGTCGCCTACCGTGAGACGATCCGCAAG	798	GAGACGATC
SLIV_15025	3398268	3397075	Rev	3398457	CAAGCTACTCGATGCAGTTCGACTCCTACGCCGAGGTTCCCCGGAACGTCGCCGAGGAGATCATCGCGAAG	189	GAGATCATC	TTCCCC
SLIV_15025	3398268	3397075	Rev	3398392	GCGAAGGCCAAGGGCGAGTAACGGGCTACTCCGTTTAACGGACCCCGTTCTCACGCTTTAGGCTTGACCCC	124	TTTAGGCTT	TTTAAC
SLIV_15025	3398268	3397075	Rev	3398314	GCATGGGGCATTCCGCCGTGAACCCGGTGGAATGCCCCCGGCACCCGGGCTTTCCAGCAAAGATCACCTGG	46	GCAAAGATC	ATGCCC
SLIV_15025	3398268	3397075	Rev	3398268	CTGGCGCCGATGAGTAAGGCGTACAGAACCACTCCACAGGAGGACCCCAG	leaderless		ATGAGT
SLIV_15030	3400568	3398442	Rev	3400733	GCCGGGCCGTGCGAACACGCTCGCCCTGCGCTGGCTGGTCGGTTACTCCCGCGCCCGTCGCGAGAAGACCA	165	CGTCGCGAG	GTCGGT
SLIV_15035	3401078	3400608	Rev	3401445	CCGCGTGGGTCGGTGACGTTCCAGGTTAGCTTCACCATTCGGCACACAGAAACCGGAGAAGTAGTGCCTAC	367	GAGAAGTAG	TTCGGC
SLIV_15035	3401078	3400608	Rev	3401218	GCGTCTGACCAGTGGGATCGAGGTCACCGCTTACATTCCGGGTGAGGGGCACAACCTGCAGGAGCACTCCA	140	TGCAGGAGC	TTCCGG
SLIV_15040	3401452	3401081	Rev	3401543	CGTGCGTGTCTACAGCCGCACCGGGGGCCGTGTGTGGCCACCGCATTTCGCGTCTCCTTCCGCCTCGCGGC	91	TTCCGCCTC
SLIV_15040	3401452	3401081	Rev	3401477	GCGGCGGGAGTTCGCGGCTTCGACACACCCGACCGCGTGGGTCGGTGACGTTCCAGGTTAGCTTCACCATT	25	GTTAGCTTC	GTCGGT
SLIV_15040	3401452	3401081	Rev	3401640	TAGAGCGGGCGGCGATGCCGGTGTCGCCCATTTGTTTTGACCGCAGCGAATGCGCTAGGTACGCTCATACC	188	GGTACGCTC	TTGACC
SLIV_15045	3402733	3401708	Rev	3402887	GGGCCCCGGGCGGGAGGGCGGGGAGCCGGCTCCGCCAGGAGCGTGCCGCCCCCTCGCCGCCGGCCGGCCGT	154	CGCCGGCCG
SLIV_15055	3404733	3404146	Rev	3404747	GCGGTCACCCCGAGCGGGTGGCCGCCCTTCGGCGTGCCGCCCCCCGCCGTCGGTTGCTAGGGTGCCGAGCA	14	GCTAGGGTG	GTGCCG
SLIV_15060	3408742	3404843	Rev	3409411	GACAAGGTCGAGCCCGGCACCAACGTCGCCACCCCGGTCTTCGACGGTGCGCGCGAGGACGAGCTGGCCGG	669	GACGAGCTG	TTCGAC
SLIV_15065	3412325	3408840	Rev	3412670	CCCCCTGGCGACAACCGGTTTGGGCAAGGGGGGCCTTGACGAACCGCACGCAGCGCGCAATTCTCAGGGCG	345	GCAATTCTC
SLIV_15065	3412325	3408840	Rev	3412610	TTCTCAGGGCGTCGTCACAAGGATCCGAATCCGAGGCATGGATCGACGGCGAAGAGGGCAGTATCTGGGTG	285	GGCAGTATC
SLIV_15065	3412325	3408840	Rev	3412504	AACAACGAGGAGCGAACACGGTCCCCGAGAACCGCACTGGACATCAGTGTGCCAAGTGGCTACACTGACCC	179	GCTACACTG
SLIV_15065	3412325	3408840	Rev	3412484	GTCCCCGAGAACCGCACTGGACATCAGTGTGCCAAGTGGCTACACTGACCCTTTGCGCTGCCTGTTAGCTG	159	CGCTGCCTG
SLIV_15065	3412325	3408840	Rev	3412351	CTGGCTCTTTAGCCACATCAGGCACCCCCTGTCTCCGTGCACGGAAGAGGGGCCGGTACGCGCGTAGTGAG	26	GGTACGCGC	GTGCAC
SLIV_15065	3412325	3408840	Rev	3412767	CTCTTCGGCGTATCCGGGGTCCGGCGGCGGTCGCCTTGCACGAGTGACGGTGAAGAGTAGGGTGATCTTCG	442	AGTAGGGTG	TTGCAC
SLIV_15070	3413298	3412915	Rev	3413497	AGTCCCGCGAGGTTCTGCTCTCCAAGCTGGCGGGTGCCTTCAAGGGCAAGCAGTCCCAGACTGCTCAGCTC	199	CCCAGACTG	TTCAAG
SLIV_15070	3413298	3412915	Rev	3413464	GTGCCTTCAAGGGCAAGCAGTCCCAGACTGCTCAGCTCTTCCAGGCGCTTCCCTCGAAGCTCGTCCGCACC	166	AAGCTCGTC	TTCAAG
SLIV_15075	3413946	3413416	Rev	3414462	CGCGGACGAGGACAAGGCCACCCGGGACAAGCGGCAGAAGAGCCTCGAGCAGTACGAGAAGATGGGCGTCG	516	GAGAAGATG
SLIV_15075	3413946	3413416	Rev	3414131	CACGTACGCTTCCACAGAAGCCAAAGACCGCTGGTCGTTGCCGTGTGTTCGAAAGAGGACACGGTGGCCGA	185	GACACGGTG	TTGCCG
SLIV_15075	3413946	3413416	Rev	3414185	CGCCCGGCCCGCTCCGGTCGCCGCGGGGGCGGATTTGCTTGACACTGCCCCGTTCACGTACGCTTCCACAG	239	CGTACGCTT	TTGCTT
SLIV_15075	3413946	3413416	Rev	3414071	ACGGTGGCCGAAGGATCCGCTGAACTGCGGACGACCCGCGCAGGTGACTGTGGATGAGCTCCCGGAAGTCC	125	GAGCTCCCG	ACGACC
SLIV_15085	3416119	3415262	Rev	3416172	GGGGCCCGTCCCCTTTGACCGTCCCTTTTGGCCCGTCCCCTTTTCCGGCGCCCTGGGTTAGCGTGCGGGCA	53	GTTAGCGTG
SLIV_15090	3417017	3416292	Rev	3417233	CCGCCAAGATGATCCTCAAGGCCGCGGGCGTGGAGAAGGGCTCCGGCGAGCCGCACAAGACCAAGGTCGCG	216	AAGACCAAG
SLIV_15090	3417017	3416292	Rev	3417396	GCTCCGCCGGTCGGCCCCGCGCTGGGTCAGCACGGCGTCAACATCATGGAGTTCTGCAAGGCCTACAACGC	379	GCAAGGCCT	GTCAAC
SLIV_15095	3417535	3417101	Rev	3417614	TTCCGACCAGGTCAGGCGCCCGCTCGCGCGGCGTCTGACCTGCTCGGTTTTTGGCCGCGCATCTATACCCG	79	CCGCGCATC	CTGACC
SLIV_15095	3417535	3417101	Rev	3417601	AGGCGCCCGCTCGCGCGGCGTCTGACCTGCTCGGTTTTTGGCCGCGCATCTATACCCGTTATCGTTGTGCG	66	GTTATCGTT	CTGACC
SLIV_15100	3418625	3417723	Rev	3418870	GCCGGACTCCAAGAAGTCCCGCAAGGGCGGCAAGCGAGGCAAGAAGGGCCCGCTGAAGCGGCTCGCGCTCT	245	AAGCGGCTC
SLIV_15100	3418625	3417723	Rev	3418812	CGGCTCGCGCTCTTCTACCGCCAGATCGTTGCGGAGCTGCGCAAGGTCGTCTGGCCCAGTCGCAACCAGCT	187	AGTCGCAAC	CTGCGC
SLIV_15115	3419411	3420637	Fwd	3419411	CCTGGACCGGTCCGGTTCAGTCCGTGAAACCCCTGTGCCCGTGAGGTTTCCGGTCTGGAACGATGGGGTCA	leaderless	GGAACGATG	GTGCCC
SLIV_15115	3419411	3420637	Fwd	3419164	TGTAGCAGGGCCGGAGGGACTTGAACCCCCAACCGCTGGTTTTGGAGACCAGTGCTCTACCAATTGAGCTA	247	TCTACCAAT
SLIV_15120	3420763	3421794	Fwd	3420763	TTTGTGCGAGCAAGACCACGTACGGGGAAAGTGCTGTCCGGCCGGGCGTGTCGTACGGCAGGATCACGGAA	leaderless	GGCAGGATC	CTGTCC
SLIV_15160	3428524	3428072	Rev	3428767	CTACTCTTTCTTGCGTTAATACCATCAATCCGTTCGTCAAGGAGTGCACTCACGTGGCTGCCACCGACGTC	243	GCTGCCACC	GTCAAG
SLIV_15165	3428784	3428620	Rev	3428823	CAAGTCCGGTCACCGCTACTCTCAGTAGCCGATTGCGGGGTCGGTCCTTCAATCGGCTACTCTTTCTTGCG	39	GCTACTCTT	TTCAAT
SLIV_15165	3428784	3428620	Rev	3428814	TCACCGCTACTCTCAGTAGCCGATTGCGGGGTCGGTCCTTCAATCGGCTACTCTTTCTTGCGTTAATACCA	30	TCTTGCGTT	TTCAAT
SLIV_15165	3428784	3428620	Rev	3428794	CGATTGCGGGGTCGGTCCTTCAATCGGCTACTCTTTCTTGCGTTAATACCATCAATCCGTTCGTCAAGGAG	10	CCGTTCGTC	TTCAAT
SLIV_15180	3429293	3430597	Fwd	3428993	TGCTCTACCGACTGAGCTACACCGCTGCGATGCGATCGGGCCCCGCCTTGCGACGGGAACCTCTCACACCA	300	GGGAACCTC
SLIV_15180	3429293	3430597	Fwd	3429239	GCCGGACGGCACCGGTACGACTATTGCGCTCCTCCGCGCCACGGGCTGATCACCGTCCTAGGCTCGACTCA	54	CCTAGGCTC
SLIV_15185	3430702	3431358	Fwd	3430702	CGGACGACCCGGCGCCGGGGCGACCGAAGCCGTGCGGCGCGGGCGGTCGTCGGGGCGTACGGTCGGAGACA	leaderless	CGTACGGTC
SLIV_15190	3434555	3431655	Rev	3434593	CGTTCTCGGTGCCCACGGGATCTCGGCGTTCTCTGCCCTTGCCCACGGTGTACGCGGGATCATGTCCCGTG	38	GGGATCATG	TTGCCC
SLIV_15200	3435034	3435522	Fwd	3434866	GCCGGGGTTTGCTGCTCGTCGAACCGCTCTTCGGCGGCGCTCCGTGGCAACGACGTAAACAATACCTGATG	168	TAAACAATA
SLIV_15200	3435034	3435522	Fwd	3434932	TGATGCGGAGGGGTGCTTCGCCACCCGATTGATCGCCGCTCGGATCACGGCGGGTGGCTAGGCTTGTCCGG	102	GCTAGGCTT
SLIV_15205	3435896	3435630	Rev	3435896	AACACCGCGGAGGAACGGGCCCGCAGCACTGGCACAGTGTGGGCACAGGAAGAAAGGGCAGGGTCACGGCA	leaderless	GGCAGGGTC	TGGCAC
SLIV_15220	3438466	3438050	Rev	3439051	CCCCGGCGCTGTACCGCATGGTCCGCGAGCTCTCCACCCAGGCCCGGCAGCCGATGCCCCGCCTGTACATC	585	CCCCGCCTG
SLIV_15225	3439326	3438463	Rev	3439444	CCCGTACGGACCACACGCCCCGCGCCGGGCGGCAGGGAACTGGTGGCCCTCGCCTGGCGTTGACCAGTACG	118	GCGTTGACC	GGGAAC
SLIV_15255	3446274	3445681	Rev	3447169	AACGACGCGCTCGACGTCACCCTGCGCCTTCTGGTCGTCTTTGTCGTCTTCCTCGCGTTCCCCCTGATAGT	895	TTCCCCCTG	GTCTTT
SLIV_15275	3449735	3449295	Rev	3449793	ACCCCACCCCCGCGTCTCGAGGGGCGACGGGCTGCTTACCGTCTCTTTATCAGGCTCTAGACTCCCGTGCG	58	TCTAGACTC
SLIV_15280	3449931	3451157	Fwd	3449931	GGTTTTCCTCAGTGGATCCCGGCGGTCCACCTCATGGCGCGGCGTCGCGCCGCACGGCACGCTGACGTGTA	leaderless	GGCACGCTG	ATGGCG
SLIV_15285	3451271	3452638	Fwd	3451016	ACCGGCTGCTCATACAGGTGGAGGACAACGGCCACGGCGGCGCACGCCTCGACGGTGGTACGGGGATGAAG	255	GGTACGGGG
SLIV_15295	3453970	3455907	Fwd	3453912	CCATCTCGAAGTCGTGTCCATCATGCGAATGTCCACCGGAAGTCACGGTGCGCGGACGTAGGGTTGATCCT	58	CGTAGGGTT	GTCACG
SLIV_15295	3453970	3455907	Fwd	3453805	GTCCGGCGACGGGAACGCTCATCCGGACGAATGAGAAACCGGAGGACGGGCGGGGTGCGTCCTCACCGGTG	165	TGCGTCCTC	AGAAAC
SLIV_15325	3460649	3461623	Fwd	3460590	CCGCTATGTGCGATGCCGTGGCCGGATAACGGTCTTGACGGGCGGTCAGTCCCGCCCGCACCATCCAGGCA	59	CGCACCATC	TTGACG
SLIV_15330	3463120	3461660	Rev	3463141	GCACGGCCATCGCGCGTCATGACCTCCTGGAACGAGCCTGTGACACCCCGGTGACGTGAGAATCGGGAGCG	21	GTGAGAATC	GTGACA
SLIV_15345	3465836	3464853	Rev	3466546	CCGACGGCGCCGAGCGGCCGGAGAAGGACGTGCCGGGCCAGGACGTGCCGGCCACCCCGAAGGACTTCGCC	710	CCGAAGGAC
SLIV_15345	3465836	3464853	Rev	3466044	CGGCGCCCAGGGCGGCCTGCCCACCGACTCCGCGGGCGACCTGGGCGGCCTGGGCGACCTGGGAGGCTTCC	208	CCTGGGAGG	GCGACC
SLIV_15345	3465836	3464853	Rev	3466042	GCGCCCAGGGCGGCCTGCCCACCGACTCCGCGGGCGACCTGGGCGGCCTGGGCGACCTGGGAGGCTTCCTC	206	GGGAGGCTT	GCGACC
SLIV_15345	3465836	3464853	Rev	3465988	TCCTTCGGCGACCAGGTCAGGGGCGACTTCGGCTCGGGCACGGTCTTCAAG	152	GGCACGGTC	GTCAGG
SLIV_15350	3467151	3465889	Rev	3467258	CCCGCAGGAGTAGGCGGAGTTGAGCCCGCGGTCTGACGCTTGTGCTCCGGCGATTTGGTCAGATGGACACC	107	GGTCAGATG	CTGACG
SLIV_15350	3467151	3465889	Rev	3467247	AGGCGGAGTTGAGCCCGCGGTCTGACGCTTGTGCTCCGGCGATTTGGTCAGATGGACACCACGGAAAAACA	96	GACACCACG	CTGACG
SLIV_15350	3467151	3465889	Rev	3467213	TCCGGCGATTTGGTCAGATGGACACCACGGAAAAACACCAATCCTCACCGATTCGGGTGAGAATGGCGGCT	62	GTGAGAATG	TGGACA
SLIV_15350	3467151	3465889	Rev	3467226	CTGACGCTTGTGCTCCGGCGATTTGGTCAGATGGACACCACGGAAAAACACCAATCCTCACCGATTCGGGT	75	CTCACCGAT	CTGACG
SLIV_15355	3468421	3467411	Rev	3468674	GGAGCGAATAAGGAAGGGGTGGGCGTGTCGATCGGGTGACGTTCTCGAAGTGCGGGCCGTTGGGAGGAGTG	253	CGTTGGGAG	GTGACG
SLIV_15365	3470600	3469791	Rev	3470600	ACTCGCTACGCCCTCGTTCGGAAGCGGTCACGGGTGAGTCCGACGGGTGCCGTGTCCGTATTCTCTGATCA	leaderless	CGTATTCTC	GTGAGT
SLIV_15370	3471085	3472341	Fwd	3470899	ACCCGGACCGGCCGCCGCCGCCTTCGGCGGCACTGCCCAAGAGCGGCACGTCACCCGTAACGTGTGGCCCG	186	CGTAACGTG	CTGCCC
SLIV_15380	3475890	3473860	Rev	3475956	TGACGCGGGCCGCGTTGGGCAGCCTGTGGATAACTCCCGGGCTGTCGGCGCGGACCCCTATCGTTGAGGCA	66	CCTATCGTT
SLIV_15380	3475890	3473860	Rev	3476118	CGCGGTCCAGCCGCCCTCCGGCGGAGTCGGCCAGTCGGGTGCGGACGCCTTCGGTGAGACGCTCATCAGTG	228	GAGACGCTC	GTGCGG
SLIV_15385	3476111	3476722	Fwd	3476111	GTTCACACGTTCGCGGGAGACCTGCCTGATTCCGGCGAATAGTCTGATTGCACCCGCGAGACTCCGTCCCA	leaderless	GCGAGACTC	CTGATT
SLIV_15390	3478476	3476818	Rev	3478517	CTTCCTGGGCGTCTTCCCGAAGCCCGTGACGGACATCGTCAACCCGGCGGTGGAGCAGACCATGTCCGACG	41	CAGACCATG	GTCAAC
SLIV_15405	3482328	3482029	Rev	3482813	GAAGGAGACCATCAAGGGCCAGCGCTGGCTGGCCCTGCTGTCCGGGCTCGGTTTCGGCATCCTGCTGATCG	485	GGCATCCTG	CTGCTG
SLIV_15415	3483856	3483179	Rev	3483965	GGAGACCGCCTTCGACCCGATGGCCGGCGGATTCCCCGTCCCGCCGATGCCCGGACAGCAGGTGCCGCCGG	109	AGCAGGTGC	GTCCCG
SLIV_15425	3487774	3485243	Rev	3487975	CACCGTGCCGCGAAGGCACGTACTGGCTCGTCCAGTTGCTGCGCGACATCGAGGCCGGCAAGGGACAGATG	201	GGCAAGGGA	TTGCTG
SLIV_15440	3491308	3489986	Rev	3491454	GTCGCTGGTCTCCGTCTATCCGACGAACGACTGGCACGAGCGCGAGACGTACGACTTCTTCGGCATCGTCT	146	CTTCGGCAT
SLIV_15455	3492983	3492624	Rev	3493115	GTGGAGATCACAAAGCTTGTGTAATACCCCGTGTCGCAGATCACAGAGCGTCGGGCATAGGATGCGAGGCA	132	CATAGGATG
SLIV_15460	3493795	3494628	Fwd	3493731	ACGGCCCGTCCGCAATGTCCGTTACGGCGTCAATAAAGAGCGACACGCCCGGGATTCGACGGCCCGATTGA	64	TCGACGGCC	TAAAGA
SLIV_15465	3494762	3495388	Fwd	3493872	ACACCGCTCACATACGCAGCCACCGGAAGCCCCGCCGCAGCGCGTCGACGATCGCGATGCGGACCGGAGTT	890	GATGCGGAC
SLIV_15465	3494762	3495388	Fwd	3494714	GTACACGCGCGACAGGGCCGCAGCCGCTCGGGGGCTGCGGCCCTCCGTCCTCTCCTGGCATGCTCGGCGCG	48	GGCATGCTC
SLIV_15470	3496763	3495471	Rev	3496811	AACGGGGAGAGGTCGCTTCACTGGGCAGCCCTTCAGCCGGGTGGTCGGTGACGCTGAATAGACTGCCCATG	48	AATAGACTG
SLIV_15475	3496861	3497424	Fwd	3496830	TCACGGCGGGATCTCCCCAAGTTCGGAATCTGCGTGCCGACCGGCACTGGTCATGGGCAGTCTATTCAGCG	31	GGCAGTCTA	CCGACC
SLIV_15485	3498512	3497817	Rev	3498512	CGGAAGCGGCCCCGTCTGCTGCCGTGAGCCCGTCGGCGGCGGCAGGGGCGGGTGCTGCAACAATGGGCCCG	leaderless	GCAACAATG	TCGGCG
SLIV_15490	3499647	3498556	Rev	3500462	GGGCAAGCCCGCCGCCCTCAACAACGGCGTCCGGCACGCCCGGTACGACATCGTCGTGATGATGGACGGCG	815	GTGATGATG
SLIV_15510	3504149	3503550	Rev	3505114	ACATCATCGAGCGCAACATCAACTACACGAACGTGTGCGTCACGGCGTGCAAGTTCTGCGCCTTCTACGCG	965	TGCGCCTTC	GTCACG
SLIV_15510	3504149	3503550	Rev	3504674	GAGATCATGGAGATCGCGCACGGGCTGGGCGTCGAGTCGACGTCCACGATGCTGATGGGCACCGGCGAGAC	525	GGCACCGGC	TCGACG
SLIV_15515	3505356	3504157	Rev	3505397	CTCGGCGTCCTGGCCGGGGCCTACGCGGCCTGAGCACGAGCGGGCAAAACGCCTGGCGTACGCTGGGCAGG	41	CGTACGCTG	CTGAGC
SLIV_15525	3509228	3506211	Rev	3509294	CGTGCGTGAGTTGCGAGCCCGGTTCTTCGGGGCCTTCTCCGCTGTCGGCGCCAGTCCATAAGATCTCTGTA	66	CATAAGATC	TTCTCC
SLIV_15535	3511161	3510511	Rev	3511197	ACGGCCGGGCGGGCAGTCCCGGCCGGGGCCCGTCTGTCGGCAGGGCCCGGCTCTTGGATAGCGTGGGTTCA	36	GATAGCGTG	CTGTCG
SLIV_15535	3511161	3510511	Rev	3511639	ATGTTCCGCTTGCCGTCCTGTCGGCCATGACACACGGGCGGGGCGCCAAGGCCGCCGCCATACTGGAGCCA	478	GCCATACTG	CTGTCG
SLIV_15540	3512169	3511267	Rev	3512187	GGCCAGGGGCGGGAACCGGGGCAAGTACGTGTGGTGTGACCTTGTCGCGGCGTAGCTCGTTGATCGCGTCG	18	TCGTTGATC	GTGACC
SLIV_15545	3512628	3512203	Rev	3512739	TAGCTCGTTCGGGGGTCAGAATACGGCAGGCGCTTGCGGTTTCCTAAAACTAGGAAATACCGTCGGTGACG	111	AATACCGTC	TTCCTA
SLIV_15545	3512628	3512203	Rev	3512689	TAGGAAATACCGTCGGTGACGTAACGCGCACTGTGTGGTGCCGACGAGTGCCGGAAGTGCACCGTTTTGCC	61	TGCACCGTT	GTGCCG
SLIV_15550	3512844	3513695	Fwd	3512664	GGGGCCGCAGGATCGACTGGCTCGTTCTCGGGCATGGGTGAACTCCGTTCGTCGGTCGCATAATTGGCCGG	180	CGCATAATT	GTGAAC
SLIV_15565	3515637	3516320	Fwd	3515634	TAGAAGGATCGACGCACTGCCCGCCTTCCGCTGCGATTCAAGTGACCCCGACCCGGACCGACAGGCGATCA	leaderless		GTGACC
SLIV_15565	3515637	3516320	Fwd	3515174	ACGGCAATTGGCAAGGGACCTGACCAAAGGGCCCGTTCGCATTTCACCCAACGAAGTCAACATATCTCACA	463	GTCAACATA	TTCGCA
SLIV_15595	3519200	3518715	Rev	3519245	CAAGACCTGCTGACCGGCCGTACACGGCCGCTGTACGGCCGTGCGGCTCTGGAGCTATGGGCGCTGTGACG	45	TGGGCGCTG
SLIV_15605	3520573	3519653	Rev	3520844	CGCGCGTCGACCCGCCGGTCGGTGCAGATCGTGGTCGCGGTCTCGGTCCTCTTCGTCCTCGGCCTGTCCAT	271	CTCGGCCTG	GTCTCG
SLIV_15640	3526256	3526927	Fwd	3526222	GAGCACCGTAACGATTCCTGACGCGGTTCACACTGGCGAAACCAGGAACCCCGTCGATAGCGTCAGTGGCC	34	GATAGCGTC	CGAAAC
SLIV_15640	3526256	3526927	Fwd	3526225	CACCGTAACGATTCCTGACGCGGTTCACACTGGCGAAACCAGGAACCCCGTCGATAGCGTCAGTGGCCTTG	31	GCGTCAGTG	CGAAAC
SLIV_15670	3531432	3531743	Fwd	3531378	TTGCCATCCTGCTCGAGGCGGCAGGACCGCCACTCACGGCCGGTGGCGACGAGGATCACGGATCCAGACCA	54	TCACGGATC
SLIV_15670	3531432	3531743	Fwd	3531252	CGCGAATTGCCCCGCCGTCCGGCGCAATTGACTCTGGCGAACCACGACCCTCGCCTATACCGTCAGTAGCC	180	TATACCGTC	GCGAAC
SLIV_15670	3531432	3531743	Fwd	3531261	CCCCGCCGTCCGGCGCAATTGACTCTGGCGAACCACGACCCTCGCCTATACCGTCAGTAGCCTTGATCGCA	171	AGTAGCCTT	GCGAAC
SLIV_15675	3531740	3532945	Fwd	3531602	AGGAATACAGCGACGAGCTGGGCAGCAAGGACCTGCGTGACGTTTTTGGAGAGTTTTCAGACACCTGGAAG	138	TTCAGACAC	GTGACG
SLIV_15680	3532981	3533559	Fwd	3531913	CGGACGAGATCGACAAACAGTCTCGAAACATCAGAGCCCTGTCGTCCGTCGACGGATGGGACAGCGATGCC	1068	GGGACAGCG	GTCGTC
SLIV_15685	3533556	3534224	Fwd	3533068	GGAACTCGGACCAGACGAGTACAAGGCCCGCGGCAACATCGTCAGGAAGATGGTGCCCGGCGAAGTACTGT	488	CCGGCGAAG
SLIV_15700	3535220	3535510	Fwd	3535125	GGGAACCGCGCCGCCGACGAACTTGAGGAATTCCCCCGTTTTGTGGGCCGCTCCCGGCGGCATTGAGTAGC	95	GGCGGCATT
SLIV_15735	3540308	3544885	Fwd	3540253	CGTTGCCAACGGGAACGTCCGGTCACCGCCCTGTTGCCGGACCGCGACACCCAGCGGATATCGTCGCCTGG	55	GATATCGTC	CGGACC
SLIV_15735	3540308	3544885	Fwd	3540294	CCGCGACACCCAGCGGATATCGTCGCCTGGACTGTGAGCCGTGGTGTGGAAGCGGCCGCAGGGGCTCGCCT	14	CGCAGGGGC	GTGAGC
SLIV_15745	3547637	3546789	Rev	3547637	CACCTGCGCCGTTCGGCTGACGCCGGGGGTCGGCGAGGGGCGGTTCCCGGGGGAGGGCTAGCCTCGCGATG	leaderless	GCTAGCCTC
SLIV_15750	3547930	3548133	Fwd	3547885	GAGCATGTGACCGCGGGCTCTCGTCGTTCTCAGACGTATGCAGTTGTGCGACATTCAAAGTCTTCACACTT	45	CAAAGTCTT	ATGCAG
SLIV_15750	3547930	3548133	Fwd	3547776	TGTTCAAACGTCCGGGTGAAGTGATCTTGACCTCTGTTGCGCTCGGGGGCCTGCGTGCTAGGCTCACAGCA	154	GCTAGGCTC	TTGCGC
SLIV_15780	3555596	3554844	Rev	3555995	GACCAAGATGGACGGCTGCGCCGCGATCTACCCGGCGATCGCCGCGATCTTCGTCGCGCAGATCTTCGACA	399	GCGCAGATC
SLIV_15780	3555596	3554844	Rev	3555596	CGCCGCCTGACCGTCCCGTCCGGGGCGCTGACGTCCTGAACACCGCCGCACGGACCGTACGCTGATTCGCA	leaderless	CGTACGCTG	CTGAAC
SLIV_15780	3555596	3554844	Rev	3556407	CCGCCCTCCAGCTCGGCGAGAAGGCCCAGCCGATCCTGAACCTGAGCGAGTCGATCCTCGAACTCCTCCAG	811	CTCGAACTC	CTGAAC
SLIV_15790	3557593	3557294	Rev	3557896	GCTCTACACGGTCATGGTCCACCCGCGCCACCAGGGCCGGGGCTACGGCCGGGACCTGATGACCGCCGCCG	303	CTGATGACC
SLIV_15790	3557593	3557294	Rev	3557628	CTGGGCCCCCGGCCGCCGCCCGGCCGACCCCCCTGCAAGATCGGCCGTCCGGCATGTTTCACTGGACAGTG	35	GTTTCACTG
SLIV_15795	3558238	3557714	Rev	3558238	GCCTACCGGGGACTGCTCTCGGACCTGGAAGTCGCCGCACGAGCACTCGCGTAATAGCTACCATGGCCGGG	leaderless	GCTACCATG
SLIV_15800	3558980	3558255	Rev	3560082	CGGACGCGGAAGAACGGCGACGTCGTCCACTTCAACGTCAACCGCCACCTCAACATGACCAACGTGTGCAC	1102	ACCAACGTG	GTCAAC
SLIV_15805	3560281	3559118	Rev	3560305	CCACCAAGTGGGAGAACCGGGTGGGCGAGCTGCCCGAAGAGGTCCAGTAACCGGGGCGTACCGTTGACCCG	24	CGTACCGTT	GTCCAG
SLIV_15815	3561526	3560852	Rev	3561526	GCGCTGCTGGATCTGCTCGTAAGGGGCCTCACGGTCTGAAAAGCATGAGCCTGCGACTAGGCTCGGCATCA	leaderless	ACTAGGCTC	CTGAAA
SLIV_15825	3563917	3562460	Rev	3563917	GCGAGGGGTGGGGACGCGTCACGGCCCCCAGGTACAGGGCCAGGGTAGCCGCTCGGGGATACTGGACGGCA	leaderless	GGGATACTG	GGTACA
SLIV_15830	3564005	3564307	Fwd	3563953	GTCCTGAGCAGGGAGCGAAGATCGTCGTAAGCCATGCCGTCCAGTATCCCCGAGCGGCTACCCTGGCCCTG	52	GCTACCCTG	GTCCAG
SLIV_15870	3573478	3571598	Rev	3573567	TTCCCTCTTCTAGAATAATTTTCTAGAACCTTCTTCCAATCCTAGGTCCGCCTGACTCAGACTGTCCCCTG	89	CTCAGACTG
SLIV_15895	3576937	3578358	Fwd	3576907	GCCATCCGTTCCGTTGAACAGTGTCGACACACCAGGTGCGCGGTCGCGGAGACGGCATTCCCTTGGTCGGG	30	CATTCCCTT	GTGCGC
SLIV_15900	3579647	3578505	Rev	3579834	TCGCTGTTCATCCAGCGCCGCCGGGTCTGGGTGCGGGCCGTCCGCGGCGCCGACGGCGTCACCGTCGTGGA	187	GTCACCGTC	GTCCGC
SLIV_15900	3579647	3578505	Rev	3579799	GGCCGTCCGCGGCGCCGACGGCGTCACCGTCGTGGAGATGGCCGGCCTCGGCCGCAGCGAGTCCGCGAAGG	152	GCGAGTCCG	GTCCGC
SLIV_15905	3581398	3579644	Rev	3581521	CGTGCTCGCCGCGGTCGCCTTCCGCAAGGCGCTCGGCGCCTTCGGCTGGATCAAGCGCCACTATGTCTGGG	123	GCCACTATG	TTCGGC
SLIV_15905	3581398	3579644	Rev	3581832	GGCTACTTCGGCTCCACGCTCCAGGAGGAGCGCGGCACCCTGACCAAGGTGCTCGGCGTGCTCATGATCCT	434	GGCGTGCTC	CTGACC
SLIV_15905	3581398	3579644	Rev	3581489	TCGGCGCCTTCGGCTGGATCAAGCGCCACTATGTCTGGGTGATGCGGATCGGCGGCGCCATGATGATCGCG	91	GCCATGATG	TTCGGC
SLIV_15915	3582854	3582174	Rev	3582854	CTGAAATGCGGGTTTCCGGCCGCGAGGGGGGTGCGCAAGATCCTCGGAACGGACATGCGAAACTTTTCACA	leaderless	GCGAAACTT
SLIV_15920	3584242	3582944	Rev	3584502	GCGGCTGTGGCACGACCCGCGCAAGCGGCAGTGCACGCTGGCGTCCCTGACCACGTTCACCTACCGGGGCG	260	GTTCACCTA
SLIV_15920	3584242	3582944	Rev	3584273	CGCTGTCCACTGTTACCCAATCCGCACAAATTTCCGGAACCCGCTCGTTCGTCGCGTCCTCTCACCCAGTG	31	CGTCCTCTC	CGGAAC
SLIV_15925	3585093	3584392	Rev	3585361	GACGCGGCGTACGACACCGTCGACGCCGTGTCCGCGCAGATCCAGGCACTCGTGACCGAGGCGCTCACCAA	268	GAGGCGCTC
SLIV_15925	3585093	3584392	Rev	3585496	CCCGCCGCCGCGTTCGGGGGGCGGGCGGACGTCATGGCGCACCTCGCCCCGGCCGGGCCCGTCTACCAGGC	403	GCCCGTCTA	ATGGCG
SLIV_15930	3586406	3585090	Rev	3586484	GTGAGCTGCGTGGATGAGTTCCAGTCTGGCAGACGGCACGGCGTTGGGGGCGGTTGTCTACCCTTGACGAA	78	TCTACCCTT
SLIV_15935	3586703	3587329	Fwd	3586533	CCTCTGGTTGCCCAGGGTGACTTCGTCAAGGGTAGACAACCGCCCCCAACGCCGTGCCGTCTGCCAGACTG	170	TGCCGTCTG	CCCAAC
SLIV_15935	3586703	3587329	Fwd	3586539	GTTGCCCAGGGTGACTTCGTCAAGGGTAGACAACCGCCCCCAACGCCGTGCCGTCTGCCAGACTGGAACTC	164	GCCAGACTG	CCCAAC
SLIV_15935	3586703	3587329	Fwd	3586644	CTGCCGACCGTCCGGCGGGCATATGTCCCACCGCACGTTTCGGCGGGCGACCGTGGGGGAGGTCACTGACA	59	GGGGAGGTC	TTCGGC
SLIV_15935	3586703	3587329	Fwd	3586692	GACCGTGGGGGAGGTCACTGACACGATGATCGGGTTGCGCGGCGGGGGCCACGCGTCCTAGAAAAGCAGTC	11	CCTAGAAAA	TTGCGC
SLIV_15935	3586703	3587329	Fwd	3586554	TTCGTCAAGGGTAGACAACCGCCCCCAACGCCGTGCCGTCTGCCAGACTGGAACTCATCCACGCAGCTCAC	149	TCCACGCAG	CCCAAC
SLIV_15945	3588190	3587978	Rev	3588190	CCGCCCCGCGTCCACGGATCCCCGGAGCCACCCCGGGCGTACCGAACCAGGCGAAGGGGATGTGAACAGCA	leaderless
SLIV_15950	3588783	3588196	Rev	3588880	CCTGGGCCGCCTGTTGGGCCAGAGTCCGGAGGGGAACCCGTGCGGATGGCCCTGGGAGTAGGCTTAAGTTA	97	AGTAGGCTT	GTGCGG
SLIV_15960	3590255	3590028	Rev	3590644	CACCGGCGTCAAGCGTGGTGGAGCGCCCGAGTCTCGCGGCCGGACGACCATCGCGGATGTAGTGGTGGCGA	389	GATGTAGTG
SLIV_15975	3592565	3593182	Fwd	3591533	AGACCCTGCTCCCCGGCGTCTACACCGCTTCCTCCGGTGTGGGCCTCACCGGTGACCTGATCCTGGACGCC	1032	CTGATCCTG
SLIV_16035	3602875	3603720	Fwd	3602771	CTCGTCCTCGTCAACCACTTCGACGGCGACGGCGAGAACATGGAAGTGGAACTCACCGATGCCCCCGAGGT	104	CCGATGCCC	GAGAAC
SLIV_16060	3607029	3607577	Fwd	3606954	ACTCACGCACACGGAGGTCGTATTGGCCATGCTCCACGAGGCCCTGGCCTGCCCGCCATACGATGTCCCCC	75	CATACGATG
SLIV_16085	3611917	3610913	Rev	3611953	CCTTGCCCTGAATCCTTGATCATCTTCCGCGACATCCTGCTTTGTCAGTGCCGGGTGATACAGATGATTCG	36	GATACAGAT	CTGCTT
SLIV_16090	3612895	3613650	Fwd	3612833	GAACACCTGTTCGACGTGAAGGATGGAGGCGATCGCGTGTCAGTTCGGCACGTCGCTCGTTAGGCAGCGCA	62	GTTAGGCAG	GTCAGT
SLIV_16090	3612895	3613650	Fwd	3612793	ACGGCACCCATCGGCTTTCGATCCCAACACCCCCTTCACAGAACACCTGTTCGACGTGAAGGATGGAGGCG	102	TGAAGGATG	TTCACA
SLIV_16100	3615140	3615628	Fwd	3614733	AAACGCCCGACGGGCGAACTATCCCAGAGCTCAAGCGATACGCCCTCTTGGAAACCGTCTACCGGCCCGCC	407	TCTACCGGC
SLIV_16105	3616206	3615694	Rev	3616206	GAATACGACATCCACGCCACCTCCATGCCTCGATTCGAGGTACCTCGTTTCGATGTGCGAGAGTAGCAGCA	leaderless	GCGAGAGTA	TCGAGG
SLIV_16130	3619428	3619832	Fwd	3619428	CTGGTGGGTGTTCGCGTGACCCGATGGTCTCTTGCGAGGGTGCACCACGGGCGGCCCTTACGATGAGCGCG	leaderless	CTTACGATG	TTGCGA
SLIV_16150	3623066	3621480	Rev	3623066	TTCGGCCTGAGGGACCGCGGCGACGGAACGGCTTGTCCGGCACGCTGCTGCCCCGGGAAGATCGTCACTCG	leaderless	GGGAAGATC	TTGTCC
SLIV_16170	3624981	3626132	Fwd	3624830	GACGGCGAGGGGAAGCCGCCGGTCACCGACGGGCCGTTCGCCGAGACCAAGGACCTCATCGCCGGCTGGAT	151	CTCATCGCC	TTCGCC
SLIV_16205	3632825	3633889	Fwd	3632825	ACGTCCTGCGGGGTGTGTCCGGCATGCGGGGAGTGTGGGGTGGGCGGGAGACCGGCCGTTATTGTTTCGCG	leaderless	GTTATTGTT	GTGGGG
SLIV_16210	3634086	3634607	Fwd	3634086	CGCCGCAGATGTGGGTGCCAGACCCCGCGACCCCGGCAAGATCCAAACGGCACCCCCTAGCATCCTGTGCA	leaderless	CCTAGCATC
SLIV_16220	3635862	3635671	Rev	3635920	CCTGGAATATGCCATCCAGACGAGTGAATGGCTGCTCCGTACGGGAAGGCCAGCGAGTAGCGTCGATCACG	58	AGTAGCGTC
SLIV_16220	3635862	3635671	Rev	3635906	TCCAGACGAGTGAATGGCTGCTCCGTACGGGAAGGCCAGCGAGTAGCGTCGATCACGCCAAAGATCAAACG	44	CCAAAGATC
SLIV_16225	3636923	3636036	Rev	3637946	GAGGGGTCACCCTGTCTGTCATCCACGCGGGGAGGCATGGATGGGCAGGAGCCGCAGAACACTTCCGGAGG	1023	AGAACACTT
SLIV_16225	3636923	3636036	Rev	3637864	CTGGCGTTGGACCCGACCACGGGTACCACCGCACAGCCGCAGTCGCTCGACCTCGGTCTGGCCGGAGCACA	941	GTCTGGCCG
SLIV_16225	3636923	3636036	Rev	3637284	CGGCACAGCCACGCCGCAGCCCGGCCCCGGCCGGCCGCCAGGCCCCGGGACCGGGGGCCAGGCCCGCCCCG	361	GCCAGGCCC
SLIV_16230	3637976	3637218	Rev	3637996	CTACTGGTTCCACTACGAAGCGGTCACGCACCCTCGACAGACCAATGTGAGAGGGGTCACCCTGTCTGTCA	20	GTCACCCTG	CAGACC
SLIV_16235	3638121	3640799	Fwd	3638069	CAGACAGGGTGACCCCTCTCACATTGGTCTGTCGAGGGTGCGTGACCGCTTCGTAGTGGAACCAGTAGGTA	52	TGGAACCAG	TGGAAC
SLIV_16235	3638121	3640799	Fwd	3638071	GACAGGGTGACCCCTCTCACATTGGTCTGTCGAGGGTGCGTGACCGCTTCGTAGTGGAACCAGTAGGTATG	50	GGAACCAGT	TGGAAC
SLIV_16235	3638121	3640799	Fwd	3638090	CATTGGTCTGTCGAGGGTGCGTGACCGCTTCGTAGTGGAACCAGTAGGTATGTCGTTCTCGTCTTCCGCGT	31	GTTCTCGTC	TGGAAC
SLIV_16235	3638121	3640799	Fwd	3637826	AACTCCAACGCGCAGTCCAGTGTTGGATCTCCTGTCGGCCGTGGGGCCACCACGGCGATACGATCCCCGTC	295	GATACGATC	CTGTCG
SLIV_16235	3638121	3640799	Fwd	3638121	GTCGTTCTCGTCTTCCGCGTGGGTTCCACCCGTACACAGGACACTGGTAAA	leaderless	AGGACACTG
SLIV_16240	3641008	3642885	Fwd	3640936	GGCGTCCGCGTCCCCGGAGGTGCCGAAAGGGAGGAGGCAGCGGTGCGGCGGCGCGTGCTAGCGTCGCCAAA	72	GCTAGCGTC
SLIV_16250	3644944	3646182	Fwd	3644944	CCGCCGGACAGGCCCTAGTAGTGCTTCGTTACTTTGAGTGATCTTCCGTGGTGGTGGGCATCGTTCTGGCA	leaderless	GGCATCGTT	TTGAGT
SLIV_16255	3647008	3646598	Rev	3647008	GGCGTAGCCCCGGCGGAACAGTCACGTTTCGAGAAGCGGTGGTCCGTGCGCCCCGGCTAGCGTTGCCGCCA	leaderless	GCTAGCGTT
SLIV_16265	3649189	3648293	Rev	3649189	GCAGCAACCTGCGTCCAGCCTCATCCCCGCCCGCCGCGACGTCCAATACCTGCGTCTATAACCTGGTGGAA	leaderless	TATAACCTG
SLIV_16280	3650392	3650901	Fwd	3650392	AACGCTTCGGGGAGATCACGTTCCGGACCCTACCCACTCGCCGTGCCACCGGTTTCGGAATAGTGCTGCCA	leaderless	GGAATAGTG
SLIV_16285	3651484	3650921	Rev	3652087	TCCTCACCAAGGGCAAGCTGCCGGCGGCCACCTGGATCGAGGTGATCGAGACCGCCCACGAACTGGGCATC	603	CACGAACTG	GTGATC
SLIV_16290	3654162	3651559	Rev	3654162	ACCGGAAACCGTGCGGTGGGTCACCGGGACGGGACAGCCGTGCTGATCACGCCGCTCGTATGCTCGAAGGA	leaderless	CGTATGCTC	GGGACA
SLIV_16310	3659655	3659846	Fwd	3659512	CCCGTCCGTCGACCGGCGGTGGCCGGGAGCGTTCAGCGTTCGTTTATCTCCCCCTGGCACTGTCATCTCCG	143	GGCACTGTC	TTCGTT
SLIV_16310	3659655	3659846	Fwd	3659572	TGTCATCTCCGTCAGACCGTCGCATCGGGGGGCAGACGGATGACGACCGAGCCCACCAGTTAGTGTGCGGC	83	GTTAGTGTG	CAGACG
SLIV_16320	3662909	3660516	Rev	3663001	CGGAATCAGGCAAGACACCCCGATTGTCGCCAGGTTCGCCACCAGCGCCTCGGACAGGAAGAATCGGGGTG	92	GGAAGAATC	TTCGCC
SLIV_16325	3663886	3663128	Rev	3663930	CTTACCGACGGGTGATCCGAGCGCGATTCGGCCGACTGCAAATGGGGTGCGGGACGGGAAAGTGACTGGTG	44	GGGAAAGTG	CTGCAA
SLIV_16330	3664009	3664656	Fwd	3664009	CTTTCCCGTCCCGCACCCCATTTGCAGTCGGCCGAATCGCGCTCGGATCACCCGTCGGTAAGCTGACGGCA	leaderless	GGTAAGCTG
SLIV_16345	3666729	3666112	Rev	3666729	TGGGTCTCGGTCAAGACCGGAATTGGTTGCGGATCGGTCACGACCGGGACGGGTCGGCTTGAATGGGCGGA	leaderless	GCTTGAATG	TCGGTC
SLIV_16350	3666829	3668034	Fwd	3666829	GTGACCGATCCGCAACCAATTCCGGTCTTGACCGAGACCCATCAAGCGAGGGCGCGATTACGCTCGCCGCA	leaderless	ATTACGCTC	CCGAGA
SLIV_16365	3670521	3671555	Fwd	3670521	GCAGCGGGCCCGGCACGGGCGAGTGGCCCGAAGGACACCATTCGCTAGGATCGGGCCATAGGATCGGGTCA	leaderless	CATAGGATC	AGGACA
SLIV_16370	3672349	3671858	Rev	3672470	GTACTCCTTCGCGCTGGAATATGCCCGAAGCGCTTGTTGACGTGACTGTCCGTCAACCATGCTGTCCCACA	121	ACCATGCTG	TTGACG
SLIV_16375	3673432	3672920	Rev	3673475	CCGCGTAGGCCGCGCGGGACATCGCGGCAAGTCCGGCCCGCGGCCGCGTCCGGCGACGTACGCTCCGGGCG	43	CGTACGCTC
SLIV_16380	3673918	3673538	Rev	3674100	ACGCCCCTTTGTTCCAATGTGCGCCCCCGGACGCCCGGAGGTGATATGCGCCTCCACTACCCTCTATCGTG	182	ACTACCCTC
SLIV_16380	3673918	3673538	Rev	3674147	CCTGCGGCCACCCTCGCCCCGAATGTAGTCGGCACGTCCGACAGCGCACGCCCCTTTGTTCCAATGTGCGC	229	GTTCCAATG	CCGACA
SLIV_16385	3674248	3674841	Fwd	3674113	CTGGTCGAAAGTGGCTCGTTTCAGATGGTTTCGATCCTGTTCGATCGAATTCGGTCGCACGATAGAGGGTA	135	CGCACGATA	TTCGAT
SLIV_16390	3674838	3676112	Fwd	3674456	GACGAGCGGGCCGCCGACCACATCACGCGCGACGTCTTCGCGCACGTCTGGGAGCATCCCGACGCCTACGA	382	ATCCCGACG	TTCGCG
SLIV_16405	3677752	3678726	Fwd	3677223	ACCGGACCGACACCACGGTCGAGGTCCTGCCCGCGGACGCCTCGAAGGGACGTGACGTGAAGATGGCCGAG	529	GTGAAGATG	CGGACG
SLIV_16415	3680446	3679553	Rev	3680931	AGGATCGATGACCGTGCAAGGTTCGGAGAACTCTTCCCGTCGCGGCCGTCGCTCCACCACCATGGGCGGCA	485	ACCACCATG	GTCGCG
SLIV_16415	3680446	3679553	Rev	3680446	AGATCCTCACCCGGTCCGCCTGACGGGACGGCACGCGGTCCGGGAGGCCGGATATGGGACCCTGTGCTGCA	leaderless	GGGACCCTG
SLIV_16435	3685749	3684340	Rev	3685887	TTCGGGGCGCATGGGTGCATACGTGGGGGCGCGCAGGAGGATTCACTGCGGGAGCGGGGTAGCCAGGACTG	138	GGTAGCCAG	TTCACT
SLIV_16435	3685749	3684340	Rev	3685799	TACCCCGGCAATCCTCGCAAGCTTCGCAAGTCTCGCATTGTCGGCACATCGACGGGGCATTGATCTTCACG	50	GCATTGATC	GTCGGC
SLIV_16440	3686030	3686683	Fwd	3686030	CCGTGCCGGTGCACCTCCCCCGCGCGCGCCGCCCCCGTAACCCCCGGTGGGCCCGGGAGTTGAGTTCCACG	leaderless	AGTTGAGTT
SLIV_16445	3686817	3687590	Fwd	3686801	CCGGTCGCGGTCGCTCGCGCGGTGCCCCGCGCCCCTTTCCGGGGCGTTGATCCCCCGTAGGGTTCGTGGTG	16	CGTAGGGTT	TTCCGG
SLIV_16455	3690305	3689247	Rev	3690595	ACCGCGCCCGGAGAAGACCGCCGTCCGGGGCGCGCTGATTCGGGGTCCCTGTGCGCCGAATCGCAGCGGCC	290	CCGAATCGC	TTCGGG
SLIV_16455	3690305	3689247	Rev	3690566	GCGCGCTGATTCGGGGTCCCTGTGCGCCGAATCGCAGCGGCCGGGCGATTCGCGTGCGAGGCTGTCGCGTG	261	GCGAGGCTG	TTCGGG
SLIV_16460	3691357	3690665	Rev	3691415	ACGGGCTCCGTGGGGCCCGGCTTTCCGCGGCGAGGCACGGTTGTCGGTGGTATGCGTCAGAATTGGTCGCA	58	GTCAGAATT	TTGTCG
SLIV_16475	3693477	3693875	Fwd	3693399	GCACGGTCACGCTCATGCCGCTGGTCCGCGGCTCTGGCGGTTACTTGTCGTGCCTCGGTACTGTTTGAGTA	78	GGTACTGTT	GTGCCT
SLIV_16475	3693477	3693875	Fwd	3693410	CTCATGCCGCTGGTCCGCGGCTCTGGCGGTTACTTGTCGTGCCTCGGTACTGTTTGAGTACCGTGAACATG	67	AGTACCGTG	GTGCCT
SLIV_16485	3696365	3695490	Rev	3696365	CGAATTTCCGGGTGGATTCCTCGGCGCTCTCCCATGGACGCGTCTTCGCTGGTCACCTACGGTTTCGCTCA	leaderless	CCTACGGTT	ATGGAC
SLIV_16490	3697799	3696699	Rev	3697902	CACCCGGGGATATGGTGCTTGGTCCCGCTCCGGCCGGATGACCGACGGCCGTACGGGGCATCACAGGGGTG	103	GGCATCACA	ATGACC
SLIV_16495	3698089	3698784	Fwd	3698089	CGCTCCGTGCCGTACCCGTCCCGGTGCCCGGACGGCCGGGCGCCGGGACGAGTACGGCAGGATGGGCGGCG	leaderless	GGCAGGATG
SLIV_16540	3709701	3708889	Rev	3710325	CCGGGCCCGGGACGCGGTCGCGTCGGCGTCCGGTACACCCCGTCCGGTGGCGGAGGGGGCGGCGTCGGCGG	624	GGCGGCGTC
SLIV_16540	3709701	3708889	Rev	3709739	CGCCCGGCCGTCGCGCAAAATCATGCAAGCATGCTTGATTGTTAATGTCGCCCCTGCCATGCTCCTCACCA	38	GCCATGCTC
SLIV_16555	3712698	3712204	Rev	3713785	TTGCGTAAAACGGCTACGTGCCTGACATGGTCCATTACTCTGGACCGTGTAGTGCAGTATGCTGAACGACG	1087	AGTATGCTG	ATTACT
SLIV_16565	3713972	3714424	Fwd	3713972	AGCCGGGACCGCCCGGAACACCCCCGCCCACCCCCGCCCGGCCCCCGACCGAGCGGGTACCGTCCACCGGG	leaderless	GGTACCGTC
SLIV_16590	3721754	3718899	Rev	3721754	TGTCCGTCCGATGAGACGAGATCTCCGCCGTGCGGACCTGTGCGGAGCTACGAGCGCCCATGCTGGAGGCA	leaderless	CCCATGCTG
SLIV_16595	3721865	3722983	Fwd	3721865	CGGCGGAGATCTCGTCTCATCGGACGGACATGTCTTCGTCCGGTTTGGCCGAGGCGATACCCTCCGGCTCG	leaderless	GATACCCTC	ATGTCT
SLIV_16600	3723622	3723245	Rev	3723622	GACTGGCCTGAGGAACAACCGACTTGCCGTTGACGAGGCCCTTGTCAGACCGGTGTGAAAGGCTCCGCCGA	leaderless	GAAAGGCTC	TTGACG
SLIV_16605	3724362	3723682	Rev	3724526	CAGGCACGCTCCCGGCGGAAAGGCCGAGGTGGAGCTGACGTTCACCGCCGCGTCGATCACACTGAGGATCC	164	ATCACACTG	CTGACG
SLIV_16615	3726130	3725573	Rev	3726586	GACGGCGATGGCCATGGGCTGGCGCCCGGAGGGCGGTTGGGGCTTCGTGGCGGCCTTCGGGCTGCTGCTGT	456	TTCGGGCTG	TTGGGG
SLIV_16615	3726130	3725573	Rev	3726824	TCGGCAGCGCGATGACGGTGCCCGGCGGCGGGGACTACAAGGACTTCCTGATGCCGGGCATGTTCGTGATG	694	GGCATGTTC	GGGACT
SLIV_16650	3731599	3732186	Fwd	3731554	TGCGGTCCCGGTCCCGCTCTGGCATATGCGCGTCCTCCCGTGCCCTGGTCGCCGCGCGTATCGTTGTACCG	45	CGTATCGTT	GTGCCC
SLIV_16650	3731599	3732186	Fwd	3731556	CGGTCCCGGTCCCGCTCTGGCATATGCGCGTCCTCCCGTGCCCTGGTCGCCGCGCGTATCGTTGTACCGCG	43	CGTATCGTT	GTGCCC
SLIV_16655	3732234	3732392	Fwd	3732234	CCGCGGACTTCCCCCGCGACTGAGCGCCCCGCTTGCCTGGAGCGCACTCCAAGTCGTTGGCTTGGGGACCA	leaderless	CGTTGGCTT	TTGCCT
SLIV_16660	3733522	3732530	Rev	3733522	CAGACGACTCCTGACGGCGGCACCTGATGTCCTTGCCTGGAGTGGGCTCGAAGCAGTTGGCTTGTGGTCCA	leaderless	AGTTGGCTT	TTGCCT
SLIV_16685	3736262	3736459	Fwd	3735947	GGTGTTCGCGTTCGACGAGTTCGGGCCGCTCGGGATCCGGCCCACGGCCGGATCGTGCTGGGCTGAGCAAA	315	GCTGGGCTG
SLIV_16695	3739528	3737879	Rev	3739559	CAGCCGTACACATTGGCGGTGTCCAATGATCAATTTTGACGCCGTGATTCTGACTGCATAGGGTGATCATC	31	CATAGGGTG	TTGACG
SLIV_16715	3743066	3742629	Rev	3743066	GCAGGTGTCACGGGCACTGGGGCGGAAGTGCGTTGGTATTTCGCCAGACTAATGAGTTACGCTAAGGAACA	leaderless	GTTACGCTA	TTGGTA
SLIV_16720	3743223	3743405	Fwd	3743223	TCACCCGTACGAGTGAGTCGTTTCCGGAAATGGAGGCATCACCCGGCCGGCCGGGGCGACCCTCGTGCTCA	leaderless	GCGACCCTC
SLIV_16730	3745098	3745358	Fwd	3745098	GTAGACCCCCGTAATCAGCGCGTGGCGCCGCGCCGTCAACCCGTTCGCACGCTCCTCGTAAGCTGTACGCA	leaderless	CGTAAGCTG
SLIV_16735	3745458	3747866	Fwd	3745458	CTCGTCCCCAGGTCGGATCTTCGCCGCACTCGATGGGTGAAGCCGTAGGTCCGCACGTACCGTCGGATCCA	leaderless	CGTACCGTC	GTGAAG
SLIV_16745	3752191	3751265	Rev	3752320	CATGAGCAGGTAGCGTGCGTAGCGCGCCGTGGCGAACGTTCTCGGCCGCGCGCCGTACGGCCATCCCGCAG	129	ACGGCCATC	TTCTCG
SLIV_16745	3752191	3751265	Rev	3752481	CTTGAACTCCGTCCGTGCGGCTGCCACCCCGTCATAGTGCCCCGTCAGCGGCGCCTGTAGCGTCGATACGG	290	TGTAGCGTC	GTGCCC
SLIV_16745	3752191	3751265	Rev	3752309	AGCGTGCGTAGCGCGCCGTGGCGAACGTTCTCGGCCGCGCGCCGTACGGCCATCCCGCAGAATGGATGACG	118	CGCAGAATG	TTCTCG
SLIV_16755	3753975	3754484	Fwd	3753975	AGAGTGGCGTGACCACGCCACGCCGTACCCAGGTGGGGGGCGGGGCTCAGGCGCCGTATAGCCTTCCGCCA	leaderless	TATAGCCTT	GTGGGG
SLIV_16770	3756448	3756065	Rev	3756605	GGATCAGCCGGTCGCCGGGCGCGGCGGAATTCGTTTGGGTTTGTTCACGCACCCGACCAGGGTAGTTCCCA	157	ACCAGGGTA	TTCACG
SLIV_16770	3756448	3756065	Rev	3756601	CAGCCGGTCGCCGGGCGCGGCGGAATTCGTTTGGGTTTGTTCACGCACCCGACCAGGGTAGTTCCCAGGCC	153	GGTAGTTCC	TTCACG
SLIV_16775	3756624	3756902	Fwd	3756624	CTAATGGTCTCCAGACGGGTGACAAGACGTCCCCCGGCTGTTCTCCAGGCCTGGGAACTACCCTGGTCGGG	leaderless	ACTACCCTG
SLIV_16780	3757513	3756851	Rev	3757513	AGCGTCGGTTCGTTCGCGGTCGTACCGGGTGCCCGCGGGCAGGCGTCGGGGGCCCGGCACAATGGGGGCCA	leaderless	GGCACAATG
SLIV_16795	3762177	3762296	Fwd	3762146	GATTCGCACCTGCGAGGGAGCTTTTTTCATATTCCGCATCGGGTCGCGGGCGGTCGGGCAGCCACCGGGTG	31	GGCAGCCAC
SLIV_16805	3762659	3764296	Fwd	3762610	AGGGCCCGCTCGTCAACAACATCAACATCGCGCTCCCGTAGGCCCGGTCCCGCGATCAGGCACACTTGACG	49	GGCACACTT
SLIV_16810	3764485	3764300	Rev	3764485	AGCCGAGGCGTGCGGGGATTGGGTCCCCAGACCGATGCCGGTCGGGGGGTGGCGGTCGCACCATGGAGACA	leaderless	CGCACCATG	ATGCCG
SLIV_16825	3768452	3767769	Rev	3768452	ATGGGCTTCGACTCCGCTCTTCTCTTCGAGGCCGAACTGAAGGACCTGCTGGGCCCCTAACGTGGAGTCCA	leaderless	CCTAACGTG	CTGAAG
SLIV_16840	3769911	3771008	Fwd	3769911	CGCCACAACCTGACCGGCGAGCTGGAAATGCTGTCGCTGCCGGACACCCCGGACGTCTAGCCTGCCCGGCA	leaderless	TCTAGCCTG	CTGCCG
SLIV_16865	3773824	3774393	Fwd	3773824	TGACCGGCCGCGCCGCCTCCGGTCGGCCGGGGGCCCGGGGCGGTCCGCGCCGTGTGCGATTCTGAAGGACA	leaderless	GCGATTCTG
SLIV_16880	3775846	3776454	Fwd	3775846	GTACCGATCGGTACTGAAAGCGACCGTAGCACATCCGTACCGATCGATACGGAAGGCGTAGACTGGGGCCA	leaderless	CGTAGACTG
SLIV_16900	3778375	3778028	Rev	3779102	GTCGAAGACCTCTCGGAGGTCGCTCCGGACCAGCTCGTCAAGGCGGGCCAGGCCCTCGCCCCGAAGATGCC	727	GCCCCGAAG	GTCAAG
SLIV_16905	3779913	3778372	Rev	3779913	CCCGTACGACGCGGCATCGCTGAAGACCCTCAGCTGAGCGCGGTGCGCACCACGGCGTAGGGTCCGGAGGA	leaderless	CGTAGGGTC	CTGAGC
SLIV_16915	3782953	3781328	Rev	3783104	GGCTGACCGGACGGCCCGATCCCCGAGAGGCGCTTGCACTCGACCATGCCGAGTGCTAATCATTGGCGTTA	151	CTAATCATT	TCGACC
SLIV_16915	3782953	3781328	Rev	3783099	ACCGGACGGCCCGATCCCCGAGAGGCGCTTGCACTCGACCATGCCGAGTGCTAATCATTGGCGTTAGCACT	146	ATTGGCGTT	TCGACC
SLIV_16915	3782953	3781328	Rev	3783046	ATCATTGGCGTTAGCACTCTGAAGGTGAGAGTGACAACGAAGGACCGGGTCGGTGAGGCCCGCAGGCCGGG	93	GGCCCGCAG	GACAAC
SLIV_16920	3783484	3783281	Rev	3783590	GACCGGGCGCGTCCAGATTTCTCGTCCGATTGACCTGTTGCAGACGGCAGTTGGACAGATACATTCAGCCG	106	GATACATTC	TTGCAG
SLIV_16925	3784178	3783903	Rev	3784334	CGATCAAGCTGCTCGCCCGTACCGAGGGCATCTTCGCGGAGACGGCGGGCGGCGTGACGGTCGGCGTCACC	156	GTGACGGTC	GAGACG
SLIV_16925	3784178	3783903	Rev	3784461	CAGAAGCCGAACACCATCGCCAAGTCGCTGGCCATCGGCAACCCCGCCGACGGCCCCTACGTCCTCGACAT	283	CCTACGTCC	GGCAAC
SLIV_16925	3784178	3783903	Rev	3784331	TCAAGCTGCTCGCCCGTACCGAGGGCATCTTCGCGGAGACGGCGGGCGGCGTGACGGTCGGCGTCACCAGG	153	GTCGGCGTC	GAGACG
SLIV_16930	3785467	3784175	Rev	3785693	TCCTTTGTGATCCATCTCGCGGTACGGACGACTATCTCAACCGTCCTGGCCTTCGGTTACAGTCTTGAACA	226	GTTACAGTC	CTCAAC
SLIV_16935	3785785	3786729	Fwd	3785710	GTTGTTTCGCGGTGGCGCACGCGGCGACCCCGGCATGCGATGGTCCCGCGCGTTGTTCAAGACTGTAACCG	75	TCAAGACTG	ATGCGA
SLIV_16945	3787601	3788989	Fwd	3787601	TGACCGAATCGCCGTCGGGGTGACACGGGGACACGTTTGAGGTGCGAGGGGCCGGGCTAGGTTGAGGCGTA	leaderless	GCTAGGTTG	TTGAGG
SLIV_16950	3789472	3788996	Rev	3789516	CCTGTCACAGGCGTGTCCGGACACCGGGGACGGGGCAACCCGGTCCGCGACCCCCGCTGTCTTGCACGGCG	44	GCTGTCTTG	GGCAAC
SLIV_16955	3790484	3789612	Rev	3790484	GGCACGCCGGTCGGCGGGGTGGGCCCGCGGGCGACGCGTGAGTCCGGCCCCGGGGGGATAGGTTCGCGGTA	leaderless	GATAGGTTC	GTGAGT
SLIV_16980	3794711	3795700	Fwd	3794711	GCTGATCCGGCCGAGTCCGCTCCGGGGCCGGGGGCTGGGCCGACCGCCTCCCGTTTGGCATGATCGTGTCG	leaderless	GGCATGATC	CTGGGC
SLIV_16990	3798507	3796846	Rev	3798585	TGAGTCACAAGGGGCGGTAATTGTTGACCCTGTGTACCGAGTGGGCAGCGCGCTGTGATTCAGTGGCGGGG	78	GATTCAGTG
SLIV_16990	3798507	3796846	Rev	3798819	GGGGCCGCGAGGGACCCGGGATACGTGAGAGGCGGAGTATTCGGCACTCCGTCACGCTAATCTCCGGGGCG	312	GCTAATCTC	TTCGGC
SLIV_16995	3798843	3799451	Fwd	3798843	GGTGGTCCTAGGTCCCGGTTCGGACCGGGGCCCGATGTCCGGCCCACGCCCCGGAGATTAGCGTGACGGAG	leaderless	ATTAGCGTG	ATGTCC
SLIV_17005	3800419	3799991	Rev	3800597	CGAGCCCCACGGTGACTTCGGTCAGGCCCGGAGCCTCCTTGGTGAGCGAGACGTTGCCACCCTTGGACAGG	178	GCCACCCTT
SLIV_17005	3800419	3799991	Rev	3800537	CCTTGGACAGGCTTACAGCCATTGTTGGGAGTCCCTTCCCTCGTTTACGTACGGCAAGAAAGCTACAGCTA	118	AGAAAGCTA	TTCCCT
SLIV_17005	3800419	3799991	Rev	3800419	TTTCTTTACCAAGAGCGGGATCACGATATTCGAGTGACGCGGGCCGCCCGCGGACGGGAACATGGAAGGCA	leaderless	GGGAACATG	GTGACG
SLIV_17010	3800586	3801161	Fwd	3800474	CATGGGGACCGGACATGCCTTCCATGTTCCCGTCCGCGGGCGGCCCGCGTCACTCGAATATCGTGATCCCG	112	AATATCGTG
SLIV_17010	3800586	3801161	Fwd	3800538	GATCCCGCTCTTGGTAAAGAAAGTAAAGAGAGGCGGAACCTTGTGGACCCCTCTCGACGTTCATGGTGGTA	48	ACGTTCATG	CGGAAC
SLIV_17020	3803226	3801940	Rev	3803307	CGGAACGGGCGACGGAGGGGTCGTCCGATCGGTTGACCCGCGGGGCGTCCAAAGAGGGCACCATGGGAGTG	81	GGCACCATG	TTGACC
SLIV_17030	3804128	3805549	Fwd	3804128	CCCGCCGCCTCCGGTCCCAACAGCCGCTCCCGGCGGGCGTTTCACGTGAAACACCCCATAGGATCACGAGG	leaderless	CATAGGATC
SLIV_17050	3808590	3809090	Fwd	3808590	GGCCCGCGGCCGTGCTCGCGGGCGCGGACCCGTCCGTCTCCGCGCCCCCGTCCGTGACACCATCACCTGCG	leaderless	GACACCATC
SLIV_17055	3809806	3809102	Rev	3809806	ATCCGGCCGGAAGAAGGGAGATTTCCGCAGGCCGGAGAGGGATGTCAGTGGCGGGGTGCAGCATGTCCCCA	leaderless	TGCAGCATG
SLIV_17065	3811183	3812163	Fwd	3811148	ACGGCGGTATCCCTCGCCCTCGGGCGGCGCGAGCTTGACCTCAAGCAGGCTTGAGGTCGTTGAGTGGGCCG	35	CGTTGAGTG	TTGACC
SLIV_17065	3811183	3812163	Fwd	3811150	GGCGGTATCCCTCGCCCTCGGGCGGCGCGAGCTTGACCTCAAGCAGGCTTGAGGTCGTTGAGTGGGCCGGG	33	CGTTGAGTG	TTGACC
SLIV_17075	3813804	3814685	Fwd	3813804	GCGCCGGAGACGGTCAGGTGAGCGGAAATCCGGGTGACCGCGCGGGCGCCCGCCGGTAGCGTCCGGTGCTG	leaderless	GGTAGCGTC	GTGACC
SLIV_17085	3818626	3819327	Fwd	3818569	GCTGGTCTCGTGGTGTGCCTCGTGGTGCTCCACGATTGCGAAGTCCCAGCAGTCCCATAAGTGTGGAACCC	57	ATAAGTGTG	TTGCGA
SLIV_17090	3819521	3820198	Fwd	3819439	CACCGCATCCTGCCCGTCCGTCGTCCCCGGGGCGCGTGCGGGCAGGACGGCCCGGAGGAACGATCGGTGAG	82	GGAACGATC	GTGCGG
SLIV_17090	3819521	3820198	Fwd	3819395	TGACCGAACGGGCAATCGAGAGCGGACCCGTCGGTCCGCACGGGCACCGCATCCTGCCCGTCCGTCGTCCC	126	CCGTCCGTC	GTCCGC
SLIV_17100	3823758	3822301	Rev	3824053	CTGTGCATGGACCTCGGTGAATACGGTGCTCGCCCGGAGGGAACGGGGGTCGCCGAGTTCCACTGCAACGG	295	GTTCCACTG	GGGAAC
SLIV_17105	3825299	3823857	Rev	3825299	GCCCTTTGGGGCAACGCCTTCTGCCCCGCCAGGTCCTGACGAAGTGTCGGACCGGCCGTAGCGTCGGCGTG	leaderless	CGTAGCGTC	CTGACG
SLIV_17115	3829126	3826256	Rev	3829255	TCCCGCCGCATCCCGGCACTTCCCCCCGAAGACCCCTGGCGGACGCCCGGCGTTTCTGATTCAACGTCTTG	129	GATTCAACG
SLIV_17115	3829126	3826256	Rev	3829253	CCGCCGCATCCCGGCACTTCCCCCCGAAGACCCCTGGCGGACGCCCGGCGTTTCTGATTCAACGTCTTGTG	127	TTCAACGTC
SLIV_17115	3829126	3826256	Rev	3829222	CCCTGGCGGACGCCCGGCGTTTCTGATTCAACGTCTTGTGTCGACTGTCAGTTCGCCAGAATGTCATCTTG	96	GCCAGAATG	TCGACT
SLIV_17115	3829126	3826256	Rev	3829424	CTCCTCGACGTAGACGCCGGGCGACAGGTAGGACGGCATGCTCTGCTCTCCTCGGGGTACGAGACAGGACG	298	GGTACGAGA	ATGCTC
SLIV_17115	3829126	3826256	Rev	3829216	CGGACGCCCGGCGTTTCTGATTCAACGTCTTGTGTCGACTGTCAGTTCGCCAGAATGTCATCTTGCGATCA	90	GTCATCTTG	TCGACT
SLIV_17125	3831113	3831562	Fwd	3831062	AAGCCCGCCGAGTTCGTCATCTTCCGGCTCGCCCAGTTCTCCAGCGGCGGCGGCGAACTGGACGAGTAGGC	51	AACTGGACG	TTCTCC
SLIV_17130	3831562	3832095	Fwd	3831331	GCCGCAACAACGTCACCCTGATGCCGGGTGTGGCAAAGGACGGCTCGGTCCAGGTCGAACGCGGTATGAGC	231	CGAACGCGG	AGGACG
SLIV_17160	3839601	3840053	Fwd	3839007	GACGAGGTGCTGGTCGCCTTCGACCGGGGGGCGCTGGACCACCCGTTCGTGATCGGCGGCCTCTACAACGG	594	GGCGGCCTC	TGGACC
SLIV_17160	3839601	3840053	Fwd	3839058	ATCGGCGGCCTCTACAACGGCCGGGACGTGCCGACCAAGAGCGACGTGCCGCTGCACGACGGCCTGAAGAA	543	GACGGCCTG	CCGACC
SLIV_17190	3846099	3847235	Fwd	3846014	AAAATTTCGGCGGAATTCACAGACTCCCAGCTACTGACAGATCAGGTGAACGCCGGGTACCGTCCTGCTCA	85	GGTACCGTC	CTGACA
SLIV_17195	3847446	3847904	Fwd	3847446	GGCCGCTCTTCATCCCCCGTTAGGGTGACTAAATGTCGCCAAATCATTACCGGGCGCTACCCTCACTCGCG	leaderless	GCTACCCTC	ATGTCG
SLIV_17200	3847946	3848683	Fwd	3847768	TTGCAGGAGGAGGACCCGGGCGTCGCGCTGACCCACCTCCAGCAGGCGGTGAACGAGCGCCCGTCGCTGGC	178	GCGCCCGTC
SLIV_17205	3850487	3848772	Rev	3850487	TTGACGCGGTCCGGACAGATCGGGCCGGTCAAGGCAGTGTCCTAACGACACATCACTCGGTTAGATGAGTG	leaderless	GGTTAGATG	GTGTCC
SLIV_17205	3850487	3848772	Rev	3850489	GCTTGACGCGGTCCGGACAGATCGGGCCGGTCAAGGCAGTGTCCTAACGACACATCACTCGGTTAGATGAG	leaderless	CACTCGGTT
SLIV_17210	3851555	3850611	Rev	3851660	GGACAGCCCGCAGGGGCCCCGCTGGAGCCTCGGCTCCCGCTGACCCGGGCCCGGAATCGTAGATCACGCAG	105	TCGTAGATC	CTGACC
SLIV_17215	3853088	3851688	Rev	3853088	TGTGGCTCGGTCCGGCAACGACGGCGCACGTGTGCCCCTGGCACTGCTCGGCGCCTACTACCCTGGACACG	leaderless	ACTACCCTG	GTGCCC
SLIV_17230	3855610	3855128	Rev	3855633	AAGCCCCGAGATATGCCCTGACCTGCGAAAACGCCATTCAGAAGACGCCGTTTCCGTGTTACCCTGGATAG	23	GTTACCCTG	TTCAGA
SLIV_17235	3856312	3857043	Fwd	3856242	CGAGCGAAGCCGGATGTCTTCGGGGAGGGTCGGGTGCGGCGGCTCAACAACGGCTCGGTAGCCTGAGGCCG	70	GGTAGCCTG
SLIV_17235	3856312	3857043	Fwd	3856278	CGGCGGCTCAACAACGGCTCGGTAGCCTGAGGCCGCTGACAGCCACTTAGGGCGGCTTTATCCGTTGCCGC	34	TTTATCCGT	CTGACA
SLIV_17240	3857884	3857204	Rev	3858839	CGGGGCGGCAGGCTCGCCGTCGAGCCGATGCTGCAGATGGCCAGGGACACCCGGCGGGACGGAGAGATACG	955	GGGACGGAG	TGCAGA
SLIV_17255	3860236	3860391	Fwd	3860152	CGCAGCGGGGGCGCGCGTTCGCCCCAGTGCGCCGTTGATGCGACGGCCACTCGGGGCGTGCAATGGACTCA	84	CGTGCAATG	ATGCGA
SLIV_17270	3861380	3862645	Fwd	3861380	CCCCCTCCCCCGTCTTCCCTGCGCGGCCTCCGCCGGCTTCCGGGCCGGACGCGGATGCGAGAGTGGCCCCA	leaderless	GCGAGAGTG
SLIV_17280	3864012	3863632	Rev	3864055	GTCATGGTTCCGGAAGCTAGCAGTGGAAAAGCCTTCGCCCCCGGCCGACCCTCCAGGTACGGTCACCAGCG	43	GGTACGGTC	TTCGCC
SLIV_17295	3865971	3865204	Rev	3866332	AGGACGGATCACATGAGTGCAGGTGGAGAAGCTCGCGCCCGGCTCCAGCAGATGCGGGACAAGGCCCAGGA	361	GGGACAAGG
SLIV_17300	3866390	3866199	Rev	3866512	CGGGGTAGCAGATCAGATCCACCACGTTGGCCATGCGGCGCCCCCTCGGTCCGCGACCACAGTAGAACGTA	122	ACCACAGTA
SLIV_17300	3866390	3866199	Rev	3866425	CGCCTCCGGACGGCAGAAGTGCGGGTGACGGTCCAGGTGCGGAGGGTAGCCGTGTGTGATTCGCTGGTATG	35	GATTCGCTG
SLIV_17300	3866390	3866199	Rev	3866423	CCTCCGGACGGCAGAAGTGCGGGTGACGGTCCAGGTGCGGAGGGTAGCCGTGTGTGATTCGCTGGTATGCG	33	GATTCGCTG
SLIV_17315	3868671	3867841	Rev	3868722	TACGACGCCATACAACACCCCTCATTCAGGAAGTCATGCGCGACATCTCTAGACAGGTACTGTGGCCAACA	51	GGTACTGTG	ATGCGC
SLIV_17320	3868932	3869147	Fwd	3868917	GTTCGTCGGCACGGACAGACGGGGCAACGTCGGACGGCGGCCTCATCGCCCCCACTGCGACCTCAGCGGCG	15	TGCGACCTC
SLIV_17320	3868932	3869147	Fwd	3868925	GCACGGACAGACGGGGCAACGTCGGACGGCGGCCTCATCGCCCCCACTGCGACCTCAGCGGCGGGGAGTGA	7	AGCGGCGGG
SLIV_17320	3868932	3869147	Fwd	3868790	GATGTTGGCCACAGTACCTGTCTAGAGATGTCGCGCATGACTTCCTGAATGAGGGGTGTTGTATGGCGTCG	142	TGTTGTATG	TTCCTG
SLIV_17320	3868932	3869147	Fwd	3868792	TGTTGGCCACAGTACCTGTCTAGAGATGTCGCGCATGACTTCCTGAATGAGGGGTGTTGTATGGCGTCGTA	140	TGTATGGCG	TTCCTG
SLIV_17320	3868932	3869147	Fwd	3868741	CTTGACCTCCCCAAGGGCGCTACGAAGCAGGGGACTTGACGTCTCTAGAGATGTTGGCCACAGTACCTGTC	191	GCCACAGTA	TTGACG
SLIV_17330	3870223	3869462	Rev	3870223	ACTTCCCGTCAACCGTCCGCCCACCGGGCGCACGCGCGGGGGATCAGGGCCTTGGATTACGCTCGGAAGCA	leaderless	ATTACGCTC
SLIV_17345	3872289	3873104	Fwd	3872289	GGCTGCTTCGTGCGTGCTCATACGGTGAGACTGCCGACCCGCACCCCGCCCGGTCTTGTACGTTTTTTGCA	leaderless	TGTACGTTT
SLIV_17350	3873639	3873133	Rev	3873639	GCCGCCGCCACCACCGCCGACGTCTACACGGCCGCGATCCAGTCGTACCGCCGTCGCGTACGCTCGCACCA	leaderless	CGTACGCTC
SLIV_17355	3875005	3873632	Rev	3875060	TGGCGGTAATGATTCGGCAAAGGCCGGAAAACCGGAATGGAGCACGGCCCGTCCGGTGTTCCCAACCCTTG	55	GTTCCCAAC
SLIV_17370	3876283	3877443	Fwd	3876177	GGCGGGGCGAGCGGGGCCGAGCGGAGGCCGGGGCCGGGAACGATCTCCCTGCGGCGTTCGTCACACCCCGA	106	GTTCGTCAC	GGGAAC
SLIV_17380	3879629	3879294	Rev	3879678	AAGTAGGGCAGGGCGCGACGAGCGGGCAGCGGGCCGGGCACCCTTGGGGTGTCCGGCTCGTTCTGCGGGTA	49	CTCGTTCTG
SLIV_17385	3880384	3879743	Rev	3880526	CCGGGAGGACGTGGAGACGCGTGCGGTCATCCTCGCCGACCCCTCGCTGAACGAGCGCCAGAAACAGGTGC	142	GCCAGAAAC	CCGACC
SLIV_17390	3880832	3880407	Rev	3880832	TTCAGGGGCCGGACGCACTATTGCAAGCGCGTTGCTTGCAATAGTTAGCAAGGTGCTGCATGGTGGAGGCA	leaderless	TGCATGGTG	TTGCAA
SLIV_17395	3881614	3881147	Rev	3881614	ATTTACATACCCGATGCTATGGAGTTGTCGACAGGTATGCAAATGTGCGGGGGCGGCCTAGACTCGGGGCA	leaderless	CCTAGACTC	TCGACA
SLIV_17405	3885042	3882988	Rev	3885074	GGACGCGGTGGCGGCGGCGGAACGGGCGTTCGCCGGGCTGGCCGCCGGGCTGCCCAGATTCGTTACGACAG	32	GATTCGTTA	CTGGCC
SLIV_17420	3887859	3886783	Rev	3887859	CCCGCCTGAGCTTGGGAACACCTTCGTCACGCGGCCCTGGGTAACGGGCCGGAGGCGCTACTCTCCGGCCA	leaderless	GCTACTCTC	CTGGGT
SLIV_17425	3888691	3887921	Rev	3888691	TCGTGGAGGAATCACAGAAGTGGTTCGACGCCCTCTGGGAAACCATCACCACGGACATGACACTCTCCTAG	leaderless	ATGACACTC	CTGGGA
SLIV_17430	3889560	3888691	Rev	3889560	ACTTGGCTACTACCTATAAACAAGTTTCAAACAACTCCCTATAGGTAGGTCGAAGTTGTAGCGTTTGGTCG	leaderless	TGTAGCGTT
SLIV_17440	3890810	3889905	Rev	3890810	GCTTGGAAGCGTCTCATAACCACCTTTCCGCGAACTGCCGGAAGATGGCGAGAAGTTGTAGGGTTTGGTCG	leaderless	TGTAGGGTT	CTGCCG
SLIV_17445	3890970	3891155	Fwd	3890881	GACCAAACCCTACAACTTCTCGCCATCTTCCGGCAGTTCGCGGAAAGGTGGTTATGAGACGCTTCCAAGCG	89	GAGACGCTT	TTCGCG
SLIV_17445	3890970	3891155	Fwd	3890896	CTTCTCGCCATCTTCCGGCAGTTCGCGGAAAGGTGGTTATGAGACGCTTCCAAGCGGAGATAAGTACAGTG	74	GAGATAAGT	TTCGCG
SLIV_17445	3890970	3891155	Fwd	3890902	GCCATCTTCCGGCAGTTCGCGGAAAGGTGGTTATGAGACGCTTCCAAGCGGAGATAAGTACAGTGAAGTTG	68	AGTACAGTG	TTCGCG
SLIV_17450	3892587	3891331	Rev	3892587	GGTCCGGGTCCTTCGGAGCCGCCCCGTTAATCCCCGCGACGGAGCCGGGCAGGCGATCTACGGTGAGCGTA	leaderless	TCTACGGTG
SLIV_17455	3893743	3892706	Rev	3894024	CGCCCGGCACGTGACGCTGGCCACCCCGCGCAGCGAGGAGTGCCGGCGGCTGGCCGCGGAGATGATGGGCG	281	GAGATGATG	GTGCCG
SLIV_17460	3894501	3893833	Rev	3894531	CTGGGGCCGATCGGGTCCGATCGGGGGCACTCGGTCACATAGCGGCCACTTGGGGTGGCACGATGCTCCCA	30	GGCACGATG
SLIV_17465	3894680	3895105	Fwd	3894680	TTCGCAGTGAAAAGAAACCCCCTACGGCCCCGCCCCTCCACACCCTAGGGGCGCACGGCATCATTGCGGGA	leaderless	GGCATCATT
SLIV_17470	3896097	3895132	Rev	3896097	TCGGCCGGTGCGAGAGCTGTTCCCTGAAGGGTTCAACTACCGACTCGTAAGCGAGTCGTAGGCTGGGCGTA	leaderless	CGTAGGCTG	TTCAAC
SLIV_17475	3896555	3896118	Rev	3896555	GGCCAAGGCCCTGCCGGACGACATGCCGGACGACGGGATCGCTTTCTTCAAGTAGTCCTAGACTCGTGGTG	leaderless	CCTAGACTC
SLIV_17485	3897273	3897175	Rev	3897605	GTGACTTGGCGCTGTCACCGGCCGAGTCGCGCGAGTTCATCCTGCGGACGTTGGAGGAAGCGCCATGCGAG	332	GGAAGCGCC
SLIV_17485	3897273	3897175	Rev	3897308	CCCCGCGTGGGCCGCCTTCCTGGACGGAGTCCGGCGAGAAGAGCCGGGGCGGGCCGCGTAAGCTGAGGCCG	35	CGTAAGCTG
[truncated: 2,813 more rows]
